# Supplementary material for: Genome-Wide Association and Genomic Selection for Resistance to Amoebic Gill Disease in Atlantic Salmon
Source: G3 (Bethesda). 2018 Feb 2;8(4):1195–203. doi: 10.1534/g3.118.200075 (PMC5873910; doi:10.1534/g3.118.200075)
Supplement: Supplementary file 1 [file 1195FileS1.txt]

ID	Family_ID	Father_ID	Mother_ID	mean_gill_score	Amoebic load (Ct value)	Date	Tank
Fish_00001	FAM1	Sire1	Dam1	3	28.72	13/09/2016	A
Fish_00002	FAM2	Sire2	Dam2	3.5	26.47	13/09/2016	A
Fish_00003	NA	NA	NA	2	32.78	13/09/2016	A
Fish_00004	FAM3	Sire3	Dam3	3.25	26.9	13/09/2016	A
Fish_00005	FAM4	Sire1	Dam4	3	30.34	13/09/2016	A
Fish_00007	NA	NA	NA	2.5	31.36	13/09/2016	A
Fish_00008	FAM5	Sire4	Dam5	2	32.63	13/09/2016	A
Fish_00009	NA	NA	NA	2.5	35.73	13/09/2016	A
Fish_00010	FAM6	Sire5	Dam6	3	32.58	13/09/2016	A
Fish_00012	NA	NA	NA	3.5	27.81	13/09/2016	A
Fish_00013	NA	NA	NA	2	31.43	13/09/2016	A
Fish_00014	FAM7	Sire6	Dam7	4	26.63	13/09/2016	A
Fish_00015	FAM6	Sire5	Dam6	3	32.05	13/09/2016	A
Fish_00016	NA	NA	NA	2	32.3	13/09/2016	A
Fish_00017	FAM8	Sire7	Dam8	3.5	28.25	13/09/2016	A
Fish_00018	NA	NA	NA	2.75	32.13	13/09/2016	A
Fish_00019	NA	NA	NA	3.5	30.4	13/09/2016	A
Fish_00020	NA	NA	NA	3.25	31.25	13/09/2016	A
Fish_00021	NA	NA	NA	3.25	32.6	13/09/2016	A
Fish_00022	FAM9	Sire8	Dam9	3	33.41	13/09/2016	A
Fish_00023	FAM10	Sire9	Dam10	2	34.72	13/09/2016	A
Fish_00024	FAM11	Sire10	Dam11	4	26.41	13/09/2016	A
Fish_00025	NA	NA	NA	3.25	30.91	13/09/2016	A
Fish_00026	FAM12	Sire11	Dam3	4	28.31	13/09/2016	A
Fish_00027	FAM13	Sire12	Dam12	3	31.72	13/09/2016	A
Fish_00028	FAM10	Sire9	Dam10	3	31.21	13/09/2016	A
Fish_00030	NA	NA	NA	2.5	32.12	13/09/2016	A
Fish_00031	FAM14	Sire13	Dam13	4	28.18	13/09/2016	A
Fish_00032	FAM9	Sire8	Dam9	2.75	32.72	13/09/2016	A
Fish_00033	NA	NA	NA	2.5	31.88	13/09/2016	A
Fish_00034	NA	NA	NA	3	30.96	13/09/2016	A
Fish_00035	FAM9	Sire8	Dam9	3.25	27.88	13/09/2016	A
Fish_00036	FAM15	Sire14	Dam14	2	37.55	13/09/2016	A
Fish_00037	NA	NA	NA	3	32.89	13/09/2016	A
Fish_00038	NA	NA	NA	2	35.99	13/09/2016	A
Fish_00039	NA	NA	NA	1.25	34.7	13/09/2016	A
Fish_00040	FAM16	Sire15	Dam5	2.5	34.65	13/09/2016	A
Fish_00041	NA	NA	NA	2	35.29	13/09/2016	A
Fish_00042	NA	NA	NA	3	30.05	13/09/2016	A
Fish_00043	NA	NA	NA	1.5	32.27	13/09/2016	A
Fish_00044	FAM17	Sire16	Dam11	2.25	35.64	13/09/2016	A
Fish_00045	NA	NA	NA	2	37.94	13/09/2016	A
Fish_00046	FAM18	Sire8	Dam15	3.25	33.08	13/09/2016	A
Fish_00047	NA	NA	NA	2	31.81	13/09/2016	A
Fish_00048	NA	NA	NA	2.75	33.25	13/09/2016	A
Fish_00049	FAM19	Sire5	Dam10	2.25	36.21	13/09/2016	A
Fish_00050	NA	NA	NA	3	29.97	13/09/2016	A
Fish_00051	NA	NA	NA	3	31.23	13/09/2016	A
Fish_00052	FAM20	Sire17	Dam16	1	38.03	13/09/2016	A
Fish_00053	NA	NA	NA	2.25	32.09	13/09/2016	A
Fish_00054	FAM21	Sire8	Dam17	3.75	29.45	13/09/2016	A
Fish_00055	FAM1	Sire1	Dam1	0.5	36.19	13/09/2016	A
Fish_00056	FAM4	Sire1	Dam4	3.25	31.09	13/09/2016	A
Fish_00057	FAM17	Sire16	Dam11	3.25	30.07	13/09/2016	A
Fish_00058	FAM22	Sire8	Dam18	0.75	35.71	13/09/2016	A
Fish_00059	FAM23	Sire18	Dam19	1.75	34.97	13/09/2016	A
Fish_00060	NA	NA	NA	3	34.52	13/09/2016	A
Fish_00061	FAM6	Sire5	Dam6	3	28.81	13/09/2016	A
Fish_00062	FAM21	Sire8	Dam17	2.75	34.28	13/09/2016	A
Fish_00063	FAM24	Sire19	Dam20	3	28.87	13/09/2016	A
Fish_00064	NA	NA	NA	3.25	30.34	13/09/2016	A
Fish_00065	FAM25	Sire9	Dam21	2.5	29.33	13/09/2016	A
Fish_00066	NA	NA	NA	3	28.79	13/09/2016	A
Fish_00067	NA	NA	NA	1.75	33.2	13/09/2016	A
Fish_00069	FAM26	Sire11	Dam22	2.25	33.1	13/09/2016	A
Fish_00070	FAM27	Sire20	Dam7	2.25	33.4	13/09/2016	A
Fish_00071	NA	NA	NA	1	38.03	13/09/2016	A
Fish_00072	FAM21	Sire8	Dam17	3.25	27.32	13/09/2016	A
Fish_00073	FAM25	Sire9	Dam21	1.25	34.52	13/09/2016	A
Fish_00074	FAM28	Sire19	Dam14	2.25	32.65	13/09/2016	A
Fish_00075	FAM1	Sire1	Dam1	2.5	36.57	13/09/2016	A
Fish_00076	FAM21	Sire8	Dam17	2.25	33.17	13/09/2016	A
Fish_00077	NA	NA	NA	1.5	36.8	13/09/2016	A
Fish_00078	NA	NA	NA	2.75	31.33	13/09/2016	A
Fish_00079	FAM29	Sire1	Dam23	1.5	32.16	13/09/2016	A
Fish_00080	NA	NA	NA	1.75	35.06	13/09/2016	A
Fish_00081	NA	NA	NA	2.75	33.68	13/09/2016	A
Fish_00082	FAM10	Sire9	Dam10	2.75	33.43	13/09/2016	A
Fish_00083	FAM13	Sire12	Dam12	2.5	36.01	13/09/2016	A
Fish_00084	FAM11	Sire10	Dam11	3.25	26.78	13/09/2016	A
Fish_00085	FAM30	Sire3	Dam24	3.5	29	13/09/2016	A
Fish_00086	FAM6	Sire5	Dam6	3.5	31.83	13/09/2016	A
Fish_00087	NA	NA	NA	3.25	31.01	13/09/2016	A
Fish_00088	FAM31	Sire7	Dam4	1	39.42	13/09/2016	A
Fish_00089	FAM32	Sire1	Dam25	2	33.84	13/09/2016	A
Fish_00091	NA	NA	NA	0.5	39.95	13/09/2016	A
Fish_00092	FAM28	Sire19	Dam14	3	32.46	13/09/2016	A
Fish_00093	NA	NA	NA	2.75	30.5	13/09/2016	A
Fish_00094	NA	NA	NA	2	33.14	13/09/2016	A
Fish_00095	FAM23	Sire18	Dam19	3.25	29.65	13/09/2016	A
Fish_00096	NA	NA	NA	2.5	32.59	13/09/2016	A
Fish_00097	NA	NA	NA	3.5	32.11	13/09/2016	A
Fish_00099	FAM33	Sire11	Dam26	2.5	29.97	13/09/2016	A
Fish_00100	NA	NA	NA	2.75	30.69	13/09/2016	A
Fish_00101	NA	NA	NA	3.25	31.03	13/09/2016	A
Fish_00102	FAM2	Sire2	Dam2	2.75	32.74	13/09/2016	A
Fish_00103	NA	NA	NA	2.75	31.54	13/09/2016	A
Fish_00104	NA	NA	NA	4	26.4	13/09/2016	A
Fish_00105	FAM21	Sire8	Dam17	2.25	31.2	13/09/2016	A
Fish_00106	FAM34	Sire1	Dam20	2.75	32.68	13/09/2016	A
Fish_00107	NA	NA	NA	3.5	29.54	13/09/2016	A
Fish_00108	NA	NA	NA	1.25	35.53	13/09/2016	A
Fish_00109	NA	NA	NA	3.25	30.25	13/09/2016	A
Fish_00110	NA	NA	NA	3	32.76	13/09/2016	A
Fish_00111	FAM35	Sire21	Dam27	2	36.85	13/09/2016	A
Fish_00112	FAM12	Sire11	Dam3	3	30.15	13/09/2016	A
Fish_00113	FAM5	Sire4	Dam5	3.25	30.09	13/09/2016	A
Fish_00114	FAM5	Sire4	Dam5	1.5	38.76	13/09/2016	A
Fish_00116	FAM9	Sire8	Dam9	2.75	29.94	13/09/2016	A
Fish_00117	FAM28	Sire19	Dam14	3.25	30.64	13/09/2016	A
Fish_00118	FAM16	Sire15	Dam5	3.25	26.14	13/09/2016	A
Fish_00119	NA	NA	NA	3.75	26.83	13/09/2016	A
Fish_00120	NA	NA	NA	2	32.33	13/09/2016	A
Fish_00121	FAM1	Sire1	Dam1	2.25	34.29	13/09/2016	A
Fish_00122	NA	NA	NA	3.25	32.82	13/09/2016	A
Fish_00123	NA	NA	NA	3.25	29.56	13/09/2016	A
Fish_00124	FAM36	Sire3	Dam28	3.25	32.99	13/09/2016	A
Fish_00125	NA	NA	NA	1.5	34.53	13/09/2016	A
Fish_00126	FAM34	Sire1	Dam20	1.5	38.98	13/09/2016	A
Fish_00127	NA	NA	NA	2	36.23	13/09/2016	A
Fish_00128	NA	NA	NA	3	30.9	13/09/2016	A
Fish_00129	NA	NA	NA	2.5	30.02	13/09/2016	A
Fish_00130	NA	NA	NA	2.25	31.69	13/09/2016	A
Fish_00131	NA	NA	NA	3.25	27.41	13/09/2016	A
Fish_00132	FAM37	Sire5	Dam29	1.5	32.04	13/09/2016	A
Fish_00133	FAM38	Sire22	Dam30	4	27.52	13/09/2016	A
Fish_00134	NA	NA	NA	2.25	30.01	13/09/2016	A
Fish_00135	NA	NA	NA	3	32.52	13/09/2016	A
Fish_00136	FAM2	Sire2	Dam2	2.75	27.5	13/09/2016	A
Fish_00137	FAM23	Sire18	Dam19	4	28.64	13/09/2016	A
Fish_00138	NA	NA	NA	3.5	28.8	13/09/2016	A
Fish_00139	NA	NA	NA	3	31.48	13/09/2016	A
Fish_00140	NA	NA	NA	3	28.55	13/09/2016	A
Fish_00141	NA	NA	NA	1.5	32.54	13/09/2016	A
Fish_00142	FAM13	Sire12	Dam12	3.75	28.85	13/09/2016	A
Fish_00143	FAM39	Sire19	Dam31	2	32.34	13/09/2016	A
Fish_00144	NA	NA	NA	3.5	30.38	13/09/2016	A
Fish_00145	FAM11	Sire10	Dam11	4	28.21	13/09/2016	A
Fish_00146	FAM40	Sire23	Dam32	4.75	25.98	13/09/2016	A
Fish_00147	NA	NA	NA	2	32.63	13/09/2016	A
Fish_00148	NA	NA	NA	3.5	29.48	13/09/2016	A
Fish_00149	NA	NA	NA	4	26.3	13/09/2016	A
Fish_00150	FAM19	Sire5	Dam10	3	31.12	13/09/2016	A
Fish_00151	FAM41	Sire17	Dam33	3	33.94	13/09/2016	A
Fish_00152	NA	NA	NA	4	26.72	13/09/2016	A
Fish_00153	NA	NA	NA	4.75	25.42	13/09/2016	A
Fish_00154	FAM2	Sire2	Dam2	4.75	25.45	13/09/2016	A
Fish_00155	NA	NA	NA	4	27.43	13/09/2016	A
Fish_00156	FAM42	Sire6	Dam26	3	30.03	13/09/2016	A
Fish_00157	NA	NA	NA	3	32.01	13/09/2016	A
Fish_00158	FAM43	Sire20	Dam15	2.5	35.69	13/09/2016	A
Fish_00159	NA	NA	NA	2.5	29.85	13/09/2016	A
Fish_00160	FAM44	Sire4	Dam32	2	33.06	13/09/2016	A
Fish_00161	FAM45	Sire18	Dam9	2.75	32	13/09/2016	A
Fish_00162	FAM46	Sire21	Dam34	3	31.37	13/09/2016	A
Fish_00163	FAM12	Sire11	Dam3	3	27.76	13/09/2016	A
Fish_00164	FAM21	Sire8	Dam17	2.75	29.08	13/09/2016	A
Fish_00165	NA	NA	NA	3.25	28.63	13/09/2016	A
Fish_00166	FAM47	Sire7	Dam35	3	30.62	13/09/2016	A
Fish_00167	FAM48	Sire23	Dam29	3	32.65	13/09/2016	A
Fish_00168	FAM34	Sire1	Dam20	3	29.75	13/09/2016	A
Fish_00169	FAM49	Sire17	Dam36	3.25	29.42	13/09/2016	A
Fish_00170	NA	NA	NA	3.5	29.22	13/09/2016	A
Fish_00171	NA	NA	NA	3.25	29.52	13/09/2016	A
Fish_00172	FAM25	Sire9	Dam21	2.5	33.13	13/09/2016	A
Fish_00173	FAM48	Sire23	Dam29	2.25	35.16	13/09/2016	A
Fish_00174	NA	NA	NA	2.75	33.35	13/09/2016	A
Fish_00175	NA	NA	NA	3.75	29.36	13/09/2016	A
Fish_00176	NA	NA	NA	3.5	29.04	13/09/2016	A
Fish_00177	NA	NA	NA	1.75	38.79	13/09/2016	A
Fish_00178	NA	NA	NA	2	36.62	13/09/2016	A
Fish_00179	FAM44	Sire4	Dam32	1.75	36.63	13/09/2016	A
Fish_00181	FAM24	Sire19	Dam20	3.5	30.49	13/09/2016	A
Fish_00182	NA	NA	NA	3	29.92	13/09/2016	A
Fish_00183	NA	NA	NA	3	28.71	13/09/2016	A
Fish_00184	NA	NA	NA	3.25	28.68	13/09/2016	A
Fish_00185	NA	NA	NA	1.5	33.3	13/09/2016	A
Fish_00186	FAM10	Sire9	Dam10	3.25	29.93	13/09/2016	A
Fish_00187	FAM31	Sire7	Dam4	3	27.74	13/09/2016	A
Fish_00188	NA	NA	NA	3.25	30.9	13/09/2016	A
Fish_00189	NA	NA	NA	3.5	30.33	13/09/2016	A
Fish_00190	FAM18	Sire8	Dam15	2	30.37	13/09/2016	A
Fish_00191	FAM35	Sire21	Dam27	2	31.82	13/09/2016	A
Fish_00193	FAM36	Sire3	Dam28	3.75	30.04	13/09/2016	A
Fish_00194	NA	NA	NA	4	28.25	13/09/2016	A
Fish_00195	NA	NA	NA	2	36.78	13/09/2016	A
Fish_00196	FAM13	Sire12	Dam12	2.5	31.49	13/09/2016	A
Fish_00197	FAM40	Sire23	Dam32	3.25	32.81	13/09/2016	A
Fish_00198	FAM11	Sire10	Dam11	3.25	27.35	13/09/2016	A
Fish_00199	FAM50	Sire15	Dam6	4	27.75	13/09/2016	A
Fish_00200	NA	NA	NA	3	30.91	13/09/2016	A
Fish_00201	FAM51	Sire24	Dam37	3.75	28.64	13/09/2016	A
Fish_00202	FAM31	Sire7	Dam4	3.5	30.13	13/09/2016	A
Fish_00203	FAM29	Sire1	Dam23	1	37.39	13/09/2016	A
Fish_00204	NA	NA	NA	3.75	28.75	13/09/2016	A
Fish_00205	FAM48	Sire23	Dam29	1.5	35.4	13/09/2016	A
Fish_00208	FAM2	Sire2	Dam2	3.25	30.98	13/09/2016	A
Fish_00209	NA	NA	NA	3	32.85	13/09/2016	A
Fish_00211	FAM24	Sire19	Dam20	2.75	31.49	13/09/2016	A
Fish_00212	FAM28	Sire19	Dam14	1.5	33.23	13/09/2016	A
Fish_00213	NA	NA	NA	3	29.17	13/09/2016	A
Fish_00214	FAM52	Sire3	Dam38	2.5	28.76	13/09/2016	A
Fish_00215	NA	NA	NA	3	32.11	13/09/2016	A
Fish_00216	NA	NA	NA	3	30.05	13/09/2016	A
Fish_00217	FAM53	Sire25	Dam1	2.75	31.69	13/09/2016	A
Fish_00218	FAM30	Sire3	Dam24	1.5	35.4	13/09/2016	A
Fish_00219	FAM50	Sire15	Dam6	3.25	27.55	13/09/2016	A
Fish_00220	FAM48	Sire23	Dam29	0.5	38.4	13/09/2016	A
Fish_00221	NA	NA	NA	1	40.01	13/09/2016	A
Fish_00222	NA	NA	NA	3	28.54	13/09/2016	A
Fish_00223	NA	NA	NA	2.25	37.13	13/09/2016	A
Fish_00224	FAM13	Sire12	Dam12	3	31.27	13/09/2016	A
Fish_00225	FAM8	Sire7	Dam8	1.75	35.03	13/09/2016	A
Fish_00226	NA	NA	NA	2.5	31.53	13/09/2016	A
Fish_00227	NA	NA	NA	2.5	34.31	13/09/2016	A
Fish_00228	FAM54	Sire4	Dam28	3	31.02	13/09/2016	A
Fish_00229	FAM55	Sire14	Dam39	2.25	35.71	13/09/2016	A
Fish_00230	FAM8	Sire7	Dam8	3	32.99	13/09/2016	A
Fish_00231	FAM9	Sire8	Dam9	3.5	29.18	13/09/2016	A
Fish_00232	FAM56	Sire23	Dam40	1	36.77	13/09/2016	A
Fish_00234	FAM10	Sire9	Dam10	3	31.97	13/09/2016	A
Fish_00235	FAM2	Sire2	Dam2	2.75	29.03	13/09/2016	A
Fish_00236	NA	NA	NA	2.75	33.33	13/09/2016	A
Fish_00237	FAM57	Sire20	Dam40	2.75	31.17	13/09/2016	A
Fish_00238	FAM1	Sire1	Dam1	0.75	37.47	13/09/2016	A
Fish_00239	NA	NA	NA	3	29.25	13/09/2016	A
Fish_00240	NA	NA	NA	3	31.94	13/09/2016	A
Fish_00241	NA	NA	NA	2	36.39	13/09/2016	A
Fish_00242	FAM39	Sire19	Dam31	3.5	28.99	13/09/2016	A
Fish_00243	FAM4	Sire1	Dam4	0.75	39.36	13/09/2016	A
Fish_00244	FAM40	Sire23	Dam32	2	32.29	13/09/2016	A
Fish_00245	FAM6	Sire5	Dam6	1.25	32.68	13/09/2016	A
Fish_00246	FAM58	Sire11	Dam41	3	31.99	13/09/2016	A
Fish_00247	NA	NA	NA	3	29.04	13/09/2016	A
Fish_00248	FAM10	Sire9	Dam10	4	28.28	13/09/2016	A
Fish_00249	FAM44	Sire4	Dam32	3	30.56	13/09/2016	A
Fish_00250	FAM51	Sire24	Dam37	4	26.48	13/09/2016	A
Fish_00251	FAM18	Sire8	Dam15	3.25	29.66	13/09/2016	A
Fish_00252	NA	NA	NA	3.75	29.99	13/09/2016	A
Fish_00254	FAM50	Sire15	Dam6	4	25.3	13/09/2016	A
Fish_00255	NA	NA	NA	2	34.82	13/09/2016	A
Fish_00257	NA	NA	NA	3	29.12	13/09/2016	A
Fish_00258	FAM32	Sire1	Dam25	3	28.99	13/09/2016	A
Fish_00259	NA	NA	NA	3.75	26.41	13/09/2016	A
Fish_00260	FAM35	Sire21	Dam27	3.25	29.46	13/09/2016	A
Fish_00261	NA	NA	NA	3.5	31.14	13/09/2016	A
Fish_00262	FAM34	Sire1	Dam20	3.75	25.73	13/09/2016	A
Fish_00263	NA	NA	NA	3	32.55	13/09/2016	A
Fish_00264	NA	NA	NA	4.75	25.42	13/09/2016	A
Fish_00266	FAM59	Sire18	Dam42	3	29.19	14/09/2016	A
Fish_00267	FAM53	Sire25	Dam1	2.5	31.28	14/09/2016	A
Fish_00268	FAM50	Sire15	Dam6	3.25	29.35	14/09/2016	A
Fish_00269	FAM50	Sire15	Dam6	3.5	28.59	14/09/2016	A
Fish_00270	FAM50	Sire15	Dam6	3.75	26.92	14/09/2016	A
Fish_00272	FAM14	Sire13	Dam13	3.75	27.14	14/09/2016	A
Fish_00273	FAM60	Sire20	Dam30	3	29.99	14/09/2016	A
Fish_00274	FAM61	Sire21	Dam12	2	33.87	14/09/2016	A
Fish_00275	FAM33	Sire11	Dam26	4	28.17	14/09/2016	A
Fish_00276	FAM21	Sire8	Dam17	3	27.83	14/09/2016	A
Fish_00277	FAM62	Sire23	Dam41	3.5	28.21	14/09/2016	A
Fish_00278	FAM17	Sire16	Dam11	3	31.07	14/09/2016	A
Fish_00279	NA	NA	NA	3.25	29.91	14/09/2016	A
Fish_00280	FAM6	Sire5	Dam6	3.5	28.95	14/09/2016	A
Fish_00282	FAM17	Sire16	Dam11	3.25	29.16	14/09/2016	A
Fish_00283	FAM20	Sire17	Dam16	2.25	36.14	14/09/2016	A
Fish_00284	FAM38	Sire22	Dam30	2.75	34.52	14/09/2016	A
Fish_00285	FAM34	Sire1	Dam20	3.5	30.53	14/09/2016	A
Fish_00286	FAM63	Sire25	Dam43	2.75	31.11	14/09/2016	A
Fish_00288	FAM2	Sire2	Dam2	4	26.17	14/09/2016	A
Fish_00289	FAM64	Sire21	Dam38	3.5	29.12	14/09/2016	A
Fish_00290	FAM62	Sire23	Dam41	4	29.39	14/09/2016	A
Fish_00291	FAM23	Sire18	Dam19	2.25	32.13	14/09/2016	A
Fish_00292	FAM51	Sire24	Dam37	3	29.85	14/09/2016	A
Fish_00293	FAM34	Sire1	Dam20	2.5	31.39	14/09/2016	A
Fish_00294	NA	NA	NA	3	33.27	14/09/2016	A
Fish_00295	FAM14	Sire13	Dam13	3	29.36	14/09/2016	A
Fish_00296	FAM14	Sire13	Dam13	3.25	30.02	14/09/2016	A
Fish_00298	FAM38	Sire22	Dam30	3.25	29.78	14/09/2016	A
Fish_00299	FAM20	Sire17	Dam16	2.25	38.4	14/09/2016	A
Fish_00300	FAM44	Sire4	Dam32	2.5	32.08	14/09/2016	A
Fish_00302	FAM65	Sire26	Dam27	3	29.9	14/09/2016	A
Fish_00304	FAM21	Sire8	Dam17	3.25	27.41	14/09/2016	A
Fish_00305	FAM65	Sire26	Dam27	3	30.88	14/09/2016	A
Fish_00306	FAM2	Sire2	Dam2	2.25	33.64	14/09/2016	A
Fish_00307	FAM9	Sire8	Dam9	3	30.06	14/09/2016	A
Fish_00308	FAM12	Sire11	Dam3	3	30.24	14/09/2016	A
Fish_00309	FAM51	Sire24	Dam37	3	31.83	14/09/2016	A
Fish_00310	FAM28	Sire19	Dam14	3.5	30.77	14/09/2016	A
Fish_00311	FAM22	Sire8	Dam18	2.5	30.31	14/09/2016	A
Fish_00312	FAM53	Sire25	Dam1	2.5	34.28	14/09/2016	A
Fish_00313	FAM19	Sire5	Dam10	1.5	33.25	14/09/2016	A
Fish_00314	FAM9	Sire8	Dam9	2.5	28.13	14/09/2016	A
Fish_00315	FAM23	Sire18	Dam19	2.25	31.87	14/09/2016	A
Fish_00316	FAM1	Sire1	Dam1	2.75	32.1	14/09/2016	A
Fish_00317	FAM37	Sire5	Dam29	2	31.89	14/09/2016	A
Fish_00318	FAM26	Sire11	Dam22	3.25	28.63	14/09/2016	A
Fish_00319	FAM44	Sire4	Dam32	2	35.85	14/09/2016	A
Fish_00320	FAM56	Sire23	Dam40	3.25	30.84	14/09/2016	A
Fish_00321	FAM66	Sire17	Dam44	2.25	32.03	14/09/2016	A
Fish_00322	FAM55	Sire14	Dam39	3.25	32.17	14/09/2016	A
Fish_00323	FAM5	Sire4	Dam5	3.75	28.81	14/09/2016	A
Fish_00324	FAM25	Sire9	Dam21	3.75	28.44	14/09/2016	A
Fish_00325	FAM54	Sire4	Dam28	2.75	31.19	14/09/2016	A
Fish_00326	FAM9	Sire8	Dam9	2	32.28	14/09/2016	A
Fish_00327	FAM56	Sire23	Dam40	2.5	32.66	14/09/2016	A
Fish_00328	FAM25	Sire9	Dam21	2.5	31.59	14/09/2016	A
Fish_00329	FAM36	Sire3	Dam28	3.5	26.4	14/09/2016	A
Fish_00330	FAM38	Sire22	Dam30	2.75	34.81	14/09/2016	A
Fish_00331	FAM54	Sire4	Dam28	2.25	32.8	14/09/2016	A
Fish_00332	FAM16	Sire15	Dam5	3.75	27.09	14/09/2016	A
Fish_00334	FAM25	Sire9	Dam21	1	34.77	14/09/2016	A
Fish_00335	FAM14	Sire13	Dam13	3.25	29.76	14/09/2016	A
Fish_00336	FAM67	Sire4	Dam21	2.25	33.04	14/09/2016	A
Fish_00338	NA	NA	NA	1.5	30.75	14/09/2016	A
Fish_00339	FAM50	Sire15	Dam6	3.25	29.13	14/09/2016	A
Fish_00344	FAM24	Sire19	Dam20	3.5	27.28	14/09/2016	A
Fish_00346	FAM2	Sire2	Dam2	3.5	27.35	14/09/2016	A
Fish_00347	FAM4	Sire1	Dam4	3.75	27.44	14/09/2016	A
Fish_00348	FAM68	Sire15	Dam42	3.5	29.57	14/09/2016	A
Fish_00349	FAM4	Sire1	Dam4	3	31.8	14/09/2016	A
Fish_00352	FAM3	Sire3	Dam3	3	33.47	14/09/2016	A
Fish_00354	FAM62	Sire23	Dam41	2	32.69	14/09/2016	A
Fish_00355	FAM52	Sire3	Dam38	3.25	28.02	14/09/2016	A
Fish_00356	FAM3	Sire3	Dam3	3.25	29.11	14/09/2016	A
Fish_00357	FAM22	Sire8	Dam18	2.25	32.68	14/09/2016	A
Fish_00358	FAM69	Sire18	Dam18	3	29.51	14/09/2016	A
Fish_00359	FAM44	Sire4	Dam32	2.75	31.05	14/09/2016	A
Fish_00360	FAM21	Sire8	Dam17	2	36.74	14/09/2016	A
Fish_00361	FAM7	Sire6	Dam7	3.75	27.67	14/09/2016	A
Fish_00362	FAM6	Sire5	Dam6	3.25	29.47	14/09/2016	A
Fish_00363	FAM35	Sire21	Dam27	3.25	29.16	14/09/2016	A
Fish_00364	FAM1	Sire1	Dam1	4	28.24	14/09/2016	A
Fish_00365	FAM65	Sire26	Dam27	3.25	28.84	14/09/2016	A
Fish_00366	FAM27	Sire20	Dam7	4	27.65	14/09/2016	A
Fish_00367	FAM70	Sire27	Dam45	2.75	30.9	14/09/2016	A
Fish_00370	FAM71	Sire11	Dam24	4	28.35	14/09/2016	A
Fish_00371	FAM54	Sire4	Dam28	3	31.9	14/09/2016	A
Fish_00372	FAM5	Sire4	Dam5	3	28.83	14/09/2016	A
Fish_00373	NA	NA	NA	2	34.34	14/09/2016	A
Fish_00374	FAM30	Sire3	Dam24	3.25	29.01	14/09/2016	A
Fish_00375	FAM38	Sire22	Dam30	3	30.57	14/09/2016	A
Fish_00376	NA	NA	NA	3	31.53	14/09/2016	A
Fish_00377	FAM46	Sire21	Dam34	2.5	30.43	14/09/2016	A
Fish_00378	FAM43	Sire20	Dam15	3	30.64	14/09/2016	A
Fish_00379	FAM63	Sire25	Dam43	2	37.67	14/09/2016	A
Fish_00381	FAM2	Sire2	Dam2	2	29.76	14/09/2016	A
Fish_00382	FAM15	Sire14	Dam14	2.5	34.19	14/09/2016	A
Fish_00383	FAM14	Sire13	Dam13	2	36.2	14/09/2016	A
Fish_00386	NA	NA	NA	2.75	32.88	14/09/2016	A
Fish_00387	FAM16	Sire15	Dam5	4	27.76	14/09/2016	A
Fish_00388	FAM9	Sire8	Dam9	3	29.53	14/09/2016	A
Fish_00389	FAM53	Sire25	Dam1	3.25	30.72	14/09/2016	A
Fish_00390	FAM4	Sire1	Dam4	3.5	29.34	14/09/2016	A
Fish_00391	FAM68	Sire15	Dam42	2.5	34.52	14/09/2016	A
Fish_00396	FAM46	Sire21	Dam34	3.5	28.41	14/09/2016	A
Fish_00398	FAM38	Sire22	Dam30	2.5	33.2	14/09/2016	A
Fish_00400	FAM53	Sire25	Dam1	1.75	34.58	14/09/2016	A
Fish_00401	NA	NA	NA	2	33.82	14/09/2016	A
Fish_00402	FAM31	Sire7	Dam4	2	35	14/09/2016	A
Fish_00403	FAM68	Sire15	Dam42	2.25	30.67	14/09/2016	A
Fish_00404	FAM36	Sire3	Dam28	3.75	26.83	14/09/2016	A
Fish_00405	FAM32	Sire1	Dam25	3	27.75	14/09/2016	A
Fish_00406	NA	NA	NA	1.5	34.42	14/09/2016	A
Fish_00407	FAM8	Sire7	Dam8	3	31.71	14/09/2016	A
Fish_00409	FAM6	Sire5	Dam6	3	30.24	14/09/2016	A
Fish_00410	FAM44	Sire4	Dam32	1.5	38.99	14/09/2016	A
Fish_00411	FAM55	Sire14	Dam39	3.5	28.05	14/09/2016	A
Fish_00412	FAM5	Sire4	Dam5	1.5	35.6	14/09/2016	A
Fish_00413	FAM5	Sire4	Dam5	3.25	30.48	14/09/2016	A
Fish_00414	FAM28	Sire19	Dam14	3.75	27.43	14/09/2016	A
Fish_00415	FAM47	Sire7	Dam35	2.75	30.11	14/09/2016	A
Fish_00416	FAM72	Sire18	Dam2	3.75	28.26	14/09/2016	A
Fish_00417	FAM51	Sire24	Dam37	3	30.2	14/09/2016	A
Fish_00419	FAM68	Sire15	Dam42	2.75	26.64	14/09/2016	A
Fish_00421	NA	NA	NA	2	30.04	14/09/2016	A
Fish_00423	FAM28	Sire19	Dam14	3.75	28.16	14/09/2016	A
Fish_00424	FAM21	Sire8	Dam17	3	28.63	14/09/2016	A
Fish_00427	FAM18	Sire8	Dam15	2	31.1	14/09/2016	A
Fish_00428	FAM17	Sire16	Dam11	2.5	31.22	14/09/2016	A
Fish_00429	FAM53	Sire25	Dam1	3	31.8	14/09/2016	A
Fish_00430	FAM67	Sire4	Dam21	3	31.79	14/09/2016	A
Fish_00431	FAM40	Sire23	Dam32	2.75	32.27	14/09/2016	A
Fish_00432	NA	NA	NA	1.5	34.23	14/09/2016	A
Fish_00433	FAM37	Sire5	Dam29	2.75	34.26	14/09/2016	A
Fish_00434	FAM60	Sire20	Dam30	1.5	33.72	14/09/2016	A
Fish_00437	FAM38	Sire22	Dam30	3	32.04	14/09/2016	A
Fish_00438	NA	NA	NA	3	29.29	14/09/2016	A
Fish_00439	FAM38	Sire22	Dam30	3.5	30.53	14/09/2016	A
Fish_00440	FAM56	Sire23	Dam40	3	30.12	14/09/2016	A
Fish_00443	FAM44	Sire4	Dam32	3.5	28.67	14/09/2016	A
Fish_00444	FAM38	Sire22	Dam30	1.75	34.53	14/09/2016	A
Fish_00445	FAM8	Sire7	Dam8	3	31.44	14/09/2016	A
Fish_00446	FAM50	Sire15	Dam6	4	26.96	14/09/2016	A
Fish_00447	FAM19	Sire5	Dam10	0.5	35.43	14/09/2016	A
Fish_00448	FAM11	Sire10	Dam11	2.5	34.73	14/09/2016	A
Fish_00449	FAM61	Sire21	Dam12	3	31.96	14/09/2016	A
Fish_00451	FAM73	Sire11	Dam46	3.25	29.54	14/09/2016	A
Fish_00452	FAM70	Sire27	Dam45	1.25	36.24	14/09/2016	A
Fish_00453	FAM13	Sire12	Dam12	3	33.31	14/09/2016	A
Fish_00454	FAM44	Sire4	Dam32	2	36.37	14/09/2016	A
Fish_00455	FAM4	Sire1	Dam4	3	33.02	14/09/2016	A
Fish_00456	FAM28	Sire19	Dam14	3.75	28.05	14/09/2016	A
Fish_00457	FAM72	Sire18	Dam2	3.25	27.83	14/09/2016	A
Fish_00458	FAM63	Sire25	Dam43	2	34.81	14/09/2016	A
Fish_00460	FAM11	Sire10	Dam11	2.5	34.93	14/09/2016	A
Fish_00462	FAM12	Sire11	Dam3	2.75	32.51	14/09/2016	A
Fish_00463	FAM8	Sire7	Dam8	2.5	33.56	14/09/2016	A
Fish_00464	FAM54	Sire4	Dam28	1.75	31.31	14/09/2016	A
Fish_00465	FAM47	Sire7	Dam35	3	30.99	14/09/2016	A
Fish_00466	FAM38	Sire22	Dam30	3.25	28.11	14/09/2016	A
Fish_00467	FAM34	Sire1	Dam20	3.25	28.2	14/09/2016	A
Fish_00468	FAM42	Sire6	Dam26	3.75	25.68	14/09/2016	A
Fish_00469	FAM30	Sire3	Dam24	3	32.9	14/09/2016	A
Fish_00470	FAM4	Sire1	Dam4	3	29.8	14/09/2016	A
Fish_00471	NA	NA	NA	2.75	31.46	14/09/2016	A
Fish_00472	FAM46	Sire21	Dam34	1.25	31.27	14/09/2016	A
Fish_00491	FAM74	Sire19	Dam47	3.25	27.19	14/09/2016	A
Fish_00492	FAM36	Sire3	Dam28	3.5	28.43	14/09/2016	A
Fish_00493	NA	NA	NA	2	36.43	14/09/2016	A
Fish_00494	FAM36	Sire3	Dam28	3	29.26	14/09/2016	A
Fish_00495	NA	NA	NA	3.75	30.75	14/09/2016	A
Fish_00497	FAM41	Sire17	Dam33	3	30.74	14/09/2016	A
Fish_00498	FAM18	Sire8	Dam15	3	30.99	14/09/2016	A
Fish_00499	FAM45	Sire18	Dam9	3	28.55	14/09/2016	A
Fish_00500	FAM11	Sire10	Dam11	3	29.94	14/09/2016	A
Fish_00501	FAM40	Sire23	Dam32	3.75	29.87	14/09/2016	A
Fish_00503	FAM28	Sire19	Dam14	2	37.1	14/09/2016	A
Fish_00504	FAM28	Sire19	Dam14	3	32.95	14/09/2016	A
Fish_00505	FAM26	Sire11	Dam22	4.25	27.45	14/09/2016	A
Fish_00506	FAM14	Sire13	Dam13	3	30.46	14/09/2016	A
Fish_00507	NA	NA	NA	2	31.91	14/09/2016	A
Fish_00509	FAM17	Sire16	Dam11	2	36.7	14/09/2016	A
Fish_00510	FAM59	Sire18	Dam42	3.25	29.44	14/09/2016	A
Fish_00511	FAM68	Sire15	Dam42	3	27.63	14/09/2016	A
Fish_00512	FAM43	Sire20	Dam15	3	29.06	14/09/2016	A
Fish_00513	FAM17	Sire16	Dam11	2.5	30.59	14/09/2016	A
Fish_00514	NA	NA	NA	2	33.18	14/09/2016	A
Fish_00515	FAM14	Sire13	Dam13	3.5	28.03	14/09/2016	A
Fish_00516	FAM29	Sire1	Dam23	1	41.8	14/09/2016	A
Fish_00517	FAM22	Sire8	Dam18	1.5	31.32	14/09/2016	A
Fish_00518	FAM24	Sire19	Dam20	3.25	28.03	14/09/2016	A
Fish_00519	FAM38	Sire22	Dam30	2.75	31.63	14/09/2016	A
Fish_00520	FAM39	Sire19	Dam31	2.5	26.92	14/09/2016	A
Fish_00521	FAM27	Sire20	Dam7	3	26.46	14/09/2016	A
Fish_00523	FAM16	Sire15	Dam5	3	29.11	14/09/2016	A
Fish_00524	FAM21	Sire8	Dam17	2.5	32.78	14/09/2016	A
Fish_00525	FAM37	Sire5	Dam29	2	32.03	14/09/2016	A
Fish_00526	FAM6	Sire5	Dam6	3.5	28.86	14/09/2016	A
Fish_00527	FAM6	Sire5	Dam6	2.75	28.91	14/09/2016	A
Fish_00528	NA	NA	NA	3.25	28.41	14/09/2016	A
Fish_00529	FAM59	Sire18	Dam42	2.25	34.95	14/09/2016	A
Fish_00530	FAM9	Sire8	Dam9	2.25	34.38	14/09/2016	A
Fish_00531	FAM4	Sire1	Dam4	3.5	28.97	14/09/2016	A
Fish_00533	FAM3	Sire3	Dam3	3.5	30.51	14/09/2016	A
Fish_00534	FAM53	Sire25	Dam1	2.5	35.71	14/09/2016	A
Fish_00535	FAM44	Sire4	Dam32	2	35.06	14/09/2016	A
Fish_00536	FAM60	Sire20	Dam30	3	32.79	14/09/2016	A
Fish_00537	FAM32	Sire1	Dam25	4	30.1	14/09/2016	A
Fish_00538	FAM13	Sire12	Dam12	2.5	31.37	14/09/2016	A
Fish_00539	FAM9	Sire8	Dam9	2	34.6	14/09/2016	A
Fish_00540	FAM23	Sire18	Dam19	3.75	28.47	14/09/2016	A
Fish_00541	FAM30	Sire3	Dam24	1	33.31	14/09/2016	A
Fish_00542	FAM52	Sire3	Dam38	3.25	30.72	14/09/2016	A
Fish_00543	FAM16	Sire15	Dam5	2	35.76	14/09/2016	A
Fish_00544	FAM33	Sire11	Dam26	3.25	26.37	14/09/2016	A
Fish_00545	FAM69	Sire18	Dam18	2	34.5	14/09/2016	A
Fish_00546	FAM2	Sire2	Dam2	3.75	26.45	14/09/2016	A
Fish_00547	FAM30	Sire3	Dam24	3.75	29.34	14/09/2016	A
Fish_00548	FAM1	Sire1	Dam1	3.75	29.38	14/09/2016	A
Fish_00549	FAM51	Sire24	Dam37	3	32.21	14/09/2016	A
Fish_00550	FAM7	Sire6	Dam7	3.25	27.7	14/09/2016	A
Fish_00551	FAM17	Sire16	Dam11	3.75	29.42	14/09/2016	A
Fish_00552	FAM22	Sire8	Dam18	1.5	31.65	14/09/2016	A
Fish_00553	FAM48	Sire23	Dam29	1.5	35.39	14/09/2016	A
Fish_00554	FAM47	Sire7	Dam35	3	31.85	14/09/2016	A
Fish_00555	FAM6	Sire5	Dam6	3	29.23	14/09/2016	A
Fish_00556	NA	NA	NA	4	28.93	14/09/2016	A
Fish_00557	FAM16	Sire15	Dam5	2.25	29.51	14/09/2016	A
Fish_00558	FAM57	Sire20	Dam40	3.75	27.88	14/09/2016	A
Fish_00559	FAM11	Sire10	Dam11	2	29.93	14/09/2016	A
Fish_00560	FAM8	Sire7	Dam8	3	32.25	14/09/2016	A
Fish_00561	NA	NA	NA	2	35.13	14/09/2016	A
Fish_00562	FAM6	Sire5	Dam6	2.5	29.24	14/09/2016	A
Fish_00563	FAM1	Sire1	Dam1	1.75	32.64	14/09/2016	A
Fish_00564	FAM45	Sire18	Dam9	3.25	31.05	14/09/2016	A
Fish_00565	FAM57	Sire20	Dam40	2	35.93	14/09/2016	A
Fish_00566	FAM8	Sire7	Dam8	3.25	27.57	14/09/2016	A
Fish_00567	FAM7	Sire6	Dam7	2	29.09	14/09/2016	A
Fish_00568	FAM25	Sire9	Dam21	3.25	31	14/09/2016	A
Fish_00569	NA	NA	NA	2	36.09	14/09/2016	A
Fish_00570	FAM50	Sire15	Dam6	3.5	29.82	14/09/2016	A
Fish_00571	FAM51	Sire24	Dam37	2	32.73	14/09/2016	A
Fish_00573	FAM2	Sire2	Dam2	3	33.12	14/09/2016	A
Fish_00574	FAM26	Sire11	Dam22	3.5	27.28	14/09/2016	A
Fish_00575	FAM33	Sire11	Dam26	3	27.8	14/09/2016	A
Fish_00577	FAM22	Sire8	Dam18	3	32.47	14/09/2016	A
Fish_00578	NA	NA	NA	1.5	35.8	14/09/2016	A
Fish_00579	FAM16	Sire15	Dam5	3.25	27.48	14/09/2016	A
Fish_00580	FAM33	Sire11	Dam26	3.75	28.13	14/09/2016	A
Fish_00581	FAM10	Sire9	Dam10	2	36.43	14/09/2016	A
Fish_00582	FAM75	Sire17	Dam48	1.5	37.26	14/09/2016	A
Fish_00583	FAM27	Sire20	Dam7	3	28.8	14/09/2016	A
Fish_00584	FAM18	Sire8	Dam15	2	38.82	14/09/2016	A
Fish_00585	FAM40	Sire23	Dam32	2	38.07	14/09/2016	A
Fish_00586	NA	NA	NA	2.25	33.84	14/09/2016	A
Fish_00587	FAM11	Sire10	Dam11	1.5	35.47	14/09/2016	A
Fish_00588	FAM36	Sire3	Dam28	3.25	30.82	14/09/2016	A
Fish_00589	NA	NA	NA	2	30.27	14/09/2016	A
Fish_00590	FAM76	Sire20	Dam49	2	32.15	14/09/2016	A
Fish_00591	FAM5	Sire4	Dam5	3	33.62	14/09/2016	A
Fish_00592	NA	NA	NA	2	37.7	14/09/2016	A
Fish_00593	NA	NA	NA	2.5	34.72	14/09/2016	A
Fish_00594	FAM77	Sire5	Dam50	2.75	32.34	14/09/2016	A
Fish_00595	FAM9	Sire8	Dam9	3.25	30.03	14/09/2016	A
Fish_00597	FAM34	Sire1	Dam20	3	33.24	14/09/2016	A
Fish_00598	FAM6	Sire5	Dam6	3.5	29	14/09/2016	A
Fish_00599	FAM23	Sire18	Dam19	3.25	28.52	14/09/2016	A
Fish_00600	FAM1	Sire1	Dam1	2	33.31	14/09/2016	A
Fish_00601	FAM18	Sire8	Dam15	1.5	34.28	14/09/2016	A
Fish_00602	FAM55	Sire14	Dam39	3.5	29.26	14/09/2016	A
Fish_00603	FAM31	Sire7	Dam4	2	32.78	14/09/2016	A
Fish_00604	FAM47	Sire7	Dam35	2.25	31.81	14/09/2016	A
Fish_00605	FAM43	Sire20	Dam15	3.25	28.9	14/09/2016	A
Fish_00606	FAM1	Sire1	Dam1	3.25	31.54	14/09/2016	A
Fish_00608	FAM49	Sire17	Dam36	3.25	31.5	14/09/2016	A
Fish_00609	FAM50	Sire15	Dam6	3.25	29.64	14/09/2016	A
Fish_00611	FAM4	Sire1	Dam4	3	32.03	14/09/2016	A
Fish_00612	FAM68	Sire15	Dam42	2.25	33.54	14/09/2016	A
Fish_00613	FAM21	Sire8	Dam17	4.25	25.84	14/09/2016	A
Fish_00614	FAM77	Sire5	Dam50	3.25	29.53	14/09/2016	A
Fish_00617	FAM18	Sire8	Dam15	2.75	31.37	14/09/2016	A
Fish_00618	FAM55	Sire14	Dam39	1.25	31.83	14/09/2016	A
Fish_00619	FAM47	Sire7	Dam35	2.75	33.5	14/09/2016	A
Fish_00621	FAM11	Sire10	Dam11	3.25	31.49	14/09/2016	A
Fish_00622	FAM33	Sire11	Dam26	3.5	29.21	14/09/2016	A
Fish_00623	FAM56	Sire23	Dam40	2.75	28.67	14/09/2016	A
Fish_00624	FAM53	Sire25	Dam1	2.25	34.64	14/09/2016	A
Fish_00625	NA	NA	NA	2.25	33.58	14/09/2016	A
Fish_00626	FAM6	Sire5	Dam6	1.75	34.71	14/09/2016	A
Fish_00627	FAM13	Sire12	Dam12	3	31.82	14/09/2016	A
Fish_00628	FAM55	Sire14	Dam39	2.75	32.14	14/09/2016	A
Fish_00629	FAM21	Sire8	Dam17	3.25	31.65	14/09/2016	A
Fish_00630	FAM73	Sire11	Dam46	2.75	31.16	14/09/2016	A
Fish_00631	FAM55	Sire14	Dam39	3.25	28.87	14/09/2016	A
Fish_00632	FAM64	Sire21	Dam38	1.5	31.11	14/09/2016	A
Fish_00633	FAM9	Sire8	Dam9	3.25	33.08	14/09/2016	A
Fish_00634	FAM43	Sire20	Dam15	3	32.36	14/09/2016	A
Fish_00635	FAM37	Sire5	Dam29	3.5	30.21	14/09/2016	A
Fish_00637	FAM58	Sire11	Dam41	3	32.26	14/09/2016	A
Fish_00638	FAM53	Sire25	Dam1	3	30.24	14/09/2016	A
Fish_00640	NA	NA	NA	2.25	32.97	14/09/2016	A
Fish_00641	FAM55	Sire14	Dam39	2	33.87	14/09/2016	A
Fish_00642	FAM7	Sire6	Dam7	2.5	34.17	14/09/2016	A
Fish_00645	FAM55	Sire14	Dam39	2	38.19	14/09/2016	A
Fish_00646	FAM11	Sire10	Dam11	3	28.79	14/09/2016	A
Fish_00649	FAM65	Sire26	Dam27	2.25	36.46	14/09/2016	A
Fish_00650	FAM45	Sire18	Dam9	3.75	26.68	14/09/2016	A
Fish_00651	FAM38	Sire22	Dam30	2.75	31.68	14/09/2016	A
Fish_00652	FAM10	Sire9	Dam10	1.75	39.51	14/09/2016	A
Fish_00653	NA	NA	NA	1.75	36.4	14/09/2016	A
Fish_00654	FAM22	Sire8	Dam18	1.25	41.08	14/09/2016	A
Fish_00655	NA	NA	NA	2	31.67	14/09/2016	A
Fish_00656	FAM33	Sire11	Dam26	3.5	28.33	14/09/2016	A
Fish_00657	FAM9	Sire8	Dam9	2.25	32.12	14/09/2016	A
Fish_00658	FAM70	Sire27	Dam45	3	29.61	14/09/2016	A
Fish_00659	FAM68	Sire15	Dam42	2.25	34.69	14/09/2016	A
Fish_00660	NA	NA	NA	2.25	34.12	14/09/2016	A
Fish_00661	FAM54	Sire4	Dam28	2.25	33.39	14/09/2016	A
Fish_00662	FAM27	Sire20	Dam7	2	36.39	14/09/2016	A
Fish_00663	FAM23	Sire18	Dam19	2.25	29.34	14/09/2016	A
Fish_00664	FAM10	Sire9	Dam10	2.25	32.46	14/09/2016	A
Fish_00665	FAM54	Sire4	Dam28	3.25	30.33	14/09/2016	A
Fish_00666	FAM8	Sire7	Dam8	2.75	31.5	14/09/2016	A
Fish_00667	FAM23	Sire18	Dam19	3	29.58	14/09/2016	A
Fish_00669	FAM45	Sire18	Dam9	3	31.53	14/09/2016	A
Fish_00670	FAM17	Sire16	Dam11	4	27.8	14/09/2016	A
Fish_00671	FAM3	Sire3	Dam3	2.5	35.14	14/09/2016	A
Fish_00672	FAM2	Sire2	Dam2	2.25	33.22	14/09/2016	A
Fish_00673	FAM21	Sire8	Dam17	2.5	33.19	14/09/2016	A
Fish_00674	FAM78	Sire27	Dam36	2.75	30.93	14/09/2016	A
Fish_00675	FAM52	Sire3	Dam38	3.25	32.6	14/09/2016	A
Fish_00676	FAM44	Sire4	Dam32	1	37.67	14/09/2016	A
Fish_00677	FAM33	Sire11	Dam26	3.25	27.49	14/09/2016	A
Fish_00679	NA	NA	NA	2	34.01	14/09/2016	A
Fish_00680	FAM39	Sire19	Dam31	3	30.1	14/09/2016	A
Fish_00681	FAM61	Sire21	Dam12	3	29.75	14/09/2016	A
Fish_00682	FAM74	Sire19	Dam47	3.5	27.32	14/09/2016	A
Fish_00683	FAM15	Sire14	Dam14	3.25	31.92	14/09/2016	A
Fish_00684	FAM53	Sire25	Dam1	2.5	32.94	14/09/2016	A
Fish_00685	FAM56	Sire23	Dam40	3.5	28.59	14/09/2016	A
Fish_00686	FAM52	Sire3	Dam38	3.75	26.89	14/09/2016	A
Fish_00687	FAM19	Sire5	Dam10	3	35.01	14/09/2016	A
Fish_00688	FAM9	Sire8	Dam9	3.25	31.74	14/09/2016	A
Fish_00689	FAM6	Sire5	Dam6	2.5	34.45	14/09/2016	A
Fish_00691	FAM52	Sire3	Dam38	4.25	27.29	14/09/2016	A
Fish_00692	FAM58	Sire11	Dam41	4	26.67	14/09/2016	A
Fish_00694	FAM2	Sire2	Dam2	3.75	27.68	14/09/2016	A
Fish_00695	FAM60	Sire20	Dam30	3.25	29.22	14/09/2016	A
Fish_00696	FAM50	Sire15	Dam6	3.75	26.36	14/09/2016	A
Fish_00697	FAM19	Sire5	Dam10	3.25	30.04	14/09/2016	A
Fish_00698	FAM13	Sire12	Dam12	3.5	30.88	14/09/2016	A
Fish_00699	FAM6	Sire5	Dam6	3.25	30.22	14/09/2016	A
Fish_00700	FAM51	Sire24	Dam37	4	28.37	14/09/2016	A
Fish_00701	FAM40	Sire23	Dam32	3	32.27	14/09/2016	A
Fish_00702	FAM2	Sire2	Dam2	2.75	27.84	14/09/2016	A
Fish_00703	FAM56	Sire23	Dam40	3	32.92	14/09/2016	A
Fish_00705	FAM21	Sire8	Dam17	2.5	36.13	14/09/2016	A
Fish_00706	FAM52	Sire3	Dam38	3	29.4	14/09/2016	A
Fish_00707	FAM5	Sire4	Dam5	2.5	30.03	14/09/2016	A
Fish_00708	NA	NA	NA	4	27.66	14/09/2016	A
Fish_00709	FAM77	Sire5	Dam50	4	27.2	14/09/2016	A
Fish_00710	FAM38	Sire22	Dam30	2	35.34	14/09/2016	A
Fish_00711	FAM30	Sire3	Dam24	3	30.33	14/09/2016	A
Fish_00712	FAM17	Sire16	Dam11	3	28.37	14/09/2016	A
Fish_00713	FAM59	Sire18	Dam42	1.75	33.15	14/09/2016	A
Fish_00714	NA	NA	NA	1.5	37.12	14/09/2016	A
Fish_00715	NA	NA	NA	2	35.92	14/09/2016	A
Fish_00716	FAM77	Sire5	Dam50	2.25	32.56	14/09/2016	A
Fish_00717	FAM15	Sire14	Dam14	3	31.97	14/09/2016	A
Fish_00719	FAM53	Sire25	Dam1	3.75	30.69	14/09/2016	A
Fish_00720	FAM46	Sire21	Dam34	2	35.41	14/09/2016	A
Fish_00722	FAM46	Sire21	Dam34	2.75	33.75	14/09/2016	A
Fish_00723	FAM55	Sire14	Dam39	1.25	40.85	14/09/2016	A
Fish_00724	FAM48	Sire23	Dam29	2.75	31.97	14/09/2016	A
Fish_00725	FAM45	Sire18	Dam9	2.5	30.47	14/09/2016	A
Fish_00726	FAM3	Sire3	Dam3	2.25	31.2	14/09/2016	A
Fish_00727	FAM14	Sire13	Dam13	4	28.18	14/09/2016	A
Fish_00728	FAM4	Sire1	Dam4	2	32.63	14/09/2016	A
Fish_00729	FAM72	Sire18	Dam2	4	28.31	14/09/2016	A
Fish_00731	FAM9	Sire8	Dam9	3	30.1	14/09/2016	A
Fish_00732	FAM37	Sire5	Dam29	1.5	38.22	14/09/2016	A
Fish_00733	NA	NA	NA	2.5	30.99	14/09/2016	A
Fish_00734	FAM36	Sire3	Dam28	3.75	29.56	14/09/2016	A
Fish_00735	FAM17	Sire16	Dam11	3	28.5	14/09/2016	A
Fish_00736	FAM38	Sire22	Dam30	3.25	28.18	14/09/2016	A
Fish_00737	FAM13	Sire12	Dam12	2.75	31.13	14/09/2016	A
Fish_00738	FAM2	Sire2	Dam2	3.25	33.01	14/09/2016	A
Fish_00739	FAM6	Sire5	Dam6	3.5	28.15	14/09/2016	A
Fish_00740	FAM29	Sire1	Dam23	2.5	30.2	14/09/2016	A
Fish_00741	FAM45	Sire18	Dam9	2	35.07	14/09/2016	A
Fish_00742	FAM11	Sire10	Dam11	4.25	26.47	14/09/2016	A
Fish_00743	FAM21	Sire8	Dam17	3.75	28.37	14/09/2016	A
Fish_00744	FAM50	Sire15	Dam6	2.25	31.25	14/09/2016	A
Fish_00745	FAM32	Sire1	Dam25	3.25	30.61	14/09/2016	A
Fish_00747	FAM37	Sire5	Dam29	3	33.99	14/09/2016	A
Fish_00748	FAM43	Sire20	Dam15	2.75	31.96	14/09/2016	A
Fish_00749	FAM62	Sire23	Dam41	3.75	28.72	14/09/2016	A
Fish_00750	FAM13	Sire12	Dam12	2.75	34.18	14/09/2016	A
Fish_00751	FAM79	Sire6	Dam51	3.25	29.47	14/09/2016	A
Fish_00752	FAM18	Sire8	Dam15	3.25	30.96	14/09/2016	A
Fish_00753	FAM13	Sire12	Dam12	3.25	30.78	14/09/2016	A
Fish_00754	FAM47	Sire7	Dam35	3.75	29.47	14/09/2016	A
Fish_00755	FAM37	Sire5	Dam29	1	35.58	14/09/2016	A
Fish_00756	FAM18	Sire8	Dam15	2.5	32.63	14/09/2016	A
Fish_00757	FAM45	Sire18	Dam9	3.75	28.23	14/09/2016	A
Fish_00758	FAM42	Sire6	Dam26	2	32.25	14/09/2016	A
Fish_00759	FAM60	Sire20	Dam30	4	26.71	14/09/2016	A
Fish_00761	FAM73	Sire11	Dam46	3	30.31	14/09/2016	A
Fish_00762	FAM48	Sire23	Dam29	4	29.19	14/09/2016	A
Fish_00763	FAM17	Sire16	Dam11	3	30.01	14/09/2016	A
Fish_00764	FAM72	Sire18	Dam2	4	29.08	14/09/2016	A
Fish_00765	FAM77	Sire5	Dam50	3.75	28.97	14/09/2016	A
Fish_00766	FAM74	Sire19	Dam47	3.25	27.44	14/09/2016	A
Fish_00767	FAM71	Sire11	Dam24	1.5	35.38	14/09/2016	A
Fish_00768	NA	NA	NA	3.25	32.19	14/09/2016	A
Fish_00769	FAM11	Sire10	Dam11	1.25	35.95	14/09/2016	B
Fish_00770	FAM71	Sire11	Dam24	3	32.18	14/09/2016	B
Fish_00771	FAM79	Sire6	Dam51	3	28.5	14/09/2016	B
Fish_00772	FAM62	Sire23	Dam41	3.25	28.99	14/09/2016	B
Fish_00773	FAM24	Sire19	Dam20	2.75	30.05	14/09/2016	B
Fish_00774	FAM61	Sire21	Dam12	3	29.08	14/09/2016	B
Fish_00775	FAM40	Sire23	Dam32	1.25	36.65	14/09/2016	B
Fish_00776	FAM34	Sire1	Dam20	1.5	35.84	14/09/2016	B
Fish_00777	NA	NA	NA	2.5	32.88	14/09/2016	B
Fish_00778	FAM5	Sire4	Dam5	1.5	29.56	14/09/2016	B
Fish_00779	FAM13	Sire12	Dam12	1.75	36.91	14/09/2016	B
Fish_00780	FAM10	Sire9	Dam10	3.25	30.61	14/09/2016	B
Fish_00781	FAM9	Sire8	Dam9	2.5	31.91	14/09/2016	B
Fish_00782	FAM72	Sire18	Dam2	3	29.52	14/09/2016	B
Fish_00783	FAM31	Sire7	Dam4	2.5	30.11	14/09/2016	B
Fish_00784	FAM4	Sire1	Dam4	2.75	31.67	14/09/2016	B
Fish_00785	FAM24	Sire19	Dam20	3	27.46	14/09/2016	B
Fish_00786	FAM55	Sire14	Dam39	1.5	36.35	14/09/2016	B
Fish_00787	FAM2	Sire2	Dam2	3.5	28.57	14/09/2016	B
Fish_00788	FAM55	Sire14	Dam39	3.75	31.39	14/09/2016	B
Fish_00790	FAM54	Sire4	Dam28	2.5	34.41	14/09/2016	B
Fish_00791	FAM62	Sire23	Dam41	3.75	28.5	14/09/2016	B
Fish_00792	FAM54	Sire4	Dam28	2.5	31.85	14/09/2016	B
Fish_00793	FAM47	Sire7	Dam35	3	32.35	14/09/2016	B
Fish_00794	FAM72	Sire18	Dam2	4	26.87	14/09/2016	B
Fish_00795	NA	NA	NA	1.25	38.78	14/09/2016	B
Fish_00796	FAM54	Sire4	Dam28	1.75	35.9	14/09/2016	B
Fish_00797	FAM15	Sire14	Dam14	1.5	37.52	14/09/2016	B
Fish_00798	FAM26	Sire11	Dam22	2.5	30.2	14/09/2016	B
Fish_00799	FAM51	Sire24	Dam37	3	30.82	14/09/2016	B
Fish_00800	FAM1	Sire1	Dam1	3.25	27.97	14/09/2016	B
Fish_00801	FAM75	Sire17	Dam48	2.5	29.05	14/09/2016	B
Fish_00802	FAM6	Sire5	Dam6	4	27.35	14/09/2016	B
Fish_00803	FAM5	Sire4	Dam5	3	30.18	14/09/2016	B
Fish_00804	FAM54	Sire4	Dam28	1.75	29.76	14/09/2016	B
Fish_00806	FAM12	Sire11	Dam3	3.5	27.15	14/09/2016	B
Fish_00807	FAM12	Sire11	Dam3	3	29.28	14/09/2016	B
Fish_00808	FAM2	Sire2	Dam2	2	29.31	14/09/2016	B
Fish_00809	FAM36	Sire3	Dam28	3	31.76	14/09/2016	B
Fish_00810	FAM9	Sire8	Dam9	3	33.39	14/09/2016	B
Fish_00811	FAM49	Sire17	Dam36	2.25	34.2	14/09/2016	B
Fish_00812	FAM63	Sire25	Dam43	3	29.43	14/09/2016	B
Fish_00813	FAM34	Sire1	Dam20	1.5	35.71	14/09/2016	B
Fish_00814	FAM15	Sire14	Dam14	1.75	34.59	14/09/2016	B
Fish_00815	FAM24	Sire19	Dam20	3	31.35	14/09/2016	B
Fish_00816	FAM54	Sire4	Dam28	1.5	35.11	14/09/2016	B
Fish_00817	FAM50	Sire15	Dam6	4.25	24.89	14/09/2016	B
Fish_00818	FAM45	Sire18	Dam9	2	30.1	14/09/2016	B
Fish_00819	FAM35	Sire21	Dam27	3.25	30.65	14/09/2016	B
Fish_00820	FAM23	Sire18	Dam19	1	35.38	14/09/2016	B
Fish_00821	FAM22	Sire8	Dam18	3.25	30.93	14/09/2016	B
Fish_00822	FAM61	Sire21	Dam12	3.25	29.65	14/09/2016	B
Fish_00823	FAM9	Sire8	Dam9	3.25	30.47	14/09/2016	B
Fish_00824	FAM62	Sire23	Dam41	1.5	32.29	14/09/2016	B
Fish_00825	NA	NA	NA	3	32.01	14/09/2016	B
Fish_00826	FAM72	Sire18	Dam2	3	31.1	14/09/2016	B
Fish_00827	FAM29	Sire1	Dam23	2	33.95	14/09/2016	B
Fish_00828	FAM22	Sire8	Dam18	3.25	30.32	14/09/2016	B
Fish_00829	FAM9	Sire8	Dam9	4.25	25.94	14/09/2016	B
Fish_00830	FAM56	Sire23	Dam40	2	33.53	14/09/2016	B
Fish_00831	FAM14	Sire13	Dam13	3.75	27.46	14/09/2016	B
Fish_00832	FAM47	Sire7	Dam35	1.5	37.64	14/09/2016	B
Fish_00833	FAM69	Sire18	Dam18	2.25	32.69	14/09/2016	B
Fish_00834	FAM9	Sire8	Dam9	1.5	38.35	14/09/2016	B
Fish_00835	NA	NA	NA	3	29.77	14/09/2016	B
Fish_00836	FAM22	Sire8	Dam18	1.5	34.25	14/09/2016	B
Fish_00837	FAM51	Sire24	Dam37	3	26.81	14/09/2016	B
Fish_00838	NA	NA	NA	2.5	29.18	14/09/2016	B
Fish_00839	FAM19	Sire5	Dam10	1	38.97	14/09/2016	B
Fish_00840	FAM62	Sire23	Dam41	3.5	29.53	14/09/2016	B
Fish_00841	FAM44	Sire4	Dam32	1	35.86	14/09/2016	B
Fish_00842	FAM31	Sire7	Dam4	2	32.85	14/09/2016	B
Fish_00843	FAM10	Sire9	Dam10	1.5	32.91	14/09/2016	B
Fish_00844	FAM40	Sire23	Dam32	1.5	34.75	14/09/2016	B
Fish_00845	FAM2	Sire2	Dam2	2.25	34.19	14/09/2016	B
Fish_00846	FAM24	Sire19	Dam20	2.75	27.38	14/09/2016	B
Fish_00847	FAM18	Sire8	Dam15	2	30.92	14/09/2016	B
Fish_00848	FAM32	Sire1	Dam25	2.25	37.11	14/09/2016	B
Fish_00849	FAM47	Sire7	Dam35	4.5	26.49	14/09/2016	B
Fish_00850	FAM25	Sire9	Dam21	3.75	29.24	14/09/2016	B
Fish_00851	FAM19	Sire5	Dam10	3.5	30.65	14/09/2016	B
Fish_00852	FAM52	Sire3	Dam38	4	26.12	14/09/2016	B
Fish_00853	FAM71	Sire11	Dam24	1.25	32.95	14/09/2016	B
Fish_00854	FAM58	Sire11	Dam41	3.5	27.16	14/09/2016	B
Fish_00855	FAM26	Sire11	Dam22	4	26.59	14/09/2016	B
Fish_00856	FAM30	Sire3	Dam24	2.25	35.42	14/09/2016	B
Fish_00857	FAM24	Sire19	Dam20	4	28.45	14/09/2016	B
Fish_00858	FAM47	Sire7	Dam35	3	29.04	14/09/2016	B
Fish_00859	FAM71	Sire11	Dam24	2.75	30.49	14/09/2016	B
Fish_00861	FAM8	Sire7	Dam8	2.75	32.26	14/09/2016	B
Fish_00862	FAM64	Sire21	Dam38	3.75	26.48	14/09/2016	B
Fish_00863	FAM17	Sire16	Dam11	3.75	28.76	14/09/2016	B
Fish_00864	FAM1	Sire1	Dam1	1.5	39.6	14/09/2016	B
Fish_00865	FAM47	Sire7	Dam35	2	35.31	14/09/2016	B
Fish_00866	FAM50	Sire15	Dam6	3.75	26.2	14/09/2016	B
Fish_00867	FAM37	Sire5	Dam29	1.25	37.5	14/09/2016	B
Fish_00868	FAM67	Sire4	Dam21	2.75	30.84	14/09/2016	B
Fish_00869	FAM63	Sire25	Dam43	2.5	36.1	14/09/2016	B
Fish_00870	FAM26	Sire11	Dam22	2.75	31.24	14/09/2016	B
Fish_00871	FAM68	Sire15	Dam42	3.75	29.25	14/09/2016	B
Fish_00872	FAM12	Sire11	Dam3	1.25	38.05	14/09/2016	B
Fish_00873	FAM34	Sire1	Dam20	3.5	28.98	14/09/2016	B
Fish_00874	FAM1	Sire1	Dam1	1.5	34.01	14/09/2016	B
Fish_00875	FAM30	Sire3	Dam24	3.5	31.48	14/09/2016	B
Fish_00876	NA	NA	NA	3.5	29.18	14/09/2016	B
Fish_00877	FAM44	Sire4	Dam32	1.5	36.2	14/09/2016	B
Fish_00878	FAM8	Sire7	Dam8	3	30.4	14/09/2016	B
Fish_00879	NA	NA	NA	2	31.39	14/09/2016	B
Fish_00880	FAM55	Sire14	Dam39	3	32.62	14/09/2016	B
Fish_00881	FAM25	Sire9	Dam21	3	34.01	14/09/2016	B
Fish_00882	FAM15	Sire14	Dam14	2.25	33.32	14/09/2016	B
Fish_00883	FAM55	Sire14	Dam39	3	33.03	14/09/2016	B
Fish_00884	FAM52	Sire3	Dam38	2.5	28.28	14/09/2016	B
Fish_00885	FAM61	Sire21	Dam12	3	29.56	14/09/2016	B
Fish_00886	FAM50	Sire15	Dam6	2.75	28.08	14/09/2016	B
Fish_00887	FAM74	Sire19	Dam47	2.5	30.4	14/09/2016	B
Fish_00888	FAM24	Sire19	Dam20	3.25	28.2	14/09/2016	B
Fish_00889	NA	NA	NA	2	38.21	14/09/2016	B
Fish_00890	FAM54	Sire4	Dam28	2.5	34.32	14/09/2016	B
Fish_00891	NA	NA	NA	2.5	33.42	14/09/2016	B
Fish_00892	FAM80	Sire13	Dam44	3	29.31	14/09/2016	B
Fish_00893	FAM55	Sire14	Dam39	2.75	33.88	14/09/2016	B
Fish_00894	FAM61	Sire21	Dam12	2.5	33.47	14/09/2016	B
Fish_00895	FAM62	Sire23	Dam41	4	28.31	14/09/2016	B
Fish_00896	FAM30	Sire3	Dam24	1.5	39.17	14/09/2016	B
Fish_00897	FAM11	Sire10	Dam11	3.75	30.06	14/09/2016	B
Fish_00898	FAM5	Sire4	Dam5	2.5	28.36	14/09/2016	B
Fish_00899	FAM77	Sire5	Dam50	4.25	27.8	14/09/2016	B
Fish_00900	FAM22	Sire8	Dam18	2	32.69	14/09/2016	B
Fish_00901	FAM29	Sire1	Dam23	2.25	33.82	14/09/2016	B
Fish_00902	FAM21	Sire8	Dam17	3	28.26	14/09/2016	B
Fish_00903	FAM35	Sire21	Dam27	4.25	25.59	14/09/2016	B
Fish_00904	FAM11	Sire10	Dam11	1.5	35.14	14/09/2016	B
Fish_00905	FAM8	Sire7	Dam8	4.25	28.01	14/09/2016	B
Fish_00906	FAM2	Sire2	Dam2	4.25	26.63	14/09/2016	B
Fish_00907	FAM4	Sire1	Dam4	2.5	32.37	14/09/2016	B
Fish_00908	FAM8	Sire7	Dam8	3.5	30.7	14/09/2016	B
Fish_00909	FAM23	Sire18	Dam19	1.75	31.71	14/09/2016	B
Fish_00910	FAM25	Sire9	Dam21	3.25	30.18	14/09/2016	B
Fish_00911	FAM32	Sire1	Dam25	1.5	36.74	14/09/2016	B
Fish_00912	FAM13	Sire12	Dam12	3	31.48	14/09/2016	B
Fish_00913	NA	NA	NA	2.25	31.23	14/09/2016	B
Fish_00914	FAM1	Sire1	Dam1	4	27.69	14/09/2016	B
Fish_00915	FAM18	Sire8	Dam15	1.75	31.48	14/09/2016	B
Fish_00916	FAM73	Sire11	Dam46	3.5	28.96	14/09/2016	B
Fish_00917	FAM9	Sire8	Dam9	2.5	30.89	14/09/2016	B
Fish_00918	FAM14	Sire13	Dam13	4	25.21	14/09/2016	B
Fish_00919	FAM16	Sire15	Dam5	2.75	31.42	14/09/2016	B
Fish_00920	FAM45	Sire18	Dam9	4.25	25	14/09/2016	B
Fish_00921	FAM37	Sire5	Dam29	1	41.5	14/09/2016	B
Fish_00922	FAM49	Sire17	Dam36	2.5	32.29	14/09/2016	B
Fish_00923	NA	NA	NA	2.75	29.98	14/09/2016	B
Fish_00924	FAM10	Sire9	Dam10	2.75	33.69	14/09/2016	B
Fish_00925	FAM44	Sire4	Dam32	3.5	28.55	14/09/2016	B
Fish_00926	FAM31	Sire7	Dam4	2.5	31.72	14/09/2016	B
Fish_00927	FAM69	Sire18	Dam18	3.5	29.37	14/09/2016	B
Fish_00928	NA	NA	NA	3	31.93	14/09/2016	B
Fish_00929	NA	NA	NA	3.25	32.44	14/09/2016	B
Fish_00930	FAM9	Sire8	Dam9	2.5	32.28	14/09/2016	B
Fish_00931	FAM3	Sire3	Dam3	4.25	26.94	14/09/2016	B
Fish_00932	FAM26	Sire11	Dam22	4	26.86	14/09/2016	B
Fish_00933	FAM29	Sire1	Dam23	2.25	31.83	14/09/2016	B
Fish_00934	FAM19	Sire5	Dam10	2.25	33.8	14/09/2016	B
Fish_00935	FAM34	Sire1	Dam20	3	29.3	14/09/2016	B
Fish_00936	FAM54	Sire4	Dam28	3.5	30.58	14/09/2016	B
Fish_00937	FAM18	Sire8	Dam15	3.25	28.91	14/09/2016	B
Fish_00938	FAM70	Sire27	Dam45	3	32.16	14/09/2016	B
Fish_00939	NA	NA	NA	1.5	31.61	14/09/2016	B
Fish_00940	FAM47	Sire7	Dam35	3	32.61	14/09/2016	B
Fish_00941	FAM20	Sire17	Dam16	1.5	34.75	14/09/2016	B
Fish_00942	FAM29	Sire1	Dam23	3	30.24	14/09/2016	B
Fish_00943	FAM56	Sire23	Dam40	3	31.07	14/09/2016	B
Fish_00944	FAM25	Sire9	Dam21	1.75	35.11	14/09/2016	B
Fish_00945	FAM44	Sire4	Dam32	3	32.15	14/09/2016	B
Fish_00946	NA	NA	NA	1.25	39.21	14/09/2016	B
Fish_00947	FAM9	Sire8	Dam9	1.75	32.42	14/09/2016	B
Fish_00948	FAM47	Sire7	Dam35	2.25	33.78	14/09/2016	B
Fish_00949	FAM48	Sire23	Dam29	2.25	35.66	14/09/2016	B
Fish_00950	FAM69	Sire18	Dam18	3.25	30.81	14/09/2016	B
Fish_00951	FAM45	Sire18	Dam9	1.75	32.55	14/09/2016	B
Fish_00952	FAM18	Sire8	Dam15	1.25	32.73	14/09/2016	B
Fish_00953	NA	NA	NA	3.5	29.47	14/09/2016	B
Fish_00954	FAM33	Sire11	Dam26	2.5	32.11	14/09/2016	B
Fish_00955	FAM60	Sire20	Dam30	4	27.6	14/09/2016	B
Fish_00956	FAM50	Sire15	Dam6	4.25	25.64	14/09/2016	B
Fish_00957	FAM9	Sire8	Dam9	2.5	33.28	14/09/2016	B
Fish_00958	FAM62	Sire23	Dam41	3.5	29.31	14/09/2016	B
Fish_00959	FAM38	Sire22	Dam30	1.5	32.92	14/09/2016	B
Fish_00960	FAM50	Sire15	Dam6	4	25.9	14/09/2016	B
Fish_00961	FAM44	Sire4	Dam32	2	30.46	14/09/2016	B
Fish_00962	FAM3	Sire3	Dam3	2.5	29.89	14/09/2016	B
Fish_00963	FAM1	Sire1	Dam1	3.75	28.93	14/09/2016	B
Fish_00964	FAM29	Sire1	Dam23	3.25	30.78	14/09/2016	B
Fish_00965	FAM31	Sire7	Dam4	2.75	32.2	14/09/2016	B
Fish_00966	FAM8	Sire7	Dam8	2.25	34.96	14/09/2016	B
Fish_00967	FAM12	Sire11	Dam3	2.5	30.63	14/09/2016	B
Fish_00968	FAM16	Sire15	Dam5	4.25	28.27	14/09/2016	B
Fish_00969	FAM2	Sire2	Dam2	3	30.78	14/09/2016	B
Fish_00970	FAM56	Sire23	Dam40	1.75	33.17	14/09/2016	B
Fish_00971	NA	NA	NA	3	30.05	14/09/2016	B
Fish_00972	FAM72	Sire18	Dam2	3.5	30.04	14/09/2016	B
Fish_00973	FAM29	Sire1	Dam23	4.25	29.07	14/09/2016	B
Fish_00974	FAM26	Sire11	Dam22	4	27.14	14/09/2016	B
Fish_00975	FAM14	Sire13	Dam13	3.5	26.67	14/09/2016	B
Fish_00976	FAM29	Sire1	Dam23	1.5	36.76	14/09/2016	B
Fish_00977	FAM53	Sire25	Dam1	3.25	31.26	14/09/2016	B
Fish_00978	FAM40	Sire23	Dam32	3.25	30.39	14/09/2016	B
Fish_00979	FAM54	Sire4	Dam28	2.5	34.82	14/09/2016	B
Fish_00980	FAM25	Sire9	Dam21	3	29.1	14/09/2016	B
Fish_00981	FAM56	Sire23	Dam40	2.75	28.79	14/09/2016	B
Fish_00982	NA	NA	NA	2.5	29.54	14/09/2016	B
Fish_00983	FAM22	Sire8	Dam18	3	32.03	14/09/2016	B
Fish_00984	FAM10	Sire9	Dam10	1.5	36.89	14/09/2016	B
Fish_00985	FAM23	Sire18	Dam19	2	33.09	14/09/2016	B
Fish_00986	FAM80	Sire13	Dam44	3.5	28.68	14/09/2016	B
Fish_00987	FAM3	Sire3	Dam3	3.5	28.76	14/09/2016	B
Fish_00988	FAM63	Sire25	Dam43	2.75	32.07	14/09/2016	B
Fish_00989	FAM5	Sire4	Dam5	3.75	25.96	14/09/2016	B
Fish_00990	FAM12	Sire11	Dam3	3	32.18	14/09/2016	B
Fish_00991	FAM14	Sire13	Dam13	2.5	29.55	14/09/2016	B
Fish_00992	FAM22	Sire8	Dam18	2.5	30.96	14/09/2016	B
Fish_00993	FAM32	Sire1	Dam25	1.5	36.03	14/09/2016	B
Fish_00994	NA	NA	NA	2.5	33.1	14/09/2016	B
Fish_00995	FAM81	Sire17	Dam52	3	29.4	14/09/2016	B
Fish_00996	FAM16	Sire15	Dam5	4.25	27.66	14/09/2016	B
Fish_00997	FAM21	Sire8	Dam17	3.75	29.51	14/09/2016	B
Fish_00998	FAM1	Sire1	Dam1	3.75	27.91	14/09/2016	B
Fish_00999	FAM53	Sire25	Dam1	1.5	36.73	14/09/2016	B
Fish_01000	FAM62	Sire23	Dam41	2.75	30.28	14/09/2016	B
Fish_01001	FAM31	Sire7	Dam4	3.25	30.81	14/09/2016	B
Fish_01002	FAM6	Sire5	Dam6	1.5	38.95	14/09/2016	B
Fish_01003	FAM25	Sire9	Dam21	2.25	34.46	14/09/2016	B
Fish_01004	FAM18	Sire8	Dam15	2.75	30.96	14/09/2016	B
Fish_01005	FAM28	Sire19	Dam14	4.25	27.46	14/09/2016	B
Fish_01006	FAM40	Sire23	Dam32	2.75	31.8	14/09/2016	B
Fish_01007	FAM9	Sire8	Dam9	2.75	31.92	14/09/2016	B
Fish_01008	FAM67	Sire4	Dam21	3.25	31.65	14/09/2016	B
Fish_01009	FAM57	Sire20	Dam40	3	30.28	14/09/2016	B
Fish_01010	FAM17	Sire16	Dam11	2.5	30.67	14/09/2016	B
Fish_01011	FAM29	Sire1	Dam23	3.5	30.78	14/09/2016	B
Fish_01012	FAM35	Sire21	Dam27	3.75	27.74	14/09/2016	B
Fish_01013	FAM29	Sire1	Dam23	2.75	32.45	14/09/2016	B
Fish_01014	FAM21	Sire8	Dam17	1.75	38.77	14/09/2016	B
Fish_01015	FAM62	Sire23	Dam41	4	26.94	14/09/2016	B
Fish_01016	FAM3	Sire3	Dam3	4	28.86	14/09/2016	B
Fish_01017	FAM55	Sire14	Dam39	1.5	32.81	14/09/2016	B
Fish_01018	FAM9	Sire8	Dam9	1.5	39.52	14/09/2016	B
Fish_01019	NA	NA	NA	2	30.3	14/09/2016	B
Fish_01020	FAM22	Sire8	Dam18	2	37.71	14/09/2016	B
Fish_01021	FAM25	Sire9	Dam21	3.5	29.09	14/09/2016	B
Fish_01022	FAM43	Sire20	Dam15	2.75	32.8	15/09/2016	B
Fish_01023	FAM63	Sire25	Dam43	4	27.59	15/09/2016	B
Fish_01024	FAM13	Sire12	Dam12	2.5	30.75	15/09/2016	B
Fish_01025	FAM64	Sire21	Dam38	2.75	31.29	15/09/2016	B
Fish_01026	FAM16	Sire15	Dam5	4	27.24	15/09/2016	B
Fish_01027	FAM16	Sire15	Dam5	3.5	27.26	15/09/2016	B
Fish_01028	FAM50	Sire15	Dam6	2.5	31.59	15/09/2016	B
Fish_01029	FAM57	Sire20	Dam40	3.5	30.56	15/09/2016	B
Fish_01030	FAM6	Sire5	Dam6	3	29.31	15/09/2016	B
Fish_01031	FAM34	Sire1	Dam20	2.5	35.7	15/09/2016	B
Fish_01032	NA	NA	NA	3.5	30.11	15/09/2016	B
Fish_01033	FAM8	Sire7	Dam8	3	27.79	15/09/2016	B
Fish_01034	FAM54	Sire4	Dam28	3.5	32.54	15/09/2016	B
Fish_01035	FAM25	Sire9	Dam21	3.25	30.26	15/09/2016	B
Fish_01036	FAM37	Sire5	Dam29	3	27.73	15/09/2016	B
Fish_01037	FAM6	Sire5	Dam6	2.5	36.41	15/09/2016	B
Fish_01038	FAM34	Sire1	Dam20	2.75	30	15/09/2016	B
Fish_01039	FAM44	Sire4	Dam32	3.75	29.1	15/09/2016	B
Fish_01040	FAM8	Sire7	Dam8	2.75	31.47	15/09/2016	B
Fish_01041	FAM56	Sire23	Dam40	3	33.26	15/09/2016	B
Fish_01042	FAM17	Sire16	Dam11	3.5	27.83	15/09/2016	B
Fish_01043	FAM5	Sire4	Dam5	3.75	29.68	15/09/2016	B
Fish_01044	FAM3	Sire3	Dam3	4	27.54	15/09/2016	B
Fish_01045	FAM22	Sire8	Dam18	2.75	30.01	15/09/2016	B
Fish_01046	FAM8	Sire7	Dam8	2.75	31.79	15/09/2016	B
Fish_01047	FAM27	Sire20	Dam7	4.5	25.87	15/09/2016	B
Fish_01048	FAM53	Sire25	Dam1	3.5	28.98	15/09/2016	B
Fish_01049	FAM56	Sire23	Dam40	2.5	30.98	15/09/2016	B
Fish_01050	FAM82	Sire3	Dam50	4	24.96	15/09/2016	B
Fish_01051	FAM15	Sire14	Dam14	3	31.82	15/09/2016	B
Fish_01052	FAM25	Sire9	Dam21	3.75	27.6	15/09/2016	B
Fish_01053	FAM67	Sire4	Dam21	3.75	30.68	15/09/2016	B
Fish_01054	FAM14	Sire13	Dam13	3.75	25.92	15/09/2016	B
Fish_01055	FAM45	Sire18	Dam9	3.5	31.59	15/09/2016	B
Fish_01056	FAM16	Sire15	Dam5	4.5	25.77	15/09/2016	B
Fish_01057	FAM22	Sire8	Dam18	2.5	34.01	15/09/2016	B
Fish_01058	FAM18	Sire8	Dam15	2.5	30.02	15/09/2016	B
Fish_01059	FAM25	Sire9	Dam21	2	30.69	15/09/2016	B
Fish_01060	FAM48	Sire23	Dam29	1.5	39.07	15/09/2016	B
Fish_01061	FAM67	Sire4	Dam21	3	29.69	15/09/2016	B
Fish_01062	FAM48	Sire23	Dam29	2.25	33.71	15/09/2016	B
Fish_01063	FAM65	Sire26	Dam27	3.5	26.6	15/09/2016	B
Fish_01064	FAM10	Sire9	Dam10	2	32.27	15/09/2016	B
Fish_01065	FAM5	Sire4	Dam5	2.25	33.14	15/09/2016	B
Fish_01066	FAM54	Sire4	Dam28	3	31.75	15/09/2016	B
Fish_01067	NA	NA	NA	2.25	32.17	15/09/2016	B
Fish_01068	FAM11	Sire10	Dam11	2	32.72	15/09/2016	B
Fish_01069	FAM60	Sire20	Dam30	3.75	29.33	15/09/2016	B
Fish_01070	FAM13	Sire12	Dam12	4	27.94	15/09/2016	B
Fish_01071	NA	NA	NA	2.25	31.16	15/09/2016	B
Fish_01072	FAM48	Sire23	Dam29	3	31.38	15/09/2016	B
Fish_01073	NA	NA	NA	1	37.38	15/09/2016	B
Fish_01074	FAM23	Sire18	Dam19	2.75	33.73	15/09/2016	B
Fish_01075	FAM74	Sire19	Dam47	3.5	25.78	15/09/2016	B
Fish_01076	FAM1	Sire1	Dam1	1.5	37.34	15/09/2016	B
Fish_01077	FAM71	Sire11	Dam24	3	31.04	15/09/2016	B
Fish_01078	FAM72	Sire18	Dam2	1.5	38.59	15/09/2016	B
Fish_01079	FAM46	Sire21	Dam34	2	34.37	15/09/2016	B
Fish_01080	FAM19	Sire5	Dam10	3	33.14	15/09/2016	B
Fish_01081	FAM17	Sire16	Dam11	3	29.6	15/09/2016	B
Fish_01082	FAM5	Sire4	Dam5	2.25	28.8	15/09/2016	B
Fish_01083	FAM72	Sire18	Dam2	1.5	31.19	15/09/2016	B
Fish_01084	FAM31	Sire7	Dam4	1.25	35.87	15/09/2016	B
Fish_01085	FAM26	Sire11	Dam22	1.25	33.41	15/09/2016	B
Fish_01086	FAM22	Sire8	Dam18	3.5	31.79	15/09/2016	B
Fish_01087	FAM38	Sire22	Dam30	1	38.78	15/09/2016	B
Fish_01088	FAM30	Sire3	Dam24	3.5	27.37	15/09/2016	B
Fish_01089	FAM60	Sire20	Dam30	2.75	31.07	15/09/2016	B
Fish_01090	FAM3	Sire3	Dam3	2.5	31.47	15/09/2016	B
Fish_01091	FAM26	Sire11	Dam22	2.25	32.46	15/09/2016	B
Fish_01092	FAM18	Sire8	Dam15	3	32.23	15/09/2016	B
Fish_01093	FAM8	Sire7	Dam8	2	37.66	15/09/2016	B
Fish_01094	FAM2	Sire2	Dam2	2.5	33.55	15/09/2016	B
Fish_01095	FAM47	Sire7	Dam35	3.25	31.25	15/09/2016	B
Fish_01096	FAM74	Sire19	Dam47	3.5	26.91	15/09/2016	B
Fish_01097	NA	NA	NA	2.75	30.72	15/09/2016	B
Fish_01098	NA	NA	NA	1	37.34	15/09/2016	B
Fish_01099	FAM67	Sire4	Dam21	3	30.38	15/09/2016	B
Fish_01100	FAM6	Sire5	Dam6	2.25	34.04	15/09/2016	B
Fish_01101	FAM43	Sire20	Dam15	2.5	35.03	15/09/2016	B
Fish_01102	FAM58	Sire11	Dam41	2.5	31.19	15/09/2016	B
Fish_01103	FAM39	Sire19	Dam31	4	26.31	15/09/2016	B
Fish_01104	FAM48	Sire23	Dam29	1.5	38.51	15/09/2016	B
Fish_01105	FAM16	Sire15	Dam5	4	26.26	15/09/2016	B
Fish_01106	FAM27	Sire20	Dam7	3	29.26	15/09/2016	B
Fish_01107	FAM23	Sire18	Dam19	3.5	29.86	15/09/2016	B
Fish_01108	FAM56	Sire23	Dam40	2	35.25	15/09/2016	B
Fish_01109	FAM68	Sire15	Dam42	3.5	28.72	15/09/2016	B
Fish_01110	FAM51	Sire24	Dam37	3.5	29.84	15/09/2016	B
Fish_01111	NA	NA	NA	2.75	33.3	15/09/2016	B
Fish_01112	FAM40	Sire23	Dam32	3.5	31.75	15/09/2016	B
Fish_01113	FAM72	Sire18	Dam2	3	29.92	15/09/2016	B
Fish_01114	FAM55	Sire14	Dam39	3	31.87	15/09/2016	B
Fish_01115	NA	NA	NA	1	33.04	15/09/2016	B
Fish_01116	FAM10	Sire9	Dam10	1.5	35.18	15/09/2016	B
Fish_01117	FAM45	Sire18	Dam9	3	30.33	15/09/2016	B
Fish_01118	FAM68	Sire15	Dam42	2.25	33.44	15/09/2016	B
Fish_01119	FAM9	Sire8	Dam9	1	36.93	15/09/2016	B
Fish_01120	FAM14	Sire13	Dam13	3	27.1	15/09/2016	B
Fish_01121	FAM6	Sire5	Dam6	2.25	33.47	15/09/2016	B
Fish_01122	FAM34	Sire1	Dam20	3.5	28.24	15/09/2016	B
Fish_01123	FAM4	Sire1	Dam4	2	30.51	15/09/2016	B
Fish_01124	FAM17	Sire16	Dam11	3	29.54	15/09/2016	B
Fish_01125	FAM44	Sire4	Dam32	1	34.66	15/09/2016	B
Fish_01126	FAM58	Sire11	Dam41	4	26.21	15/09/2016	B
Fish_01127	FAM74	Sire19	Dam47	3	31.83	15/09/2016	B
Fish_01128	FAM55	Sire14	Dam39	2	37.49	15/09/2016	B
Fish_01129	FAM26	Sire11	Dam22	2.5	31.16	15/09/2016	B
Fish_01130	FAM6	Sire5	Dam6	2	34.1	15/09/2016	B
Fish_01131	FAM29	Sire1	Dam23	1.5	32.91	15/09/2016	B
Fish_01132	FAM37	Sire5	Dam29	0.75	38.12	15/09/2016	B
Fish_01133	FAM38	Sire22	Dam30	3	31.56	15/09/2016	B
Fish_01134	FAM31	Sire7	Dam4	2.5	35.49	15/09/2016	B
Fish_01135	FAM65	Sire26	Dam27	3.75	29.09	15/09/2016	B
Fish_01136	FAM5	Sire4	Dam5	2.5	33.55	15/09/2016	B
Fish_01137	NA	NA	NA	2.5	28.51	15/09/2016	B
Fish_01138	FAM4	Sire1	Dam4	2.5	36.07	15/09/2016	B
Fish_01139	FAM27	Sire20	Dam7	2.5	31.95	15/09/2016	B
Fish_01140	NA	NA	NA	1	37.29	15/09/2016	B
Fish_01141	FAM4	Sire1	Dam4	1	33.06	15/09/2016	B
Fish_01142	FAM64	Sire21	Dam38	1	34.25	15/09/2016	B
Fish_01143	FAM65	Sire26	Dam27	4	27.84	15/09/2016	B
Fish_01144	FAM60	Sire20	Dam30	3	29.08	15/09/2016	B
Fish_01145	FAM52	Sire3	Dam38	3	28.2	15/09/2016	B
Fish_01146	FAM54	Sire4	Dam28	2.5	31.06	15/09/2016	B
Fish_01147	FAM2	Sire2	Dam2	2.75	31.94	15/09/2016	B
Fish_01148	FAM9	Sire8	Dam9	3	31.57	15/09/2016	B
Fish_01149	FAM63	Sire25	Dam43	1	34	15/09/2016	B
Fish_01150	FAM8	Sire7	Dam8	2.25	37.43	15/09/2016	B
Fish_01151	FAM50	Sire15	Dam6	3.5	27.41	15/09/2016	B
Fish_01152	FAM6	Sire5	Dam6	3	29.5	15/09/2016	B
Fish_01153	FAM29	Sire1	Dam23	1.5	34.39	15/09/2016	B
Fish_01154	FAM17	Sire16	Dam11	3.5	27.33	15/09/2016	B
Fish_01155	FAM55	Sire14	Dam39	2.25	35.52	15/09/2016	B
Fish_01156	FAM25	Sire9	Dam21	1.5	36.09	15/09/2016	B
Fish_01157	FAM37	Sire5	Dam29	4	27.84	15/09/2016	B
Fish_01158	FAM4	Sire1	Dam4	1.5	38.69	15/09/2016	B
Fish_01159	FAM59	Sire18	Dam42	3	30.93	15/09/2016	B
Fish_01160	FAM65	Sire26	Dam27	3	32.27	15/09/2016	B
Fish_01161	FAM62	Sire23	Dam41	2.25	31.9	15/09/2016	B
Fish_01168	FAM17	Sire16	Dam11	2.75	30.56	15/09/2016	B
Fish_01169	NA	NA	NA	1.5	39.91	15/09/2016	B
Fish_01170	FAM82	Sire3	Dam50	4	27.12	15/09/2016	B
Fish_01171	FAM50	Sire15	Dam6	2.5	33.6	15/09/2016	B
Fish_01172	FAM32	Sire1	Dam25	4	28.25	15/09/2016	B
Fish_01173	FAM59	Sire18	Dam42	2.75	28.41	15/09/2016	B
Fish_01174	FAM2	Sire2	Dam2	1.75	34.95	15/09/2016	B
Fish_01175	FAM63	Sire25	Dam43	2.5	29.27	15/09/2016	B
Fish_01176	NA	NA	NA	2.5	32.19	15/09/2016	B
Fish_01177	FAM52	Sire3	Dam38	2	37.19	15/09/2016	B
Fish_01178	FAM57	Sire20	Dam40	2.75	29.36	15/09/2016	B
Fish_01179	FAM82	Sire3	Dam50	2.5	30.65	15/09/2016	B
Fish_01180	FAM50	Sire15	Dam6	3	33.42	15/09/2016	B
Fish_01181	FAM10	Sire9	Dam10	2.25	34.16	15/09/2016	B
Fish_01182	FAM1	Sire1	Dam1	1.75	34.84	15/09/2016	B
Fish_01183	FAM1	Sire1	Dam1	1.5	34.41	15/09/2016	B
Fish_01184	FAM11	Sire10	Dam11	3.25	32.07	15/09/2016	B
Fish_01185	FAM60	Sire20	Dam30	1.25	39.98	15/09/2016	B
Fish_01186	NA	NA	NA	1.75	36.94	15/09/2016	B
Fish_01187	FAM40	Sire23	Dam32	2.25	32.06	15/09/2016	B
Fish_01188	NA	NA	NA	2.25	34.51	15/09/2016	B
Fish_01189	FAM79	Sire6	Dam51	3.5	29.36	15/09/2016	B
Fish_01190	FAM31	Sire7	Dam4	2.75	29.41	15/09/2016	B
Fish_01191	FAM24	Sire19	Dam20	3	32.81	15/09/2016	B
Fish_01192	FAM48	Sire23	Dam29	2	38.71	15/09/2016	B
Fish_01193	FAM36	Sire3	Dam28	1.5	33.11	15/09/2016	B
Fish_01194	FAM29	Sire1	Dam23	4	27.06	15/09/2016	B
Fish_01195	FAM44	Sire4	Dam32	1	41.03	15/09/2016	B
Fish_01196	FAM6	Sire5	Dam6	3	28.42	15/09/2016	B
Fish_01197	FAM67	Sire4	Dam21	1.25	36.33	15/09/2016	B
Fish_01198	FAM60	Sire20	Dam30	2	31.63	15/09/2016	B
Fish_01199	FAM17	Sire16	Dam11	3	33.01	15/09/2016	B
Fish_01200	FAM4	Sire1	Dam4	1.25	37.46	15/09/2016	B
Fish_01201	FAM44	Sire4	Dam32	2.5	29.23	15/09/2016	B
Fish_01202	FAM5	Sire4	Dam5	3	30.36	15/09/2016	B
Fish_01203	FAM34	Sire1	Dam20	2.5	32.18	15/09/2016	B
Fish_01204	FAM29	Sire1	Dam23	1	37.33	15/09/2016	B
Fish_01205	NA	NA	NA	2	34.94	15/09/2016	B
Fish_01206	FAM13	Sire12	Dam12	2	30.96	15/09/2016	B
Fish_01207	FAM46	Sire21	Dam34	2.5	30.98	15/09/2016	B
Fish_01208	FAM5	Sire4	Dam5	3.25	33.2	15/09/2016	B
Fish_01209	FAM34	Sire1	Dam20	4	28.69	15/09/2016	B
Fish_01210	FAM33	Sire11	Dam26	3	28.99	15/09/2016	B
Fish_01211	FAM40	Sire23	Dam32	1	34.34	15/09/2016	B
Fish_01212	FAM46	Sire21	Dam34	3	28.87	15/09/2016	B
Fish_01213	FAM37	Sire5	Dam29	2.25	31.7	15/09/2016	B
Fish_01214	FAM2	Sire2	Dam2	1.5	34.65	15/09/2016	B
Fish_01215	FAM6	Sire5	Dam6	1.5	34.35	15/09/2016	B
Fish_01216	FAM11	Sire10	Dam11	3	30.31	15/09/2016	B
Fish_01217	FAM37	Sire5	Dam29	2.25	31.44	15/09/2016	B
Fish_01218	FAM9	Sire8	Dam9	2	37.23	15/09/2016	B
Fish_01219	FAM40	Sire23	Dam32	2.5	32.27	15/09/2016	B
Fish_01220	FAM34	Sire1	Dam20	4	28.61	15/09/2016	B
Fish_01221	FAM36	Sire3	Dam28	2	33.65	15/09/2016	B
Fish_01222	FAM28	Sire19	Dam14	2.5	32.25	15/09/2016	B
Fish_01223	FAM36	Sire3	Dam28	2	32.15	15/09/2016	B
Fish_01224	FAM21	Sire8	Dam17	2	34.01	15/09/2016	B
Fish_01225	FAM32	Sire1	Dam25	1.5	33.62	15/09/2016	B
Fish_01226	FAM45	Sire18	Dam9	4	29.75	15/09/2016	B
Fish_01227	FAM81	Sire17	Dam52	4.25	26.55	15/09/2016	B
Fish_01228	FAM53	Sire25	Dam1	3.25	31.15	15/09/2016	B
Fish_01229	FAM25	Sire9	Dam21	3	30.35	15/09/2016	B
Fish_01231	FAM26	Sire11	Dam22	3	29.61	15/09/2016	B
Fish_01232	FAM63	Sire25	Dam43	3	30.84	15/09/2016	B
Fish_01233	FAM50	Sire15	Dam6	3.5	28.02	15/09/2016	B
Fish_01234	FAM5	Sire4	Dam5	4	27.38	15/09/2016	B
Fish_01235	FAM38	Sire22	Dam30	3	30.8	15/09/2016	B
Fish_01236	FAM47	Sire7	Dam35	3	30.58	15/09/2016	B
Fish_01237	FAM63	Sire25	Dam43	2.5	32.27	15/09/2016	B
Fish_01238	FAM63	Sire25	Dam43	3.25	29.32	15/09/2016	B
Fish_01239	FAM5	Sire4	Dam5	4	29.57	15/09/2016	B
Fish_01240	FAM21	Sire8	Dam17	3.75	28.27	15/09/2016	B
Fish_01241	FAM39	Sire19	Dam31	3.25	29.06	15/09/2016	B
Fish_01242	FAM37	Sire5	Dam29	3.5	31	15/09/2016	B
Fish_01243	FAM60	Sire20	Dam30	3.25	32	15/09/2016	B
Fish_01244	FAM80	Sire13	Dam44	4	28.77	15/09/2016	B
Fish_01245	FAM9	Sire8	Dam9	3.5	31.76	15/09/2016	B
Fish_01246	FAM76	Sire20	Dam49	3	32.6	15/09/2016	B
Fish_01247	FAM11	Sire10	Dam11	3.25	31.08	15/09/2016	B
Fish_01248	FAM34	Sire1	Dam20	3	31.9	15/09/2016	B
Fish_01249	FAM47	Sire7	Dam35	2.5	33.42	15/09/2016	B
Fish_01250	FAM5	Sire4	Dam5	3	29.49	15/09/2016	B
Fish_01251	FAM79	Sire6	Dam51	3.5	30.25	15/09/2016	B
Fish_01252	FAM69	Sire18	Dam18	3	31.56	15/09/2016	B
Fish_01253	FAM14	Sire13	Dam13	2	35.29	15/09/2016	B
Fish_01254	FAM31	Sire7	Dam4	1.5	36.93	15/09/2016	B
Fish_01255	FAM14	Sire13	Dam13	3.5	26.1	15/09/2016	B
Fish_01256	FAM48	Sire23	Dam29	2	35.39	15/09/2016	B
Fish_01257	FAM1	Sire1	Dam1	4	28.98	15/09/2016	B
Fish_01258	FAM26	Sire11	Dam22	3.5	29.14	15/09/2016	B
Fish_01259	NA	NA	NA	2.75	31.59	15/09/2016	B
Fish_01260	FAM4	Sire1	Dam4	2.25	33.47	15/09/2016	B
Fish_01261	FAM60	Sire20	Dam30	2.25	33.21	15/09/2016	B
Fish_01262	FAM68	Sire15	Dam42	3.75	27.54	15/09/2016	B
Fish_01264	FAM52	Sire3	Dam38	3.5	26.68	15/09/2016	B
Fish_01265	FAM65	Sire26	Dam27	3.75	28.97	15/09/2016	B
Fish_01266	FAM51	Sire24	Dam37	3.5	27.71	15/09/2016	B
Fish_01267	FAM6	Sire5	Dam6	3.5	27.73	15/09/2016	B
Fish_01268	FAM10	Sire9	Dam10	4	29.05	15/09/2016	B
Fish_01269	FAM55	Sire14	Dam39	1.5	40.05	15/09/2016	B
Fish_01270	FAM71	Sire11	Dam24	3.25	31.68	15/09/2016	B
Fish_01271	FAM83	Sire21	Dam53	3.5	30.38	15/09/2016	B
Fish_01272	FAM30	Sire3	Dam24	2.25	32.56	15/09/2016	B
Fish_01273	FAM1	Sire1	Dam1	2.75	32.39	15/09/2016	B
Fish_01274	FAM73	Sire11	Dam46	3	31.2	15/09/2016	B
Fish_01275	FAM9	Sire8	Dam9	3.5	30.15	15/09/2016	B
Fish_01276	FAM15	Sire14	Dam14	1	36.83	15/09/2016	B
Fish_01277	FAM6	Sire5	Dam6	1	40.44	15/09/2016	B
Fish_01278	FAM48	Sire23	Dam29	1	36.98	15/09/2016	B
Fish_01279	FAM58	Sire11	Dam41	3.5	28.85	15/09/2016	B
Fish_01280	NA	NA	NA	2	32.57	15/09/2016	B
Fish_01281	FAM19	Sire5	Dam10	3	31.69	15/09/2016	B
Fish_01282	FAM17	Sire16	Dam11	3	31.75	15/09/2016	B
Fish_01283	FAM5	Sire4	Dam5	2	30.9	15/09/2016	B
Fish_01284	NA	NA	NA	3.25	30.5	15/09/2016	B
Fish_01285	FAM16	Sire15	Dam5	2.5	31.51	15/09/2016	B
Fish_01286	FAM35	Sire21	Dam27	3	33.51	15/09/2016	B
Fish_01287	FAM28	Sire19	Dam14	4.5	25.87	15/09/2016	B
Fish_01288	FAM76	Sire20	Dam49	3	33.28	15/09/2016	B
Fish_01289	FAM23	Sire18	Dam19	3.5	28.73	15/09/2016	B
Fish_01290	FAM34	Sire1	Dam20	2	32.55	15/09/2016	B
Fish_01291	FAM65	Sire26	Dam27	2.5	28.95	15/09/2016	B
Fish_01292	FAM24	Sire19	Dam20	3.5	29.79	15/09/2016	B
Fish_01293	FAM71	Sire11	Dam24	4.5	25.98	15/09/2016	B
Fish_01294	FAM44	Sire4	Dam32	3.25	27.62	15/09/2016	B
Fish_01295	FAM18	Sire8	Dam15	1.5	40.15	15/09/2016	B
Fish_01296	FAM84	Sire6	Dam53	3.75	27.65	15/09/2016	B
Fish_01297	FAM67	Sire4	Dam21	3.25	27.81	15/09/2016	B
Fish_01298	FAM57	Sire20	Dam40	3.75	28.3	15/09/2016	B
Fish_01299	FAM2	Sire2	Dam2	3.5	28.72	15/09/2016	B
Fish_01300	FAM19	Sire5	Dam10	2.25	31.06	15/09/2016	B
Fish_01301	FAM41	Sire17	Dam33	2.75	29.53	15/09/2016	B
Fish_01302	NA	NA	NA	1.25	34.4	15/09/2016	B
Fish_01303	FAM56	Sire23	Dam40	2.75	31.91	15/09/2016	B
Fish_01304	FAM1	Sire1	Dam1	2.75	34.21	15/09/2016	B
Fish_01305	FAM27	Sire20	Dam7	3.75	28.1	15/09/2016	B
Fish_01306	FAM65	Sire26	Dam27	3	30.3	15/09/2016	B
Fish_01307	NA	NA	NA	3.75	27.52	15/09/2016	B
Fish_01308	FAM83	Sire21	Dam53	2.5	30.9	15/09/2016	B
Fish_01309	FAM13	Sire12	Dam12	1	35.39	15/09/2016	B
Fish_01310	NA	NA	NA	2	31	15/09/2016	B
Fish_01311	FAM10	Sire9	Dam10	4	29.67	15/09/2016	B
Fish_01312	FAM53	Sire25	Dam1	2	36.3	15/09/2016	B
Fish_01313	FAM12	Sire11	Dam3	3	28.12	15/09/2016	B
Fish_01314	NA	NA	NA	1.5	36.16	15/09/2016	B
Fish_01315	FAM22	Sire8	Dam18	1.5	31.18	15/09/2016	B
Fish_01316	FAM55	Sire14	Dam39	2	29.98	15/09/2016	B
Fish_01317	NA	NA	NA	2	37.78	15/09/2016	B
Fish_01318	FAM9	Sire8	Dam9	1.75	36.61	15/09/2016	B
Fish_01319	FAM48	Sire23	Dam29	1.75	30.53	15/09/2016	B
Fish_01320	FAM6	Sire5	Dam6	1	39.7	15/09/2016	B
Fish_01321	FAM13	Sire12	Dam12	2	32.97	15/09/2016	B
Fish_01322	FAM8	Sire7	Dam8	2.5	33.77	15/09/2016	B
Fish_01323	FAM34	Sire1	Dam20	4	27.86	15/09/2016	B
Fish_01325	FAM68	Sire15	Dam42	3.75	26.16	15/09/2016	B
Fish_01326	FAM15	Sire14	Dam14	1	40.49	15/09/2016	B
Fish_01327	FAM6	Sire5	Dam6	4	26.63	15/09/2016	B
Fish_01328	FAM53	Sire25	Dam1	4	28.28	15/09/2016	B
Fish_01329	FAM8	Sire7	Dam8	1	36.23	15/09/2016	B
Fish_01330	FAM57	Sire20	Dam40	3.5	28.28	15/09/2016	B
Fish_01331	FAM67	Sire4	Dam21	1	36.79	15/09/2016	B
Fish_01332	FAM14	Sire13	Dam13	3.5	27.65	15/09/2016	B
Fish_01333	FAM12	Sire11	Dam3	2.5	29.19	15/09/2016	B
Fish_01334	FAM6	Sire5	Dam6	1	32.42	15/09/2016	B
Fish_01335	FAM39	Sire19	Dam31	4.25	27.66	15/09/2016	B
Fish_01336	FAM13	Sire12	Dam12	2	34.38	15/09/2016	B
Fish_01337	FAM6	Sire5	Dam6	3	31.56	15/09/2016	B
Fish_01338	FAM46	Sire21	Dam34	3	30.59	15/09/2016	B
Fish_01339	FAM24	Sire19	Dam20	3.5	26.21	15/09/2016	B
Fish_01340	FAM28	Sire19	Dam14	4	27.49	15/09/2016	B
Fish_01341	FAM72	Sire18	Dam2	2.75	29.56	15/09/2016	B
Fish_01343	FAM40	Sire23	Dam32	2.25	35.3	15/09/2016	B
Fish_01344	NA	NA	NA	3	31.48	15/09/2016	B
Fish_01345	NA	NA	NA	1	41.39	15/09/2016	B
Fish_01347	FAM53	Sire25	Dam1	2	35.35	15/09/2016	B
Fish_01348	FAM5	Sire4	Dam5	2	33.45	15/09/2016	B
Fish_01349	FAM21	Sire8	Dam17	2.5	31.71	15/09/2016	B
Fish_01350	FAM39	Sire19	Dam31	1.5	37.38	15/09/2016	B
Fish_01351	NA	NA	NA	3	32.87	15/09/2016	B
Fish_01352	FAM3	Sire3	Dam3	2.5	32.41	15/09/2016	B
Fish_01354	FAM15	Sire14	Dam14	2.5	32.48	15/09/2016	B
Fish_01355	FAM15	Sire14	Dam14	1.5	33.19	15/09/2016	B
Fish_01356	FAM74	Sire19	Dam47	3.75	27.03	15/09/2016	B
Fish_01357	FAM1	Sire1	Dam1	2	38.75	15/09/2016	B
Fish_01358	FAM84	Sire6	Dam53	3	29.3	15/09/2016	B
Fish_01359	FAM56	Sire23	Dam40	4	26.51	15/09/2016	B
Fish_01360	FAM54	Sire4	Dam28	1.5	35.25	15/09/2016	B
Fish_01361	FAM2	Sire2	Dam2	2.25	31.26	15/09/2016	B
Fish_01362	FAM54	Sire4	Dam28	1.25	37.26	15/09/2016	B
Fish_01363	FAM25	Sire9	Dam21	1.5	36.34	15/09/2016	B
Fish_01364	FAM16	Sire15	Dam5	2.5	30.21	15/09/2016	B
Fish_01365	FAM10	Sire9	Dam10	1	35.94	15/09/2016	B
Fish_01367	FAM8	Sire7	Dam8	2.75	32.07	15/09/2016	B
Fish_01368	FAM73	Sire11	Dam46	3	29.5	15/09/2016	B
Fish_01369	NA	NA	NA	3.5	32.02	15/09/2016	B
Fish_01370	FAM57	Sire20	Dam40	2	35.06	15/09/2016	B
Fish_01371	FAM53	Sire25	Dam1	1.75	32.1	15/09/2016	B
Fish_01372	FAM1	Sire1	Dam1	1.5	33.2	15/09/2016	B
Fish_01373	FAM65	Sire26	Dam27	3.25	27.96	15/09/2016	B
Fish_01374	FAM9	Sire8	Dam9	2.75	31.01	15/09/2016	B
Fish_01375	FAM33	Sire11	Dam26	1.5	32.2	15/09/2016	B
Fish_01376	NA	NA	NA	3.25	27.37	15/09/2016	B
Fish_01377	FAM53	Sire25	Dam1	1.25	40.25	15/09/2016	B
Fish_01378	FAM51	Sire24	Dam37	2	30.39	15/09/2016	B
Fish_01380	FAM12	Sire11	Dam3	2.75	31.51	15/09/2016	B
Fish_01381	FAM68	Sire15	Dam42	2.5	31.35	15/09/2016	B
Fish_01382	FAM51	Sire24	Dam37	3	28.39	15/09/2016	B
Fish_01383	NA	NA	NA	1.75	34.55	15/09/2016	B
Fish_01384	NA	NA	NA	4	29.46	15/09/2016	B
Fish_01385	FAM7	Sire6	Dam7	2.5	30.46	15/09/2016	B
Fish_01386	FAM19	Sire5	Dam10	3	31.97	15/09/2016	B
Fish_01387	FAM31	Sire7	Dam4	2.25	32.71	15/09/2016	B
Fish_01388	FAM10	Sire9	Dam10	2.5	33.06	15/09/2016	B
Fish_01389	FAM10	Sire9	Dam10	2	35.16	15/09/2016	B
Fish_01390	NA	NA	NA	1	35.3	15/09/2016	B
Fish_01391	FAM8	Sire7	Dam8	1.25	34.02	15/09/2016	B
Fish_01392	NA	NA	NA	1.5	36.7	15/09/2016	B
Fish_01393	FAM36	Sire3	Dam28	2	34.77	15/09/2016	B
Fish_01394	FAM52	Sire3	Dam38	2	31.2	15/09/2016	B
Fish_01395	FAM68	Sire15	Dam42	3	26.64	15/09/2016	B
Fish_01397	FAM48	Sire23	Dam29	2	35.49	15/09/2016	B
Fish_01398	FAM31	Sire7	Dam4	2.5	35.04	15/09/2016	B
Fish_01399	FAM9	Sire8	Dam9	3.5	26.48	15/09/2016	B
Fish_01400	FAM50	Sire15	Dam6	4	27.11	15/09/2016	B
Fish_01401	FAM64	Sire21	Dam38	3.5	29.9	15/09/2016	B
Fish_01402	FAM62	Sire23	Dam41	3.25	32.2	15/09/2016	B
Fish_01403	FAM40	Sire23	Dam32	3	30.39	15/09/2016	B
Fish_01404	FAM7	Sire6	Dam7	3.25	28.71	15/09/2016	B
Fish_01405	NA	NA	NA	3.5	30.05	15/09/2016	B
Fish_01406	FAM33	Sire11	Dam26	1.25	32.81	15/09/2016	B
Fish_01407	NA	NA	NA	4	28.61	15/09/2016	B
Fish_01408	NA	NA	NA	3	29.02	15/09/2016	B
Fish_01409	FAM2	Sire2	Dam2	3	30.84	15/09/2016	B
Fish_01410	FAM25	Sire9	Dam21	1	41.25	15/09/2016	B
Fish_01411	FAM47	Sire7	Dam35	2.5	35.08	15/09/2016	B
Fish_01412	NA	NA	NA	1.25	36.34	15/09/2016	B
Fish_01413	FAM54	Sire4	Dam28	0.75	41.57	15/09/2016	B
Fish_01414	FAM48	Sire23	Dam29	2	34.42	15/09/2016	B
Fish_01415	FAM72	Sire18	Dam2	1.75	31.56	15/09/2016	B
Fish_01416	NA	NA	NA	1.5	31.36	15/09/2016	B
Fish_01417	NA	NA	NA	2	33.45	15/09/2016	B
Fish_01418	FAM7	Sire6	Dam7	3	29.32	15/09/2016	B
Fish_01419	FAM69	Sire18	Dam18	3.75	30.7	15/09/2016	B
Fish_01420	NA	NA	NA	2	29.58	15/09/2016	B
Fish_01421	FAM44	Sire4	Dam32	2.5	31.37	15/09/2016	B
Fish_01422	FAM19	Sire5	Dam10	1.75	35.54	15/09/2016	B
Fish_01423	FAM39	Sire19	Dam31	2.5	31.28	15/09/2016	B
Fish_01424	FAM3	Sire3	Dam3	3.75	26.44	15/09/2016	B
Fish_01425	NA	NA	NA	3.25	30.76	15/09/2016	B
Fish_01427	FAM22	Sire8	Dam18	2.25	32.56	15/09/2016	B
Fish_01428	FAM31	Sire7	Dam4	3.25	29.88	15/09/2016	B
Fish_01429	FAM6	Sire5	Dam6	3.5	29.44	15/09/2016	B
Fish_01430	FAM6	Sire5	Dam6	2.75	29.69	15/09/2016	B
Fish_01431	FAM1	Sire1	Dam1	1.5	35.1	15/09/2016	B
Fish_01432	FAM22	Sire8	Dam18	3	32.58	15/09/2016	B
Fish_01433	FAM5	Sire4	Dam5	4	27.45	15/09/2016	B
Fish_01434	FAM17	Sire16	Dam11	4	25.85	15/09/2016	B
Fish_01435	FAM15	Sire14	Dam14	1	37.77	15/09/2016	B
Fish_01436	FAM23	Sire18	Dam19	4.5	24.55	15/09/2016	B
Fish_01437	NA	NA	NA	3.25	32.55	15/09/2016	B
Fish_01438	FAM28	Sire19	Dam14	1.25	37.44	15/09/2016	B
Fish_01439	FAM47	Sire7	Dam35	3.75	30.24	15/09/2016	B
Fish_01441	NA	NA	NA	3.5	29.47	15/09/2016	B
Fish_01442	FAM9	Sire8	Dam9	4	27.73	15/09/2016	B
Fish_01443	NA	NA	NA	2	31.31	15/09/2016	B
Fish_01444	FAM10	Sire9	Dam10	2	31.94	15/09/2016	B
Fish_01445	FAM4	Sire1	Dam4	4.25	26.53	15/09/2016	B
Fish_01446	FAM56	Sire23	Dam40	4.25	27.52	15/09/2016	B
Fish_01447	FAM6	Sire5	Dam6	3.5	29.13	15/09/2016	B
Fish_01448	NA	NA	NA	2.5	32.8	15/09/2016	B
Fish_01449	FAM1	Sire1	Dam1	3.75	31.15	15/09/2016	B
Fish_01450	FAM73	Sire11	Dam46	3.5	28.71	15/09/2016	B
Fish_01451	NA	NA	NA	4	25.77	15/09/2016	B
Fish_01452	FAM55	Sire14	Dam39	1.75	33.69	15/09/2016	B
Fish_01453	FAM56	Sire23	Dam40	4.5	27.03	15/09/2016	B
Fish_01454	FAM7	Sire6	Dam7	4	26.68	15/09/2016	B
Fish_01455	FAM57	Sire20	Dam40	3.5	26.93	15/09/2016	B
Fish_01456	FAM55	Sire14	Dam39	4	28.3	15/09/2016	B
Fish_01457	FAM67	Sire4	Dam21	2.75	31.59	15/09/2016	B
Fish_01458	FAM28	Sire19	Dam14	4	28.79	15/09/2016	B
Fish_01459	FAM18	Sire8	Dam15	2	32.49	15/09/2016	B
Fish_01460	FAM29	Sire1	Dam23	1	36.62	15/09/2016	B
Fish_01461	FAM69	Sire18	Dam18	1.25	35.77	15/09/2016	B
Fish_01462	FAM2	Sire2	Dam2	1.25	35.52	15/09/2016	B
Fish_01463	FAM47	Sire7	Dam35	1.75	34.24	15/09/2016	B
Fish_01464	FAM5	Sire4	Dam5	3	33.48	15/09/2016	B
Fish_01465	FAM17	Sire16	Dam11	4	25.16	15/09/2016	B
Fish_01468	NA	NA	NA	3.75	28.32	15/09/2016	B
Fish_01470	FAM9	Sire8	Dam9	3.5	28.68	15/09/2016	B
Fish_01471	FAM53	Sire25	Dam1	2.5	33.58	15/09/2016	B
Fish_01472	FAM22	Sire8	Dam18	3.5	32.25	15/09/2016	B
Fish_01473	FAM4	Sire1	Dam4	3.5	27.91	15/09/2016	B
Fish_01474	FAM1	Sire1	Dam1	3.75	28.9	15/09/2016	B
Fish_01475	FAM1	Sire1	Dam1	4	27.26	15/09/2016	B
Fish_01476	FAM16	Sire15	Dam5	4.25	26.66	15/09/2016	B
Fish_01477	FAM19	Sire5	Dam10	3.5	32.77	15/09/2016	B
Fish_01479	FAM26	Sire11	Dam22	3	29.45	15/09/2016	B
Fish_01480	FAM40	Sire23	Dam32	1	35.87	15/09/2016	B
Fish_01481	FAM65	Sire26	Dam27	3.5	29.96	15/09/2016	B
Fish_01482	FAM50	Sire15	Dam6	3	30.33	15/09/2016	B
Fish_01483	FAM47	Sire7	Dam35	3	30.92	15/09/2016	B
Fish_01484	FAM26	Sire11	Dam22	3.25	28.9	15/09/2016	B
Fish_01485	NA	NA	NA	1.5	35.73	15/09/2016	B
Fish_01486	FAM19	Sire5	Dam10	3.5	30.58	15/09/2016	B
Fish_01487	FAM38	Sire22	Dam30	3.25	27.13	15/09/2016	B
Fish_01488	FAM15	Sire14	Dam14	1.25	35.99	15/09/2016	B
Fish_01489	NA	NA	NA	1.75	31.91	15/09/2016	B
Fish_01490	FAM51	Sire24	Dam37	2.5	32.07	15/09/2016	B
Fish_01491	NA	NA	NA	1	35.3	15/09/2016	B
Fish_01492	FAM26	Sire11	Dam22	3	32.57	15/09/2016	B
Fish_01493	FAM55	Sire14	Dam39	3	30.39	15/09/2016	B
Fish_01494	FAM55	Sire14	Dam39	3.75	30.18	15/09/2016	B
Fish_01495	FAM29	Sire1	Dam23	1	31.74	15/09/2016	B
Fish_01496	FAM42	Sire6	Dam26	4	26.23	15/09/2016	B
Fish_01497	FAM3	Sire3	Dam3	3.75	27.01	15/09/2016	B
Fish_01498	FAM29	Sire1	Dam23	2	35.61	15/09/2016	B
Fish_01499	NA	NA	NA	1	38	15/09/2016	B
Fish_01500	FAM44	Sire4	Dam32	3.25	30.6	15/09/2016	B
Fish_01501	FAM34	Sire1	Dam20	4	26.46	15/09/2016	B
Fish_01502	FAM4	Sire1	Dam4	3.5	30.55	15/09/2016	B
Fish_01503	FAM48	Sire23	Dam29	2	33.56	15/09/2016	B
Fish_01504	FAM18	Sire8	Dam15	2	32.98	15/09/2016	B
Fish_01505	FAM81	Sire17	Dam52	2.5	35.04	15/09/2016	B
Fish_01506	FAM37	Sire5	Dam29	3	30.55	15/09/2016	B
Fish_01507	FAM61	Sire21	Dam12	3.25	29.65	15/09/2016	B
Fish_01508	FAM69	Sire18	Dam18	1.75	33.94	15/09/2016	B
Fish_01509	FAM31	Sire7	Dam4	1.5	39.87	15/09/2016	B
Fish_01510	FAM9	Sire8	Dam9	3	30.87	15/09/2016	B
Fish_01511	FAM68	Sire15	Dam42	3.75	28.22	15/09/2016	B
Fish_01512	FAM22	Sire8	Dam18	4	26.59	15/09/2016	B
Fish_01513	FAM68	Sire15	Dam42	4	28.08	15/09/2016	B
Fish_01514	FAM55	Sire14	Dam39	4	27.8	15/09/2016	B
Fish_01515	FAM15	Sire14	Dam14	2	34.45	15/09/2016	B
Fish_01516	FAM33	Sire11	Dam26	3.5	31.4	15/09/2016	B
Fish_01517	FAM66	Sire17	Dam44	3.75	28.29	15/09/2016	B
Fish_01518	FAM82	Sire3	Dam50	4	26.93	15/09/2016	B
Fish_01519	FAM10	Sire9	Dam10	1.5	33.05	15/09/2016	B
Fish_01520	FAM45	Sire18	Dam9	3	30.66	15/09/2016	B
Fish_01521	FAM73	Sire11	Dam46	2.75	28.18	15/09/2016	B
Fish_01522	FAM72	Sire18	Dam2	3.75	30.47	15/09/2016	B
Fish_01523	NA	NA	NA	4	28.72	15/09/2016	B
Fish_01525	FAM8	Sire7	Dam8	2.75	30.82	15/09/2016	B
Fish_01526	FAM12	Sire11	Dam3	3.5	28.2	15/09/2016	B
Fish_01527	FAM55	Sire14	Dam39	3.75	29.03	15/09/2016	B
Fish_01528	FAM8	Sire7	Dam8	3.5	28.62	15/09/2016	B
Fish_01529	FAM1	Sire1	Dam1	3.75	29.94	15/09/2016	B
Fish_01530	FAM72	Sire18	Dam2	2	30.65	15/09/2016	B
Fish_01531	NA	NA	NA	1	37.45	15/09/2016	B
Fish_01532	NA	NA	NA	3.25	32.62	15/09/2016	B
Fish_01533	NA	NA	NA	4.25	27.38	15/09/2016	B
Fish_01534	FAM38	Sire22	Dam30	3	33.67	15/09/2016	B
Fish_01535	FAM17	Sire16	Dam11	3.5	26.57	15/09/2016	B
Fish_01537	FAM38	Sire22	Dam30	1	38.09	15/09/2016	B
Fish_01538	FAM60	Sire20	Dam30	3.75	27.19	15/09/2016	B
Fish_01539	FAM57	Sire20	Dam40	3.5	26.78	15/09/2016	B
Fish_01540	FAM17	Sire16	Dam11	3.5	30.71	15/09/2016	B
Fish_01541	NA	NA	NA	2.5	30.53	15/09/2016	B
Fish_01542	FAM29	Sire1	Dam23	3	31.25	15/09/2016	B
Fish_01543	FAM48	Sire23	Dam29	3.5	30.32	15/09/2016	B
Fish_01544	FAM21	Sire8	Dam17	4	26.73	15/09/2016	B
Fish_01545	FAM71	Sire11	Dam24	1.75	30.51	15/09/2016	B
Fish_01546	FAM25	Sire9	Dam21	4	28.07	15/09/2016	B
Fish_01547	FAM4	Sire1	Dam4	4.25	25.5	15/09/2016	B
Fish_01548	FAM8	Sire7	Dam8	1.75	37.9	15/09/2016	B
Fish_01549	FAM58	Sire11	Dam41	3	28.06	15/09/2016	B
Fish_01550	FAM31	Sire7	Dam4	2	33.93	15/09/2016	B
Fish_01551	FAM42	Sire6	Dam26	4	28.51	15/09/2016	B
Fish_01552	FAM9	Sire8	Dam9	2	36.05	15/09/2016	B
Fish_01553	FAM3	Sire3	Dam3	3	28.07	15/09/2016	B
Fish_01554	FAM8	Sire7	Dam8	3.25	30.14	15/09/2016	B
Fish_01555	FAM31	Sire7	Dam4	2.5	29.87	15/09/2016	B
Fish_01556	FAM50	Sire15	Dam6	3.25	32.35	15/09/2016	B
Fish_01557	FAM15	Sire14	Dam14	1.25	35.51	15/09/2016	B
Fish_01558	FAM25	Sire9	Dam21	4	29.12	15/09/2016	B
Fish_01559	FAM8	Sire7	Dam8	3	32.47	15/09/2016	B
Fish_01560	FAM13	Sire12	Dam12	3.5	27.85	15/09/2016	B
Fish_01561	FAM47	Sire7	Dam35	2	33.06	15/09/2016	B
Fish_01562	FAM43	Sire20	Dam15	2.5	31.07	15/09/2016	B
Fish_01563	FAM11	Sire10	Dam11	3.5	28.98	15/09/2016	B
Fish_01564	FAM55	Sire14	Dam39	3.5	29.06	15/09/2016	B
Fish_01565	FAM7	Sire6	Dam7	4	26.31	15/09/2016	B
Fish_01566	FAM35	Sire21	Dam27	2	32.44	15/09/2016	B
Fish_01567	NA	NA	NA	3.25	31.34	15/09/2016	B
Fish_01568	FAM51	Sire24	Dam37	3	29.77	15/09/2016	B
Fish_01569	FAM33	Sire11	Dam26	3.5	31.3	15/09/2016	B
Fish_01570	FAM50	Sire15	Dam6	4	25.81	15/09/2016	B
Fish_01571	FAM71	Sire11	Dam24	3.5	26.99	15/09/2016	B
Fish_01572	FAM67	Sire4	Dam21	3.75	30.89	15/09/2016	B
Fish_01573	FAM31	Sire7	Dam4	3.5	28.58	15/09/2016	B
Fish_01574	NA	NA	NA	1.5	33.72	15/09/2016	B
Fish_01576	FAM10	Sire9	Dam10	3	31.36	15/09/2016	B
Fish_01577	FAM2	Sire2	Dam2	5	24.81	15/09/2016	B
Fish_01578	NA	NA	NA	4.5	28.34	15/09/2016	B
Fish_01579	NA	NA	NA	4.75	26.96	15/09/2016	B
Fish_01580	FAM77	Sire5	Dam50	3.5	27.98	15/09/2016	B
Fish_01581	FAM11	Sire10	Dam11	3.5	30.93	15/09/2016	B
Fish_01582	FAM47	Sire7	Dam35	4.25	28.42	15/09/2016	B
Fish_01583	FAM31	Sire7	Dam4	2.75	33.36	15/09/2016	B
Fish_01584	FAM27	Sire20	Dam7	4	28.82	15/09/2016	B
Fish_01585	FAM14	Sire13	Dam13	3.5	26.33	15/09/2016	B
Fish_01586	NA	NA	NA	3.75	27.05	15/09/2016	B
Fish_01587	FAM17	Sire16	Dam11	3.5	28.35	15/09/2016	B
Fish_01588	NA	NA	NA	4.5	25.95	15/09/2016	B
Fish_01589	FAM34	Sire1	Dam20	3.5	27	15/09/2016	B
Fish_01591	FAM63	Sire25	Dam43	4.5	26.37	15/09/2016	B
Fish_01592	NA	NA	NA	4.25	26.89	15/09/2016	B
Fish_01593	FAM8	Sire7	Dam8	4.5	26.91	15/09/2016	B
Fish_01594	FAM28	Sire19	Dam14	4	25.69	15/09/2016	B
Fish_01595	NA	NA	NA	3.5	29.38	15/09/2016	B
Fish_01596	FAM29	Sire1	Dam23	3.25	30.65	15/09/2016	B
Fish_01597	FAM19	Sire5	Dam10	2.5	30.34	15/09/2016	B
Fish_01598	FAM31	Sire7	Dam4	3.5	28.25	15/09/2016	B
Fish_01599	FAM56	Sire23	Dam40	3	30.39	15/09/2016	B
Fish_01600	FAM63	Sire25	Dam43	2.75	29.93	15/09/2016	B
Fish_01601	FAM37	Sire5	Dam29	1.5	35.35	15/09/2016	B
Fish_01602	NA	NA	NA	5	25.29	15/09/2016	B
Fish_01603	FAM4	Sire1	Dam4	4	27.87	15/09/2016	B
Fish_01604	NA	NA	NA	2.5	33.39	15/09/2016	B
Fish_01605	FAM69	Sire18	Dam18	3.5	30.07	15/09/2016	B
Fish_01606	FAM50	Sire15	Dam6	4	25.32	15/09/2016	B
Fish_01607	NA	NA	NA	4	29.12	15/09/2016	B
Fish_01608	FAM45	Sire18	Dam9	3.75	27.11	15/09/2016	B
Fish_01609	FAM58	Sire11	Dam41	4	25.22	15/09/2016	B
Fish_01610	FAM28	Sire19	Dam14	3.5	27.5	15/09/2016	B
Fish_01611	NA	NA	NA	4	28.03	15/09/2016	B
Fish_01612	NA	NA	NA	4	27.51	15/09/2016	B
