# Supplementary material for: Genome-Wide Association and Genomic Selection for Resistance to Amoebic Gill Disease in Atlantic Salmon
Source: G3 (Bethesda). 2018 Feb 2;8(4):1195–203. doi: 10.1534/g3.118.200075 (PMC5873910; doi:10.1534/g3.118.200075)
Supplement: Supplementary file 2 [file 1195FilsS2.txt]

SNP	chromosome	position
AX-87873561	18	37357139
AX-87873586	23	26550902
AX-87873607	15	42234598
AX-87873625	13	9451101
AX-87873669	2	28739398
AX-87873695	27	29548033
AX-87873702	9	38792979
AX-87873717	AGKD04715411.1	234
AX-87873725	13	18358137
AX-87873844	21	27142091
AX-87873952	20	3340375
AX-87874058	16	62245178
AX-87874068	14	27647120
AX-87874091	8	4495332
AX-87874222	22	15768643
AX-87874282	16	13176316
AX-87874327	23	6424314
AX-87874336	25	35094421
AX-87874402	29	18204117
AX-87874419	3	55638439
AX-87874512	28	1049796
AX-87874543	9	15534551
AX-87874557	27	10401757
AX-87874584	26	6645390
AX-87874588	19	74955656
AX-87874686	27	11158326
AX-87874690	24	39542268
AX-87874752	4	35037746
AX-87874817	23	10865722
AX-87874820	2	29610190
AX-87874849	9	4710933
AX-87874907	15	54420279
AX-87874993	29	41620914
AX-87875036	14	33415772
AX-87875087	4	45564998
AX-87875109	13	63067133
AX-87875134	18	69638338
AX-87875147	15	75706803
AX-87875157	15	103734140
AX-87875166	3	56423274
AX-87875178	7	45118391
AX-87875200	14	70058862
AX-87875218	13	14538106
AX-87875257	15	85479730
AX-87875277	5	32771738
AX-87875315	5	33887083
AX-87875365	9	135283395
AX-87875396	12	65354025
AX-87875439	AGKD04019546.1	7747
AX-87875444	1	55532555
AX-87875448	19	47897938
AX-87875479	29	24977100
AX-87875540	15	93086519
AX-87875574	1	139988784
AX-87875690	22	63394851
AX-87875706	25	9707546
AX-87875807	19	41452838
AX-87875823	16	71810601
AX-87875830	9	22718633
AX-87875864	25	36785669
AX-87875912	21	21895149
AX-87875919	2	58008490
AX-87875928	1	52459396
AX-87875966	11	21258857
AX-87875996	3	36144923
AX-87876030	4	72226164
AX-87876040	29	37341198
AX-87876047	13	20904195
AX-87876194	15	35109907
AX-87876237	12	67730664
AX-87876240	1	92758858
AX-87876388	28	20184271
AX-87876398	1	3045588
AX-87876406	7	189230
AX-87876454	9	140017176
AX-87876470	24	12855267
AX-87876487	8	23605193
AX-87876488	18	16632078
AX-87876492	17	18862662
AX-87876547	AGKD04230855.1	161
AX-87876551	11	75759234
AX-87876553	13	106755983
AX-87876602	AGKD04018276.1	1519
AX-87876648	24	6510251
AX-87876720	1	63202768
AX-87876757	AGKD04663828.1	133
AX-87876817	3	45844494
AX-87876839	25	51315472
AX-87876850	12	41138642
AX-87876862	11	81315504
AX-87876896	19	28821423
AX-87876938	1	14713486
AX-87876968	22	29458040
AX-87877027	5	3216722
AX-87877031	15	60860201
AX-87877084	15	88273215
AX-87877091	2	45368448
AX-87877104	16	54661686
AX-87877148	5	36995918
AX-87877149	13	13411179
AX-87877158	18	12385523
AX-87877168	17	10565126
AX-87877191	AGKD04673215.1	600
AX-87877253	21	44310410
AX-87877297	27	19804784
AX-87877301	7	41498877
AX-87877334	5	54299146
AX-87877361	5	70701996
AX-87877392	24	5592312
AX-87877443	22	31413584
AX-87877496	27	23417030
AX-87877537	25	46089586
AX-87877565	1	117835648
AX-87877662	15	32325167
AX-87877710	29	25861649
AX-87877784	14	91322335
AX-87877808	12	15629584
AX-87877919	3	59295040
AX-87877929	15	32948255
AX-87877954	23	18364749
AX-87878005	14	54286523
AX-87878017	19	10580232
AX-87878053	9	70716251
AX-87878084	3	60179607
AX-87878168	27	14198157
AX-87878247	13	15994990
AX-87878260	9	9464107
AX-87878290	5	30589122
AX-87878300	3	70902221
AX-87878305	3	77375489
AX-87878314	15	21051352
AX-87878331	3	68477477
AX-87878362	21	803424
AX-87878481	23	39499693
AX-87878498	6	8306341
AX-87878610	13	7189609
AX-87878631	12	81714995
AX-87878643	3	43135462
AX-87878651	2	24079245
AX-87878669	13	45275524
AX-87878678	16	7277857
AX-87878680	24	48584514
AX-87878782	26	3006962
AX-87878786	22	17694412
AX-87878795	25	40930293
AX-87878828	25	21127702
AX-87878834	2	56371771
AX-87878960	2	59660192
AX-87879109	13	22551651
AX-87879190	9	62602318
AX-87879228	7	756912
AX-87879316	9	119758091
AX-87879335	2	22042445
AX-87879675	22	62856088
AX-87879752	4	34167251
AX-87879869	27	36418650
AX-87879874	5	53712024
AX-87879902	6	55075962
AX-87880000	22	19132664
AX-87880098	1	91874067
AX-87880107	28	29231977
AX-87880155	3	29639226
AX-87880161	7	16409563
AX-87880215	10	11182824
AX-87880307	10	113474716
AX-87880328	23	8607433
AX-87880363	5	309519
AX-87880406	12	23232955
AX-87880451	25	20123055
AX-87880532	13	86683829
AX-87880564	3	7017911
AX-87880578	21	9228978
AX-87880596	18	20774798
AX-87880603	27	30455702
AX-87880617	24	2215671
AX-87880648	1	68055078
AX-87880654	9	84657916
AX-87880663	7	44218397
AX-87880701	11	51616494
AX-87880718	1	31594591
AX-87880763	10	69982387
AX-87880826	12	26138391
AX-87880859	9	39780442
AX-87880925	3	50586498
AX-87880972	3	58256162
AX-87881055	3	23031369
AX-87881081	26	9799787
AX-87881130	1	69150164
AX-87881176	29	9595859
AX-87881181	10	1320021
AX-87881185	23	3219533
AX-87881220	4	82271436
AX-87881258	AGKD04600965.1	604
AX-87881261	12	85236017
AX-87881348	1	114751188
AX-87881374	13	69203440
AX-87881381	20	8768702
AX-87881446	28	36925642
AX-87881507	29	13310975
AX-87881561	19	2737664
AX-87881615	AGKD04328969.1	416
AX-87881638	3	8257578
AX-87881728	9	46110993
AX-87881731	5	31218831
AX-87881735	1	42159153
AX-87881752	19	81468753
AX-87881756	1	142269339
AX-87881785	22	37641537
AX-87881842	12	77871737
AX-87881936	28	28389634
AX-87881937	15	3261010
AX-87881967	1	54643271
AX-87882019	25	3556512
AX-87882046	AGKD04238281.1	599
AX-87882061	9	22576198
AX-87882063	1	8515565
AX-87882082	5	22092374
AX-87882132	10	113843490
AX-87882155	14	65585088
AX-87882157	24	10801831
AX-87882180	5	64148135
AX-87882292	19	44314065
AX-87882302	AGKD04020646.1	2843
AX-87882306	27	42583064
AX-87882389	12	52097554
AX-87882423	AGKD04337337.1	524
AX-87882469	6	56455592
AX-87882522	18	9727814
AX-87882567	21	29821803
AX-87882620	13	70442971
AX-87882643	13	48882147
AX-87882646	21	46413842
AX-87882687	1	151156696
AX-87882691	AGKD04834509.1	152
AX-87882709	23	6772046
AX-87882729	18	6163329
AX-87882828	13	49174750
AX-87882838	28	6983881
AX-87882849	13	76808319
AX-87882863	13	25584595
AX-87882898	27	29678814
AX-87882953	29	7346326
AX-87882966	7	4641901
AX-87882995	19	2078583
AX-87883002	15	96745975
AX-87883009	10	107557200
AX-87883036	24	23840695
AX-87883076	18	60139944
AX-87883091	6	78584112
AX-87883124	25	14129105
AX-87883155	9	123672211
AX-87883361	4	76764808
AX-87883413	14	85642477
AX-87883430	16	47241137
AX-87883492	1	7616436
AX-87883512	23	47031672
AX-87883551	13	5392568
AX-87883573	AGKD04811215.1	123
AX-87883610	23	2532442
AX-87883688	22	18945224
AX-87883787	4	45237186
AX-87883794	19	15287970
AX-87883845	1	5122011
AX-87883859	11	3069003
AX-87883888	22	59210090
AX-87883893	13	73803646
AX-87883909	13	87967372
AX-87883930	20	14910667
AX-87883949	16	49385414
AX-87884069	26	4328632
AX-87884083	17	14361555
AX-87884150	24	7868624
AX-87884159	9	123601774
AX-87884193	15	89046220
AX-87884255	13	42085344
AX-87884289	22	60664272
AX-87884329	10	25650608
AX-87884331	1	27996685
AX-87884342	2	48723833
AX-87884527	6	39659655
AX-87884538	24	20431243
AX-87884569	7	52326361
AX-87884585	14	5501555
AX-87884659	29	28481290
AX-87884694	6	82218840
AX-87884956	16	27065859
AX-87884959	17	40980870
AX-87885017	16	32914975
AX-87885035	1	62463941
AX-87885072	24	44509028
AX-87885109	7	15323946
AX-87885124	15	2562231
AX-87885134	AGKD04019596.1	1913
AX-87885209	25	23943533
AX-87885211	12	61783059
AX-87885222	22	34220670
AX-87885229	AGKD04627963.1	597
AX-87885251	8	18246508
AX-87885257	13	24843684
AX-87885335	12	36611692
AX-87885477	19	22193460
AX-87885552	24	9522734
AX-87885570	15	102548574
AX-87885572	4	78088884
AX-87885612	21	38896491
AX-87885614	1	34672365
AX-87885662	6	43391750
AX-87885750	12	77252759
AX-87885784	5	66594998
AX-87885925	2	52113677
AX-87886147	10	2016097
AX-87886174	25	18483642
AX-87886199	7	13501285
AX-87886243	27	10288985
AX-87886257	1	137892567
AX-87886320	6	58211482
AX-87886352	19	29487098
AX-87886368	28	11755952
AX-87886385	22	39013698
AX-87886404	23	4945729
AX-87886442	10	59656366
AX-87886456	4	38709329
AX-87886498	4	55833522
AX-87886532	2	28627099
AX-87886552	9	98318717
AX-87886570	19	17155189
AX-87886633	14	16704819
AX-87886642	26	11500862
AX-87886643	2	58219965
AX-87886648	26	8680316
AX-87886688	10	65140508
AX-87886692	23	41118588
AX-87886742	28	24498085
AX-87886824	9	28937339
AX-87886839	22	60940505
AX-87886895	4	39084861
AX-87886914	17	36662113
AX-87886943	20	22305480
AX-87886955	22	57856588
AX-87886981	22	24780390
AX-87886999	28	21487907
AX-87887099	18	25795341
AX-87887120	17	57215405
AX-87887224	AGKD04015114.1	8821
AX-87887243	19	56530201
AX-87887455	15	71866788
AX-87887517	6	82134986
AX-87887705	21	56194238
AX-87887768	3	65643107
AX-87887826	26	21326022
AX-87887875	6	60258757
AX-87887880	14	79066855
AX-87887890	8	3876331
AX-87887894	24	31182508
AX-87887956	2	19383263
AX-87888060	9	60173428
AX-87888070	11	84166601
AX-87888131	17	41552111
AX-87888203	AGKD04839111.1	198
AX-87888204	16	59741772
AX-87888240	22	20691856
AX-87888247	18	27244936
AX-87888255	7	11538551
AX-87888257	5	66047657
AX-87888279	22	57172408
AX-87888339	11	5559687
AX-87888346	1	44296522
AX-87888356	22	51050627
AX-87888423	10	102401469
AX-87888454	14	78918981
AX-87888455	17	24469551
AX-87888461	16	48032296
AX-87888476	14	19477902
AX-87888479	6	56714302
AX-87888551	29	31036540
AX-87888571	AGKD04427240.1	621
AX-87888579	5	15702314
AX-87888622	9	105659892
AX-87888638	6	1288156
AX-87888667	22	14280826
AX-87888669	2	58511288
AX-87888726	25	4065926
AX-87888746	10	59940736
AX-87888752	1	72343210
AX-87888781	16	26744844
AX-87888815	18	64232954
AX-87888880	17	12337737
AX-87888888	9	117090082
AX-87888892	14	14457881
AX-87888897	4	77003242
AX-87888904	25	45755807
AX-87888906	17	46740845
AX-87888973	9	6415861
AX-87889001	21	5030928
AX-87889048	18	19555948
AX-87889057	1	158219049
AX-87889072	17	48988302
AX-87889081	20	86506225
AX-87889140	10	87908264
AX-87889164	1	152910506
AX-87889167	21	35367231
AX-87889225	9	80918815
AX-87889265	23	8786840
AX-87889277	13	77700285
AX-87889280	6	52875992
AX-87889295	19	9174164
AX-87889342	9	5739618
AX-87889348	7	24614246
AX-87889351	26	23911534
AX-87889357	1	42990248
AX-87889386	21	31015072
AX-87889410	3	51604880
AX-87889425	23	6284659
AX-87889461	27	10192440
AX-87889468	12	19538722
AX-87889509	13	74849635
AX-87889571	14	25231210
AX-87889595	13	53537636
AX-87889596	16	21661202
AX-87889616	18	13015072
AX-87889646	5	28192969
AX-87889675	27	8434355
AX-87889751	3	62893784
AX-87889757	3	64928963
AX-87889767	9	72641787
AX-87889774	12	56953411
AX-87889796	3	32472473
AX-87889797	18	62125217
AX-87889800	19	10968746
AX-87889837	2	47517487
AX-87889842	15	493539
AX-87889974	1	31995906
AX-87890073	4	16495591
AX-87890150	4	55991820
AX-87890184	6	70449187
AX-87890214	21	16522889
AX-87890233	13	74808844
AX-87890252	18	45162138
AX-87890253	12	11724618
AX-87890400	AGKD04373633.1	688
AX-87890413	11	59369075
AX-87890418	3	24050784
AX-87890461	26	9053882
AX-87890540	AGKD04586330.1	311
AX-87890577	6	32369571
AX-87890585	24	44033609
AX-87890609	1	78620417
AX-87890650	29	38777
AX-87890687	AGKD04776693.1	187
AX-87890693	8	12135590
AX-87890737	22	9884317
AX-87890765	22	18215641
AX-87890773	11	54309652
AX-87890789	15	7630326
AX-87890817	AGKD04018191.1	2143
AX-87890859	7	35322429
AX-87890867	1	27492597
AX-87890883	3	51765428
AX-87890935	1	24317666
AX-87890968	5	47145561
AX-87891009	21	10495613
AX-87891017	29	13989288
AX-87891034	29	24249584
AX-87891044	6	71417302
AX-87891090	6	19469251
AX-87891093	7	44405929
AX-87891186	6	4370816
AX-87891318	23	29822334
AX-87891347	6	24204802
AX-87891352	11	76641892
AX-87891365	22	31971385
AX-87891378	3	14353103
AX-87891379	3	60370029
AX-87891401	2	11622812
AX-87891406	29	15490108
AX-87891412	AGKD04711536.1	262
AX-87891422	18	51404073
AX-87891434	1	137812899
AX-87891506	29	19381975
AX-87891510	4	51120111
AX-87891539	13	21959634
AX-87891546	10	12153141
AX-87891563	16	4466652
AX-87891619	12	79495955
AX-87891644	21	29653498
AX-87891828	4	11375512
AX-87891830	6	9226932
AX-87891883	15	65632376
AX-87891938	25	39918934
AX-87891963	25	23423908
AX-87891998	15	70066013
AX-87892072	16	2623371
AX-87892117	16	17955112
AX-87892126	AGKD04504510.1	243
AX-87892134	7	39162973
AX-87892136	23	45078012
AX-87892220	28	2347237
AX-87892227	20	26910684
AX-87892332	12	57058075
AX-87892340	15	83738776
AX-87892362	13	106370431
AX-87892426	19	17428562
AX-87892447	16	1294099
AX-87892476	12	22332976
AX-87892492	27	31964961
AX-87892529	6	82988180
AX-87892546	26	28133756
AX-87892555	11	61622314
AX-87892571	5	62784446
AX-87892647	10	84149720
AX-87892759	1	120570375
AX-87892787	29	15070586
AX-87892882	9	113437856
AX-87892903	17	19103661
AX-87892938	8	13403715
AX-87892951	6	57159483
AX-87892964	3	73920945
AX-87892972	22	11797818
AX-87893252	29	1310343
AX-87893268	3	35939880
AX-87893386	21	29898815
AX-87893401	5	62878410
AX-87893430	5	6170736
AX-87893574	29	3148831
AX-87893656	16	57244950
AX-87893697	9	77386910
AX-87893758	15	60817135
AX-87893773	2	44861753
AX-87893775	9	74307280
AX-87893802	5	30928244
AX-87893823	1	76665050
AX-87893848	3	31629961
AX-87893878	11	52865644
AX-87893903	10	115640632
AX-87893948	9	24810838
AX-87894020	22	13973406
AX-87894202	3	63911910
AX-87894240	19	74458218
AX-87894247	21	56928594
AX-87894256	2	21904132
AX-87894336	28	18606614
AX-87894374	22	21631767
AX-87894447	AGKD04392900.1	626
AX-87894457	22	20925166
AX-87894462	7	20337990
AX-87894585	18	3635221
AX-87894637	17	6898753
AX-87894672	19	19363986
AX-87894753	18	28415713
AX-87894763	2	31608575
AX-87894835	25	42457040
AX-87894846	14	86656088
AX-87894861	3	3001606
AX-87894875	18	65736110
AX-87894904	2	32089231
AX-87894936	2	22363287
AX-87894941	15	78286170
AX-87894979	18	49638523
AX-87894995	10	17651540
AX-87895013	21	9880252
AX-87895029	2	23943039
AX-87895038	9	11100234
AX-87895134	4	76243660
AX-87895158	AGKD04687734.1	190
AX-87895173	10	113959196
AX-87895179	21	37467528
AX-87895236	18	11619560
AX-87895298	14	79974524
AX-87895395	23	45139754
AX-87895402	28	12049664
AX-87895419	28	13936775
AX-87895451	3	4712728
AX-87895487	13	18329847
AX-87895502	10	66430490
AX-87895506	29	9775685
AX-87895537	20	32186745
AX-87895545	29	4114412
AX-87895623	5	58471354
AX-87895661	5	54027717
AX-87895663	1	51174917
AX-87895665	15	79346488
AX-87895690	14	30339710
AX-87895729	9	26980305
AX-87895755	24	41922758
AX-87895765	3	34902942
AX-87895794	24	44364150
AX-87895869	22	25435012
AX-87895974	9	66796778
AX-87896017	9	119809165
AX-87896042	4	33328067
AX-87896123	22	26004674
AX-87896165	21	52990315
AX-87896172	1	147687067
AX-87896188	21	23090157
AX-87896274	26	10056775
AX-87896296	6	51917849
AX-87896348	1	67137615
AX-87896390	2	19071122
AX-87896419	6	10567779
AX-87896546	2	23294922
AX-87896626	12	73451262
AX-87896658	18	18786342
AX-87896662	15	103313671
AX-87896717	9	127785146
AX-87896814	11	36164133
AX-87896819	3	27162018
AX-87896825	2	71399807
AX-87896828	3	65997184
AX-87896952	6	37724900
AX-87896960	16	86341672
AX-87896988	4	76979060
AX-87896995	AGKD04522387.1	491
AX-87897017	15	97213059
AX-87897046	8	13071702
AX-87897052	1	142135932
AX-87897054	AGKD04018957.1	5157
AX-87897061	5	39632659
AX-87897109	15	37249495
AX-87897119	3	52668240
AX-87897129	3	38249560
AX-87897159	13	100136077
AX-87897169	16	9689493
AX-87897232	5	58523190
AX-87897253	6	40426388
AX-87897269	12	58027291
AX-87897311	7	17986441
AX-87897315	15	89955747
AX-87897320	AGKD04010619.1	7902
AX-87897333	9	118986505
AX-87897355	19	81980807
AX-87897368	2	27113589
AX-87897424	3	91880046
AX-87897446	15	64774969
AX-87897492	6	64421749
AX-87897701	3	17501934
AX-87897705	4	71610769
AX-87897710	14	76312304
AX-87897749	6	62161516
AX-87897750	11	21533055
AX-87897753	7	31830548
AX-87897788	10	82960913
AX-87897959	5	38861204
AX-87897991	5	63119722
AX-87898002	25	2078080
AX-87898025	12	60931240
AX-87898101	11	9705534
AX-87898113	13	90447593
AX-87898143	AGKD04736353.1	480
AX-87898149	1	115321330
AX-87898235	2	21752067
AX-87898238	20	55390565
AX-87898289	23	37578197
AX-87898302	2	34434539
AX-87898414	26	19044305
AX-87898486	3	54706108
AX-87898569	6	66656612
AX-87898591	9	5376375
AX-87898608	4	39066518
AX-87898642	AGKD04713454.1	158
AX-87898677	13	27592395
AX-87898711	14	29374434
AX-87898857	26	13095851
AX-87898920	4	12250824
AX-87898977	29	28583691
AX-87898986	9	32825060
AX-87899029	1	95639638
AX-87899186	1	135271109
AX-87899269	5	30424508
AX-87899284	8	20034880
AX-87899341	15	21000521
AX-87899363	10	73710170
AX-87899447	10	111697348
AX-87899456	13	92541857
AX-87899483	9	84232966
AX-87899589	1	17618594
AX-87899679	24	31104703
AX-87899691	22	21793113
AX-87899705	26	36689005
AX-87899745	4	78259666
AX-87899756	6	39788936
AX-87899819	13	17346290
AX-87899852	28	13639661
AX-87899853	9	27145006
AX-87900014	10	66036818
AX-87900041	24	4750422
AX-87900095	4	10172935
AX-87900108	6	85349061
AX-87900154	25	19319928
AX-87900227	19	48275852
AX-87900237	11	66476705
AX-87900270	2	62838653
AX-87900297	9	3744952
AX-87900319	26	43741215
AX-87900336	5	30147789
AX-87900337	17	41440989
AX-87900345	13	8517728
AX-87900356	1	94563566
AX-87900366	9	107140946
AX-87900368	13	103230340
AX-87900446	14	93454718
AX-87900480	23	7896324
AX-87900490	29	319759
AX-87900498	1	5179985
AX-87900502	9	60688669
AX-87900595	12	82137269
AX-87900597	1	34385620
AX-87900684	19	79860764
AX-87900690	2	43386052
AX-87900751	29	36819047
AX-87900822	4	4916737
AX-87900869	AGKD04011321.1	22127
AX-87900901	12	10348930
AX-87900950	4	24629307
AX-87900953	4	76291316
AX-87901015	1	22303070
AX-87901056	9	59646679
AX-87901069	AGKD04742294.1	377
AX-87901070	24	39411669
AX-87901116	18	26504149
AX-87901130	5	69219765
AX-87901148	21	17308267
AX-87901189	AGKD04015668.1	13413
AX-87901254	19	69442230
AX-87901279	6	12868594
AX-87901306	23	30448649
AX-87901309	5	53591259
AX-87901328	11	58263145
AX-87901339	3	48718592
AX-87901403	6	84500732
AX-87901404	9	114861864
AX-87901405	6	17389830
AX-87901499	3	35887519
AX-87901528	6	35928683
AX-87901535	29	20023512
AX-87901545	8	10722607
AX-87901565	18	44724557
AX-87901619	4	31029645
AX-87901664	15	22399164
AX-87901665	1	40898815
AX-87901673	12	75513130
AX-87901714	25	11288728
AX-87901738	23	7744713
AX-87901765	4	63237478
AX-87901783	15	81964998
AX-87901846	12	7429345
AX-87902165	1	62897967
AX-87902186	3	18868267
AX-87902399	13	95482866
AX-87902418	15	49476750
AX-87902421	15	41030617
AX-87902430	1	127208941
AX-87902469	28	35659867
AX-87902533	18	49700706
AX-87902544	13	281680
AX-87902586	11	58101381
AX-87902678	14	87153081
AX-87902687	14	21490849
AX-87902746	AGKD04016304.1	12882
AX-87902750	20	27623722
AX-87902765	20	12694261
AX-87902781	4	9830168
AX-87902789	6	66287089
AX-87902813	12	17844254
AX-87902905	26	11684321
AX-87902919	1	158148428
AX-87902965	13	102669241
AX-87903100	4	18223757
AX-87903115	6	77203534
AX-87903119	3	60039255
AX-87903159	15	34840581
AX-87903184	28	24402014
AX-87903185	18	67926122
AX-87903215	4	15955890
AX-87903290	13	15044685
AX-87903358	27	32499201
AX-87903377	6	54172041
AX-87903417	12	15449933
AX-87903453	2	27416863
AX-87903495	28	24587269
AX-87903507	10	104931572
AX-87903527	25	12880634
AX-87903558	12	56692438
AX-87903578	29	17969174
AX-87903597	10	24741503
AX-87903634	4	74503369
AX-87903643	1	79437680
AX-87903648	3	31996557
AX-87903660	7	27572745
AX-87903688	9	103552500
AX-87903704	3	58559235
AX-87903772	5	22858988
AX-87903818	24	35874076
AX-87903911	21	24566140
AX-87903915	9	114620319
AX-87903941	2	26791708
AX-87903962	26	16609615
AX-87903972	14	31627203
AX-87904004	25	26329622
AX-87904011	18	25304406
AX-87904031	9	138744984
AX-87904113	26	1620485
AX-87904157	23	4128425
AX-87904160	15	50690068
AX-87904170	3	57973275
AX-87904212	8	4171292
AX-87904290	25	13660366
AX-87904374	9	15919181
AX-87904390	13	66173364
AX-87904405	28	26970871
AX-87904409	6	82484881
AX-87904425	6	83408262
AX-87904430	26	27524465
AX-87904495	17	32833631
AX-87904500	13	80329700
AX-87904511	12	70127126
AX-87904535	21	45076701
AX-87904602	9	3491933
AX-87904623	17	45749582
AX-87904629	12	5400886
AX-87904644	24	42132856
AX-87904654	6	52081044
AX-87904669	3	3392642
AX-87904704	18	55847513
AX-87904728	3	91648018
AX-87904781	14	87475800
AX-87904823	10	9920282
AX-87904853	10	88303735
AX-87904865	3	38377040
AX-87904955	7	14258359
AX-87904959	17	2455868
AX-87905006	21	26927602
AX-87905015	12	27310977
AX-87905018	21	10370532
AX-87905021	12	87763326
AX-87905027	11	8860006
AX-87905065	13	96212418
AX-87905068	3	29528670
AX-87905116	8	370683
AX-87905264	24	18129667
AX-87905312	21	17642361
AX-87905418	2	10220425
AX-87905450	10	29657200
AX-87905479	7	19066251
AX-87905530	12	47339292
AX-87905539	12	55611103
AX-87905552	15	9367383
AX-87905597	12	61933333
AX-87905603	18	18610445
AX-87905645	6	39206550
AX-87905666	1	107278326
AX-87905702	14	30245538
AX-87905703	5	51108685
AX-87905721	25	47823221
AX-87905806	19	62039099
AX-87905862	18	63308667
AX-87905870	22	59683450
AX-87905886	AGKD04768275.1	213
AX-87905963	4	82003882
AX-87905993	13	75374363
AX-87906028	1	3086290
AX-87906050	7	38743298
AX-87906148	22	8116228
AX-87906181	22	11743033
AX-87906204	13	12288956
AX-87906206	AGKD04553009.1	321
AX-87906225	27	27528501
AX-87906240	1	144952223
AX-87906247	4	40436400
AX-87906394	1	53942940
AX-87906455	11	81401236
AX-87906464	21	50783793
AX-87906470	2	10334429
AX-87906622	9	140723801
AX-87906629	4	71933644
AX-87906637	7	20942789
AX-87906691	26	6030002
AX-87906708	3	1316351
AX-87906756	3	42389574
AX-87906774	14	36487062
AX-87906788	5	48816729
AX-87906795	25	22807073
AX-87906797	1	39354763
AX-87906857	14	32043839
AX-87906887	5	12402648
AX-87906958	12	19748750
AX-87907029	1	1682402
AX-87907132	1	82830532
AX-87907179	12	23684817
AX-87907266	24	17380396
AX-87907374	27	38590788
AX-87907382	13	97043750
AX-87907392	9	125399260
AX-87907420	15	73461427
AX-87907480	15	88304577
AX-87907584	20	80431214
AX-87907598	10	114486747
AX-87907599	12	34109216
AX-87907768	5	55109801
AX-87907837	9	130774623
AX-87907882	27	18999978
AX-87907896	18	51651287
AX-87907994	14	60249272
AX-87908060	13	74015214
AX-87908063	9	101823300
AX-87908078	3	59333475
AX-87908118	13	78685748
AX-87908168	4	25186486
AX-87908194	18	10240066
AX-87908196	9	35926596
AX-87908206	AGKD04025477.1	3889
AX-87908217	29	20341988
AX-87908259	26	44890567
AX-87908286	28	25486174
AX-87908317	16	6636238
AX-87908346	3	9888433
AX-87908356	2	51736788
AX-87908359	24	34612175
AX-87908374	AGKD04025685.1	1013
AX-87908399	16	22795589
AX-87908428	29	10243752
AX-87908487	4	28553643
AX-87908512	9	36024692
AX-87908643	19	13916951
AX-87908674	6	52686949
AX-87908687	11	74004602
AX-87908695	15	91151061
AX-87908708	9	20246641
AX-87908709	18	62689815
AX-87908716	21	42775913
AX-87908805	14	17489554
AX-87908950	9	115728705
AX-87908987	7	44144899
AX-87909046	24	4137179
AX-87909077	8	6041455
AX-87909083	18	47987456
AX-87909085	1	123330192
AX-87909089	8	2289955
AX-87909098	4	77693140
AX-87909119	19	2571526
AX-87909136	17	43984683
AX-87909243	24	13774083
AX-87909285	26	45672863
AX-87909291	6	52275132
AX-87909294	AGKD04552404.1	175
AX-87909297	17	44325265
AX-87909319	14	32291632
AX-87909321	13	22535436
AX-87909349	7	43544548
AX-87909353	12	62939367
AX-87909360	18	53297126
AX-87909370	18	4445583
AX-87909379	2	28443138
AX-87909386	25	11180294
AX-87909389	16	26266676
AX-87909403	9	96972640
AX-87909409	18	30733238
AX-87909434	3	67156600
AX-87909518	12	85110560
AX-87909531	6	30054534
AX-87909554	1	131184172
AX-87909582	10	20845387
AX-87909808	1	121945411
AX-87909819	3	70724938
AX-87909863	14	69867365
AX-87909890	15	31814346
AX-87909897	3	6878080
AX-87909925	13	30011714
AX-87909939	13	101093217
AX-87909944	11	7988781
AX-87909966	21	47875476
AX-87910018	7	19281458
AX-87910029	12	58934228
AX-87910055	13	97951288
AX-87910071	13	105718116
AX-87910085	13	104655953
AX-87910137	10	108489284
AX-87910139	12	34240403
AX-87910148	3	4295584
AX-87910157	3	23634869
AX-87910237	19	38689972
AX-87910254	1	71327023
AX-87910383	1	168249
AX-87910412	23	17637373
AX-87910428	AGKD04032364.1	3740
AX-87910432	1	95329698
AX-87910448	13	4388224
AX-87910476	28	35001155
AX-87910494	18	18216614
AX-87910547	24	41538784
AX-87910651	4	49030185
AX-87910780	25	15534889
AX-87910863	1	57240876
AX-87911015	3	17824644
AX-87911033	18	53248601
AX-87911109	9	123845034
AX-87911120	12	80765439
AX-87911128	1	124765065
AX-87911175	14	3706207
AX-87911200	23	862030
AX-87911247	18	27992865
AX-87911261	9	32544775
AX-87911307	5	7585413
AX-87911359	1	113118278
AX-87911411	13	52582752
AX-87911428	20	7135709
AX-87911461	9	26855860
AX-87911504	8	15219048
AX-87911637	24	19459689
AX-87911669	9	11381956
AX-87911693	20	48200314
AX-87911694	18	49131204
AX-87911713	1	70956471
AX-87911735	14	28425434
AX-87911795	10	29368415
AX-87911813	21	54730456
AX-87911820	18	10999367
AX-87911834	10	29775772
AX-87911835	13	76932114
AX-87911843	2	50398718
AX-87911890	10	83610840
AX-87911899	2	47287543
AX-87912000	15	32745300
AX-87912024	2	57026773
AX-87912084	6	82356945
AX-87912190	AGKD04021620.1	2295
AX-87912211	19	79508804
AX-87912261	19	1132356
AX-87912444	26	28459302
AX-87912451	12	46381183
AX-87912608	5	1670499
AX-87912758	29	36546652
AX-87912761	10	17195949
AX-87912765	19	78715214
AX-87912795	9	109471181
AX-87912820	8	10835900
AX-87912871	4	32756246
AX-87912991	1	135067012
AX-87912995	AGKD04011208.1	41496
AX-87913016	20	33810460
AX-87913028	9	16820567
AX-87913060	15	70917648
AX-87913082	20	36540114
AX-87913144	7	15777436
AX-87913217	15	1658209
AX-87913257	12	76279915
AX-87913286	9	62502490
AX-87913346	4	17984949
AX-87913488	13	101735500
AX-87913497	17	24629670
AX-87913503	3	76179856
AX-87913504	19	48441283
AX-87913556	15	49939251
AX-87913598	7	22461335
AX-87913651	17	21422301
AX-87913672	3	82438538
AX-87913688	24	14762632
AX-87913702	20	7184307
AX-87913708	10	40468759
AX-87913721	9	116853013
AX-87913764	17	10269224
AX-87913819	6	81541987
AX-87913848	28	3744769
AX-87913916	9	115409476
AX-87913999	23	15344906
AX-87914004	25	18477409
AX-87914016	29	33960011
AX-87914050	5	43967113
AX-87914052	3	64591467
AX-87914053	3	16039049
AX-87914057	3	28757836
AX-87914067	12	88770300
AX-87914108	14	80152284
AX-87914192	16	38808636
AX-87914239	13	8201751
AX-87914277	7	36787293
AX-87914326	19	29947293
AX-87914399	11	15027782
AX-87914463	14	52546561
AX-87914523	1	39095193
AX-87914524	5	37038182
AX-87914527	10	113717521
AX-87914557	19	19476937
AX-87914563	14	9950123
AX-87914582	16	37625073
AX-87914643	7	14063929
AX-87914651	22	55571856
AX-87914672	17	4999649
AX-87914733	15	32104
AX-87914818	1	121757561
AX-87914819	12	78868262
AX-87914829	9	139127110
AX-87914899	9	121726227
AX-87914912	16	67198429
AX-87914936	26	5857042
AX-87914986	23	39031605
AX-87914993	12	14622006
AX-87915045	6	35608199
AX-87915081	6	6391652
AX-87915111	21	7767549
AX-87915121	3	10045827
AX-87915224	6	55233639
AX-87915259	16	15827110
AX-87915261	20	66817919
AX-87915287	13	45469110
AX-87915329	5	55568396
AX-87915339	18	16209817
AX-87915427	9	139737392
AX-87915444	12	89021386
AX-87915463	27	37532086
AX-87915499	13	17181223
AX-87915505	3	14421153
AX-87915507	19	1286427
AX-87915575	11	71621201
AX-87915653	22	17857679
AX-87915662	17	19216610
AX-87915752	26	22476486
AX-87915773	13	65600231
AX-87915827	24	44752229
AX-87915833	4	56830039
AX-87915865	10	86501818
AX-87915868	13	26739315
AX-87915892	12	43725927
AX-87915907	5	56982530
AX-87915917	5	51241944
AX-87915948	18	35098132
AX-87916072	21	57947486
AX-87916105	1	39363628
AX-87916149	20	3113016
AX-87916173	9	138962872
AX-87916186	22	15836082
AX-87916272	4	28538034
AX-87916273	16	84497736
AX-87916321	10	12255517
AX-87916349	16	42027335
AX-87916411	17	35477642
AX-87916453	15	37529197
AX-87916459	21	9951316
AX-87916472	15	33805831
AX-87916549	1	63942054
AX-87916554	18	22066863
AX-87916565	25	25801150
AX-87916572	9	140257440
AX-87916585	25	3558402
AX-87916616	26	14530706
AX-87916719	24	26893573
AX-87916729	13	51285247
AX-87916835	15	53098752
AX-87916859	15	29772849
AX-87916957	27	38477886
AX-87916968	15	91036297
AX-87916991	AGKD04032329.1	2008
AX-87917015	18	17153192
AX-87917127	15	87227144
AX-87917140	27	7723812
AX-87917145	17	49572412
AX-87917153	23	22350506
AX-87917164	19	17282665
AX-87917171	4	34611172
AX-87917175	18	65192908
AX-87917202	7	11848258
AX-87917204	15	53970883
AX-87917239	23	27415429
AX-87917300	2	46801355
AX-87917306	4	8978867
AX-87917438	10	5283752
AX-87917464	17	1563324
AX-87917475	15	36236285
AX-87917540	23	22754355
AX-87917726	17	50834275
AX-87917855	13	21864675
AX-87917920	27	27012746
AX-87917925	16	62009796
AX-87917955	9	2074342
AX-87918001	2	27622286
AX-87918017	22	12107261
AX-87918054	9	18922128
AX-87918090	25	22632432
AX-87918200	13	18789849
AX-87918257	1	80408242
AX-87918284	3	62015791
AX-87918422	29	22404543
AX-87918435	19	82405992
AX-87918463	19	59115378
AX-87918539	24	6304193
AX-87918541	18	28714996
AX-87918595	22	6189291
AX-87918619	2	45551706
AX-87918632	15	65494103
AX-87918697	7	36373519
AX-87918832	25	30580160
AX-87918835	13	75794838
AX-87918860	2	39981473
AX-87918884	10	13741903
AX-87918901	9	99618925
AX-87919021	17	44493214
AX-87919045	16	38723390
AX-87919105	AGKD04652027.1	470
AX-87919171	1	147293854
AX-87919206	5	67862272
AX-87919222	20	6581193
AX-87919230	13	48472264
AX-87919232	1	118571967
AX-87919304	9	127371105
AX-87919333	18	34499769
AX-87919423	7	27673898
AX-87919439	1	111729912
AX-87919447	16	31417280
AX-87919508	AGKD04489664.1	237
AX-87919542	6	43616575
AX-87919556	27	12208504
AX-87919579	2	44807464
AX-87919598	5	50112756
AX-87919695	18	70598124
AX-87919707	17	42969377
AX-87919713	9	31200810
AX-87919744	26	44499285
AX-87919757	17	16180010
AX-87919798	3	2450697
AX-87919818	14	93341064
AX-87919940	26	22182178
AX-87919945	10	8495167
AX-87919964	10	109467663
AX-87919967	29	27738868
AX-87920008	18	12066320
AX-87920038	26	23833758
AX-87920041	3	57221480
AX-87920152	15	63301484
AX-87920224	6	10527136
AX-87920304	16	6795820
AX-87920309	10	19169
AX-87920316	3	1678003
AX-87920335	20	32498587
AX-87920353	13	54340562
AX-87920386	29	37074830
AX-87920494	15	47692203
AX-87920507	27	36366100
AX-87920543	15	31650703
AX-87920642	1	117664988
AX-87920724	25	17626198
AX-87920771	18	66538337
AX-87920795	19	43125662
AX-87920849	1	134930169
AX-87920854	1	93635249
AX-87920857	15	19111515
AX-87920885	13	18654199
AX-87920894	12	65629873
AX-87920929	1	68389769
AX-87920938	29	36314945
AX-87921015	18	43334195
AX-87921031	13	107371481
AX-87921075	18	17737213
AX-87921100	24	39878460
AX-87921174	16	5816352
AX-87921176	4	34505781
AX-87921189	1	58095066
AX-87921237	3	36319705
AX-87921275	5	22867241
AX-87921313	23	33502602
AX-87921339	14	13020074
AX-87921381	29	8577694
AX-87921418	1	153419369
AX-87921471	5	55042500
AX-87921568	14	88403528
AX-87921665	4	56326656
AX-87921696	10	98003756
AX-87921788	29	31797847
AX-87921809	15	27374115
AX-87921815	1	137205988
AX-87921816	20	57235698
AX-87921891	4	61075933
AX-87921893	2	17497389
AX-87921903	29	18420208
AX-87921987	1	98673777
AX-87922014	23	18145150
AX-87922037	14	6180699
AX-87922073	16	12684107
AX-87922079	3	70626923
AX-87922106	9	105883055
AX-87922122	1	88050886
AX-87922125	7	41274306
AX-87922145	2	55313234
AX-87922175	8	11186737
AX-87922229	9	73297998
AX-87922258	9	119987748
AX-87922307	6	48364014
AX-87922314	5	35148390
AX-87922362	1	95415807
AX-87922368	16	10362932
AX-87922427	27	36140530
AX-87922466	6	34024326
AX-87922479	11	89453899
AX-87922510	1	67274826
AX-87922541	15	17214895
AX-87922560	12	67388657
AX-87922633	16	11547449
AX-87922658	4	22807055
AX-87922707	21	11565736
AX-87922726	7	37011421
AX-87922769	13	42926231
AX-87922784	13	31989356
AX-87922795	13	94457493
AX-87922815	1	30652162
AX-87922862	7	2997598
AX-87922891	24	7492899
AX-87922897	1	89390196
AX-87922927	14	40388126
AX-87922928	7	17496116
AX-87922962	28	9027889
AX-87922977	16	67353201
AX-87922996	21	42922424
AX-87923061	AGKD04557657.1	255
AX-87923076	1	15036723
AX-87923083	28	18885164
AX-87923084	16	19565263
AX-87923096	9	115331570
AX-87923099	6	36483085
AX-87923137	4	33918502
AX-87923184	29	7796125
AX-87923210	20	68982575
AX-87923214	9	89427709
AX-87923235	21	57043961
AX-87923247	5	72996449
AX-87923251	13	22178324
AX-87923356	27	21462128
AX-87923384	13	104844461
AX-87923416	15	20042692
AX-87923433	13	68035949
AX-87923463	15	80682613
AX-87923484	29	10745554
AX-87923556	AGKD04472582.1	690
AX-87923561	20	10038651
AX-87923565	16	38914065
AX-87923604	AGKD04650395.1	183
AX-87923607	1	128698315
AX-87923639	18	8088664
AX-87923690	1	118289683
AX-87923721	12	85336129
AX-87923754	3	66599334
AX-87923764	13	48379651
AX-87923857	21	23725181
AX-87923975	22	42739919
AX-87924010	7	43497638
AX-87924022	9	132461826
AX-87924072	4	41597704
AX-87924093	29	34916415
AX-87924142	13	9945897
AX-87924182	16	69971467
AX-87924218	4	72728951
AX-87924239	26	21827804
AX-87924275	1	28914641
AX-87924279	2	62748376
AX-87924296	21	13929699
AX-87924348	27	35348044
AX-87924376	17	37061568
AX-87924520	25	39303716
AX-87924532	25	16631735
AX-87924572	3	20141779
AX-87924579	6	51353967
AX-87924586	1	91313806
AX-87924768	5	66785903
AX-87924769	10	17068180
AX-87924858	13	40560404
AX-87924913	7	8872771
AX-87924953	24	18291029
AX-87925024	7	42027031
AX-87925094	16	36538530
AX-87925099	13	83382335
AX-87925269	7	12325991
AX-87925293	10	13282374
AX-87925335	10	29012440
AX-87925361	29	34940033
AX-87925363	26	29695903
AX-87925477	24	6118689
AX-87925497	5	61878591
AX-87925558	3	70242115
AX-87925569	9	131246054
AX-87925578	13	36276036
AX-87925584	15	90174885
AX-87925669	1	5828352
AX-87925709	6	41313500
AX-87925711	24	6247860
AX-87925744	1	4922517
AX-87925752	6	54968100
AX-87925811	22	15959117
AX-87925848	29	36630035
AX-87925886	22	57981929
AX-87925922	10	87787847
AX-87925942	19	9804849
AX-87926010	3	37499932
AX-87926043	9	96653539
AX-87926120	2	44523865
AX-87926186	16	73877308
AX-87926187	9	64298937
AX-87926225	5	12018369
AX-87926248	17	10008843
AX-87926250	6	58089806
AX-87926340	29	17242756
AX-87926342	10	21151392
AX-87926363	10	103415514
AX-87926373	9	10540339
AX-87926405	21	2004017
AX-87926513	1	119408626
AX-87926552	10	94265510
AX-87926579	13	25001330
AX-87926615	16	16616429
AX-87926619	10	114932234
AX-87926677	15	87045938
AX-87926696	13	4332429
AX-87926715	6	47443188
AX-87926770	AGKD04377766.1	655
AX-87926774	1	73536252
AX-87926800	29	39292079
AX-87926839	14	10921286
AX-87926847	9	101599465
AX-87927017	16	25377837
AX-87927079	9	19576358
AX-87927107	5	31850461
AX-87927113	5	66701299
AX-87927116	4	50777277
AX-87927209	16	2510778
AX-87927212	1	111800000
AX-87927248	15	40827853
AX-87927287	17	3098466
AX-87927410	29	35541969
AX-87927426	23	20279422
AX-87927514	25	20439692
AX-87927515	22	29884096
AX-87927573	2	41208545
AX-87927625	5	19471702
AX-87927653	13	68649292
AX-87927666	23	23299465
AX-87927692	5	49771089
AX-87927697	14	77276478
AX-87927699	21	22317761
AX-87927725	19	46543574
AX-87927777	14	61143655
AX-87928026	24	4206377
AX-87928074	23	31175957
AX-87928115	21	46553471
AX-87928182	24	48329412
AX-87928198	21	4099410
AX-87928212	15	85031222
AX-87928296	29	41096622
AX-87928312	27	21075225
AX-87928314	20	86089860
AX-87928332	21	39656665
AX-87928367	25	25406885
AX-87928407	15	64661395
AX-87928430	22	28665984
AX-87928455	19	946389
AX-87928474	18	4603877
AX-87928511	5	28841384
AX-87928591	21	35706905
AX-87928610	13	6002593
AX-87928628	1	136320192
AX-87928728	1	25429123
AX-87928755	1	84418666
AX-87928762	18	49444120
AX-87928782	9	62257169
AX-87928855	4	9121378
AX-87928991	15	95932296
AX-87929065	18	48556387
AX-87929074	18	2157533
AX-87929159	6	68784105
AX-87929161	3	7409915
AX-87929162	7	17425153
AX-87929176	21	22862800
AX-87929181	12	64973360
AX-87929216	7	44859103
AX-87929232	4	60549409
AX-87929234	17	3972678
AX-87929240	15	81802941
AX-87929248	9	60712699
AX-87929259	6	64731398
AX-87929422	22	12529827
AX-87929440	17	6054802
AX-87929449	15	50232307
AX-87929450	16	24991554
AX-87929486	21	47069818
AX-87929547	10	6279792
AX-87929560	22	31640652
AX-87929578	9	79087366
AX-87929636	1	91626265
AX-87929766	4	2502548
AX-87929837	13	99841747
AX-87929894	5	8135914
AX-87929921	9	101491450
AX-87930038	16	26730856
AX-87930044	16	27282038
AX-87930192	23	38884506
AX-87930251	1	54508259
AX-87930269	20	7746100
AX-87930300	11	14206501
AX-87930396	22	12066961
AX-87930402	8	15720671
AX-87930432	3	22859837
AX-87930456	8	17201890
AX-87930464	21	26580417
AX-87930632	16	16706436
AX-87930651	26	10243636
AX-87930689	5	47961241
AX-87930694	13	41534346
AX-87930763	2	44535172
AX-87930827	1	154028926
AX-87930866	26	8754274
AX-87930887	12	57327653
AX-87930925	14	46400566
AX-87930946	26	8688864
AX-87931057	17	42236661
AX-87931084	4	38358131
AX-87931111	26	7316040
AX-87931152	1	15289461
AX-87931190	5	1979699
AX-87931250	17	11078504
AX-87931273	23	15980084
AX-87931312	10	67418004
AX-87931315	10	40834300
AX-87931317	10	78449369
AX-87931337	11	10282129
AX-87931368	19	2693149
AX-87931392	14	16608708
AX-87931524	12	18512313
AX-87931541	28	5665597
AX-87931587	9	9354804
AX-87931608	13	18150845
AX-87931623	24	43494910
AX-87931695	7	13842569
AX-87931718	3	43485680
AX-87931741	5	27798545
AX-87931754	29	36152022
AX-87931771	1	3770041
AX-87931818	2	17933821
AX-87931884	2	50303603
AX-87931893	9	125371090
AX-87931896	5	4225397
AX-87931910	23	3445252
AX-87931951	23	11162949
AX-87931989	27	11660104
AX-87931998	7	22168438
AX-87932024	9	65012807
AX-87932046	25	17553407
AX-87932080	13	32324128
AX-87932174	6	66225942
AX-87932217	24	14940637
AX-87932268	9	136201608
AX-87932422	5	63743020
AX-87932425	9	16608677
AX-87932478	1	1034656
AX-87932508	15	19152263
AX-87932626	15	42427011
AX-87932645	1	17110870
AX-87932646	6	29588834
AX-87932648	15	2769461
AX-87932699	19	46862509
AX-87932718	2	46511654
AX-87932743	12	13008908
AX-87932759	10	9046115
AX-87932887	2	30095904
AX-87932995	5	64243998
AX-87933026	28	29275436
AX-87933035	25	16481717
AX-87933050	11	18603394
AX-87933087	1	69937379
AX-87933093	23	48795083
AX-87933102	26	1001148
AX-87933110	1	156423592
AX-87933134	23	42230563
AX-87933137	12	20102210
AX-87933157	7	22647654
AX-87933244	16	8825133
AX-87933278	1	148362202
AX-87933319	10	95304248
AX-87933334	27	11719262
AX-87933358	11	7249709
AX-87933373	16	3666591
AX-87933413	15	73947452
AX-87933429	20	42280603
AX-87933467	25	22357288
AX-87933556	6	14859837
AX-87933562	10	3710840
AX-87933615	16	53866023
AX-87933677	18	47310914
AX-87933705	15	80096226
AX-87933715	10	45509350
AX-87933767	1	42578176
AX-87933806	12	72502914
AX-87933833	25	19795614
AX-87933858	2	20242626
AX-87933862	21	15203958
AX-87933878	4	43431754
AX-87933911	16	49222885
AX-87933931	9	8085512
AX-87933938	14	44656940
AX-87934004	1	53458851
AX-87934006	4	78370302
AX-87934038	23	20857373
AX-87934050	19	28938436
AX-87934073	5	40113221
AX-87934075	13	54712476
AX-87934126	6	82281448
AX-87934143	26	4568766
AX-87934199	14	200821
AX-87934212	23	33732646
AX-87934223	4	12872997
AX-87934256	12	85002395
AX-87934259	18	6740911
AX-87934343	9	12368631
AX-87934360	23	44111914
AX-87934368	20	15067020
AX-87934404	6	66497594
AX-87934407	AGKD04614702.1	454
AX-87934426	12	16657517
AX-87934466	15	19373963
AX-87934480	9	10317535
AX-87934489	17	9105671
AX-87934608	1	24671023
AX-87934665	27	25013091
AX-87934726	11	93761904
AX-87934730	20	17124389
AX-87934733	15	80397002
AX-87934739	22	8456877
AX-87934743	12	58836470
AX-87934761	17	27820751
AX-87934772	27	41037033
AX-87934793	AGKD04643106.1	266
AX-87934801	28	38068441
AX-87934818	12	28593662
AX-87934845	9	28720038
AX-87934847	4	45047817
AX-87934889	1	55065042
AX-87934902	24	46888712
AX-87934961	2	44296920
AX-87934989	27	39076800
AX-87935085	7	15142099
AX-87935107	27	30325701
AX-87935130	12	9410686
AX-87935132	1	155042371
AX-87935139	9	97316338
AX-87935177	21	10027028
AX-87935185	3	17635348
AX-87935259	21	20270656
AX-87935272	12	18644401
AX-87935326	21	54440728
AX-87935403	25	7175858
AX-87935494	10	12250650
AX-87935502	23	4041871
AX-87935565	13	26337461
AX-87935612	12	90029533
AX-87935639	19	82046313
AX-87935663	10	19676028
AX-87935674	22	38038519
AX-87935691	1	109961217
AX-87935702	AGKD04754561.1	237
AX-87935705	23	11420803
AX-87935713	15	90251140
AX-87935716	3	58894585
AX-87935753	23	40345791
AX-87935816	10	39582789
AX-87935833	28	26363574
AX-87935848	19	47793393
AX-87935908	10	22095782
AX-87935955	1	32972719
AX-87936039	14	20276604
AX-87936041	23	30603785
AX-87936117	4	17159263
AX-87936129	AGKD04805322.1	111
AX-87936244	28	21606744
AX-87936378	25	2559197
AX-87936390	AGKD04033201.1	393
AX-87936482	13	100022085
AX-87936483	5	54067276
AX-87936496	3	31861542
AX-87936515	15	7474221
AX-87936538	AGKD04441127.1	488
AX-87936573	14	71386897
AX-87936624	9	44869115
AX-87936637	16	55633230
AX-87936658	27	34437889
AX-87936686	14	25066175
AX-87936699	19	80982490
AX-87936719	19	8499229
AX-87936801	15	95649051
AX-87936803	28	26102195
AX-87936823	23	38776206
AX-87936846	23	41042941
AX-87936922	23	15445724
AX-87936934	24	44297813
AX-87937024	14	49983953
AX-87937047	9	96562733
AX-87937055	12	40441267
AX-87937121	28	18674221
AX-87937182	AGKD04011371.1	37590
AX-87937201	25	986036
AX-87937216	6	66096758
AX-87937262	29	9257774
AX-87937282	6	72376161
AX-87937295	23	28737131
AX-87937394	16	44317486
AX-87937396	14	3059371
AX-87937405	11	1827804
AX-87937436	7	39380799
AX-87937503	12	13526084
AX-87937517	20	1557478
AX-87937585	6	67053932
AX-87937621	23	5532753
AX-87937671	24	4263549
AX-87937789	4	52031793
AX-87937816	14	5735312
AX-87937821	9	59781866
AX-87937829	29	27690471
AX-87937833	22	2861047
AX-87937872	12	61475129
AX-87937884	22	22699463
AX-87937890	15	68921467
AX-87937925	10	75257842
AX-87937996	6	74557716
AX-87938007	9	7458049
AX-87938011	14	10002405
AX-87938035	6	40120954
AX-87938043	6	76358251
AX-87938065	19	82714579
AX-87938070	22	54355583
AX-87938072	15	97093990
AX-87938136	13	100058156
AX-87938137	1	35897597
AX-87938142	22	58886274
AX-87938154	16	77166449
AX-87938185	16	13374533
AX-87938202	6	66132335
AX-87938286	15	81648310
AX-87938312	3	86308416
AX-87938314	18	29063468
AX-87938321	19	31560311
AX-87938337	7	10332740
AX-87938348	6	40629501
AX-87938392	6	73624452
AX-87938435	19	11465161
AX-87938445	23	15807592
AX-87938481	21	37236495
AX-87938529	15	102810405
AX-87938555	24	12096157
AX-87938582	17	46078175
AX-87938590	20	64980500
AX-87938594	1	148909955
AX-87938639	16	40631347
AX-87938650	27	28730015
AX-87938668	3	21849630
AX-87938724	4	56529839
AX-87938753	10	85150256
AX-87938810	16	14700899
AX-87938862	23	40566392
AX-87938872	3	10907023
AX-87938915	19	14429862
AX-87938948	25	18685763
AX-87938956	29	8601269
AX-87939031	19	7179113
AX-87939035	26	24078277
AX-87939064	15	71113650
AX-87939164	25	11295466
AX-87939255	28	6159502
AX-87939266	4	75298805
AX-87939334	19	56004476
AX-87939363	4	35090153
AX-87939393	23	32749450
AX-87939412	26	28874573
AX-87939421	3	52794297
AX-87939424	1	91234304
AX-87939462	15	22976649
AX-87939475	1	3882656
AX-87939518	15	9067441
AX-87939527	4	26546877
AX-87939530	22	4651721
AX-87939563	23	980065
AX-87939680	7	18175207
AX-87939682	29	15048678
AX-87939766	1	18461139
AX-87939861	AGKD04020741.1	9214
AX-87939894	28	24533025
AX-87939982	4	34347047
AX-87939995	2	44710263
AX-87940127	18	51742028
AX-87940151	2	40347824
AX-87940226	20	4454488
AX-87940257	13	103912515
AX-87940271	1	49949101
AX-87940311	23	11592512
AX-87940344	9	70156060
AX-87940381	AGKD04497989.1	504
AX-87940408	21	41453221
AX-87940426	13	19592731
AX-87940495	9	50166721
AX-87940574	12	18832102
AX-87940584	19	3131427
AX-87940613	11	1573064
AX-87940621	12	55960468
AX-87940643	18	6685432
AX-87940653	25	26802824
AX-87940667	23	16252641
AX-87940745	19	14573961
AX-87940758	16	6483185
AX-87940840	19	40251877
AX-87940844	27	21524934
AX-87940856	3	27812042
AX-87940907	9	106253374
AX-87940916	3	9335410
AX-87940985	11	82472820
AX-87941031	1	86941699
AX-87941050	20	61273694
AX-87941065	3	29779655
AX-87941119	23	41766041
AX-87941144	23	13870025
AX-87941165	9	113752340
AX-87941187	AGKD04790334.1	125
AX-87941206	6	9498355
AX-87941209	24	38744285
AX-87941222	9	71531066
AX-87941224	6	59776575
AX-87941262	8	1215864
AX-87941275	20	37693970
AX-87941346	1	49990755
AX-87941362	24	30245414
AX-87941431	4	63005077
AX-87941453	29	25121269
AX-87941466	1	3253618
AX-87941578	27	218049
AX-87941589	16	50384721
AX-87941650	24	44856699
AX-87941700	3	13566789
AX-87941716	24	9920403
AX-87941763	4	15572852
AX-87941774	27	13463876
AX-87941901	18	44803570
AX-87941931	21	4193318
AX-87942052	26	44272150
AX-87942068	3	53517046
AX-87942069	14	19440777
AX-87942106	18	48147359
AX-87942121	6	69611890
AX-87942133	23	15913029
AX-87942150	29	21357741
AX-87942158	18	47156124
AX-87942165	2	24276827
AX-87942166	13	27788082
AX-87942208	3	33255045
AX-87942233	5	69716440
AX-87942243	6	52636050
AX-87942254	7	55324414
AX-87942256	AGKD04260895.1	882
AX-87942359	25	3136466
AX-87942421	13	60786472
AX-87942435	12	74968643
AX-87942512	12	65710180
AX-87942534	1	38872683
AX-87942637	5	64217086
AX-87942659	29	21404720
AX-87942712	12	25472890
AX-87942735	13	14600282
AX-87942814	12	66129191
AX-87942818	20	70745101
AX-87942826	9	41383828
AX-87942827	13	8237939
AX-87942836	1	17883622
AX-87942851	4	58323511
AX-87942861	6	7643307
AX-87942986	14	10184593
AX-87943045	27	35672672
AX-87943064	5	63111299
AX-87943084	14	10822486
AX-87943169	9	77028941
AX-87943325	13	76079684
AX-87943333	10	10719172
AX-87943366	9	84759136
AX-87943637	20	9083324
AX-87943651	13	5301811
AX-87943764	16	19911802
AX-87943781	9	125966345
AX-87943790	18	20814751
AX-87943824	14	81971411
AX-87943889	18	57539123
AX-87943898	26	33537140
AX-87943981	5	1178099
AX-87944101	13	101285718
AX-87944222	29	10599155
AX-87944436	28	27092759
AX-87944475	22	34660976
AX-87944604	22	21098968
AX-87944611	15	56592674
AX-87944637	1	63063425
AX-87944640	3	2013916
AX-87944718	1	37725479
AX-87944799	20	16245211
AX-87944807	21	39600548
AX-87944821	13	87913602
AX-87944863	21	53659520
AX-87945011	19	75692774
AX-87945119	21	14115292
AX-87945125	3	74766311
AX-87945131	11	60565799
AX-87945144	7	21592614
AX-87945243	13	5144355
AX-87945324	9	60643603
AX-87945340	14	6009113
AX-87945361	17	8373403
AX-87945369	18	28056619
AX-87945385	24	40368013
AX-87945391	3	12457425
AX-87945433	14	38346036
AX-87945483	5	40464169
AX-87945591	AGKD04016095.1	6396
AX-87945621	10	84814668
AX-87945678	2	16206522
AX-87945703	14	84461871
AX-87945704	24	43903161
AX-87945814	28	5226230
AX-87945827	12	84977172
AX-87945861	13	8012592
AX-87945955	29	41161132
AX-87946056	9	110041277
AX-87946070	13	106354061
AX-87946176	16	14042322
AX-87946180	3	44430082
AX-87946182	13	2970835
AX-87946235	15	294414
AX-87946276	19	10757217
AX-87946303	29	5160347
AX-87946309	16	63382927
AX-87946337	15	83763516
AX-87946519	5	58747351
AX-87946596	10	52884720
AX-87946674	13	11558819
AX-87946690	22	16133743
AX-87946751	22	41351557
AX-87946761	29	11019361
AX-87946848	29	21658392
AX-87946859	24	22751720
AX-87946873	14	25295237
AX-87946949	25	30044908
AX-87946990	22	15501104
AX-87947129	15	6097836
AX-87947134	AGKD04016332.1	11423
AX-87947155	9	84688038
AX-87947165	6	16255964
AX-87947219	25	13722890
AX-87947226	22	48865238
AX-87947250	AGKD04015423.1	9489
AX-87947262	13	104989769
AX-87947299	29	2893492
AX-87947308	3	52108615
AX-87947329	22	437466
AX-87947362	28	14257124
AX-87947369	21	36558020
AX-87947457	10	115786015
AX-87947492	6	52197799
AX-87947524	18	24767777
AX-87947597	9	48872252
AX-87947607	10	22534633
AX-87947696	4	75947092
AX-87947718	28	2501276
AX-87947730	28	12080017
AX-87947825	18	66285823
AX-87947853	29	32518267
AX-87947889	14	78597463
AX-87947891	24	15637946
AX-87947920	6	57604636
AX-87947996	3	38165753
AX-87948020	10	18363894
AX-87948049	25	12344784
AX-87948061	11	46773017
AX-87948103	12	68891931
AX-87948167	14	11740158
AX-87948238	2	52307880
AX-87948305	29	31472505
AX-87948316	12	17983318
AX-87948318	14	71223731
AX-87948354	23	19494434
AX-87948442	5	29083519
AX-87948452	19	19677082
AX-87948475	7	36937324
AX-87948505	10	106871060
AX-87948518	29	19255992
AX-87948554	13	24346707
AX-87948568	1	91242529
AX-87948585	26	1305449
AX-87948588	9	63284232
AX-87948623	23	11103236
AX-87948679	1	113688008
AX-87948688	10	88467559
AX-87948697	29	27370200
AX-87948749	9	66963982
AX-87948801	5	29992490
AX-87948944	9	104759256
AX-87948949	14	51820211
AX-87948971	29	11754442
AX-87949003	4	40853144
AX-87949022	4	42789771
AX-87949063	23	2724965
AX-87949067	4	78830039
AX-87949075	27	10855890
AX-87949107	13	70747075
[truncated: 15,157 more rows]
