# Supplementary material for: Genome-Wide Association and Genomic Selection for Resistance to Amoebic Gill Disease in Atlantic Salmon
Source: G3 (Bethesda). 2018 Feb 2;8(4):1195–203. doi: 10.1534/g3.118.200075 (PMC5873910; doi:10.1534/g3.118.200075)
Supplement: Supplementary file 3 [file 1195FileS3.zip]

Archive with 1 entries (1 files):
- Supplementary File 4 - genotypes.txt
