# Supplementary material for: Genome-Wide Association and Genomic Selection for Resistance to Amoebic Gill Disease in Atlantic Salmon
Source: G3 (Bethesda). 2018 Feb 2;8(4):1195–203. doi: 10.1534/g3.118.200075 (PMC5873910; doi:10.1534/g3.118.200075)
Supplement: Supplementary file 3 [file 1195FileS3.zip › Supplementary File 4 - genotypes.txt]

	AX-87873561	AX-87873586	AX-87873607	AX-87873625	AX-87873669	AX-87873695	AX-87873702	AX-87873717	AX-87873725	AX-87873844	AX-87873952	AX-87874058	AX-87874068	AX-87874091	AX-87874222	AX-87874282	AX-87874327	AX-87874336	AX-87874402	AX-87874419	AX-87874512	AX-87874543	AX-87874557	AX-87874584	AX-87874588	AX-87874686	AX-87874690	AX-87874752	AX-87874817	AX-87874820	AX-87874849	AX-87874907	AX-87874993	AX-87875036	AX-87875087	AX-87875109	AX-87875134	AX-87875147	AX-87875157	AX-87875166	AX-87875178	AX-87875200	AX-87875218	AX-87875257	AX-87875277	AX-87875315	AX-87875365	AX-87875396	AX-87875439	AX-87875444	AX-87875448	AX-87875479	AX-87875540	AX-87875574	AX-87875690	AX-87875706	AX-87875807	AX-87875823	AX-87875830	AX-87875864	AX-87875912	AX-87875919	AX-87875928	AX-87875966	AX-87875996	AX-87876030	AX-87876040	AX-87876047	AX-87876194	AX-87876237	AX-87876240	AX-87876388	AX-87876398	AX-87876406	AX-87876454	AX-87876470	AX-87876487	AX-87876488	AX-87876492	AX-87876547	AX-87876551	AX-87876553	AX-87876602	AX-87876648	AX-87876720	AX-87876757	AX-87876817	AX-87876839	AX-87876850	AX-87876862	AX-87876896	AX-87876938	AX-87876968	AX-87877027	AX-87877031	AX-87877084	AX-87877091	AX-87877104	AX-87877148	AX-87877149	AX-87877158	AX-87877168	AX-87877191	AX-87877253	AX-87877297	AX-87877301	AX-87877334	AX-87877361	AX-87877392	AX-87877443	AX-87877496	AX-87877537	AX-87877565	AX-87877662	AX-87877710	AX-87877784	AX-87877808	AX-87877919	AX-87877929	AX-87877954	AX-87878005	AX-87878017	AX-87878053	AX-87878084	AX-87878168	AX-87878247	AX-87878260	AX-87878290	AX-87878300	AX-87878305	AX-87878314	AX-87878331	AX-87878362	AX-87878481	AX-87878498	AX-87878610	AX-87878631	AX-87878643	AX-87878651	AX-87878669	AX-87878678	AX-87878680	AX-87878782	AX-87878786	AX-87878795	AX-87878828	AX-87878834	AX-87878960	AX-87879109	AX-87879190	AX-87879228	AX-87879316	AX-87879335	AX-87879675	AX-87879752	AX-87879869	AX-87879874	AX-87879902	AX-87880000	AX-87880098	AX-87880107	AX-87880155	AX-87880161	AX-87880215	AX-87880307	AX-87880328	AX-87880363	AX-87880406	AX-87880451	AX-87880532	AX-87880564	AX-87880578	AX-87880596	AX-87880603	AX-87880617	AX-87880648	AX-87880654	AX-87880663	AX-87880701	AX-87880718	AX-87880763	AX-87880826	AX-87880859	AX-87880925	AX-87880972	AX-87881055	AX-87881081	AX-87881130	AX-87881176	AX-87881181	AX-87881185	AX-87881220	AX-87881258	AX-87881261	AX-87881348	AX-87881374	AX-87881381	AX-87881446	AX-87881507	AX-87881561	AX-87881615	AX-87881638	AX-87881728	AX-87881731	AX-87881735	AX-87881752	AX-87881756	AX-87881785	AX-87881842	AX-87881936	AX-87881937	AX-87881967	AX-87882019	AX-87882046	AX-87882061	AX-87882063	AX-87882082	AX-87882132	AX-87882155	AX-87882157	AX-87882180	AX-87882292	AX-87882302	AX-87882306	AX-87882389	AX-87882423	AX-87882469	AX-87882522	AX-87882567	AX-87882620	AX-87882643	AX-87882646	AX-87882687	AX-87882691	AX-87882709	AX-87882729	AX-87882828	AX-87882838	AX-87882849	AX-87882863	AX-87882898	AX-87882953	AX-87882966	AX-87882995	AX-87883002	AX-87883009	AX-87883036	AX-87883076	AX-87883091	AX-87883124	AX-87883155	AX-87883361	AX-87883413	AX-87883430	AX-87883492	AX-87883512	AX-87883551	AX-87883573	AX-87883610	AX-87883688	AX-87883787	AX-87883794	AX-87883845	AX-87883859	AX-87883888	AX-87883893	AX-87883909	AX-87883930	AX-87883949	AX-87884069	AX-87884083	AX-87884150	AX-87884159	AX-87884193	AX-87884255	AX-87884289	AX-87884329	AX-87884331	AX-87884342	AX-87884527	AX-87884538	AX-87884569	AX-87884585	AX-87884659	AX-87884694	AX-87884956	AX-87884959	AX-87885017	AX-87885035	AX-87885072	AX-87885109	AX-87885124	AX-87885134	AX-87885209	AX-87885211	AX-87885222	AX-87885229	AX-87885251	AX-87885257	AX-87885335	AX-87885477	AX-87885552	AX-87885570	AX-87885572	AX-87885612	AX-87885614	AX-87885662	AX-87885750	AX-87885784	AX-87885925	AX-87886147	AX-87886174	AX-87886199	AX-87886243	AX-87886257	AX-87886320	AX-87886352	AX-87886368	AX-87886385	AX-87886404	AX-87886442	AX-87886456	AX-87886498	AX-87886532	AX-87886552	AX-87886570	AX-87886633	AX-87886642	AX-87886643	AX-87886648	AX-87886688	AX-87886692	AX-87886742	AX-87886824	AX-87886839	AX-87886895	AX-87886914	AX-87886943	AX-87886955	AX-87886981	AX-87886999	AX-87887099	AX-87887120	AX-87887224	AX-87887243	AX-87887455	AX-87887517	AX-87887705	AX-87887768	AX-87887826	AX-87887875	AX-87887880	AX-87887890	AX-87887894	AX-87887956	AX-87888060	AX-87888070	AX-87888131	AX-87888203	AX-87888204	AX-87888240	AX-87888247	AX-87888255	AX-87888257	AX-87888279	AX-87888339	AX-87888346	AX-87888356	AX-87888423	AX-87888454	AX-87888455	AX-87888461	AX-87888476	AX-87888479	AX-87888551	AX-87888571	AX-87888579	AX-87888622	AX-87888638	AX-87888667	AX-87888669	AX-87888726	AX-87888746	AX-87888752	AX-87888781	AX-87888815	AX-87888880	AX-87888888	AX-87888892	AX-87888897	AX-87888904	AX-87888906	AX-87888973	AX-87889001	AX-87889048	AX-87889057	AX-87889072	AX-87889081	AX-87889140	AX-87889164	AX-87889167	AX-87889225	AX-87889265	AX-87889277	AX-87889280	AX-87889295	AX-87889342	AX-87889348	AX-87889351	AX-87889357	AX-87889386	AX-87889410	AX-87889425	AX-87889461	AX-87889468	AX-87889509	AX-87889571	AX-87889595	AX-87889596	AX-87889616	AX-87889646	AX-87889675	AX-87889751	AX-87889757	AX-87889767	AX-87889774	AX-87889796	AX-87889797	AX-87889800	AX-87889837	AX-87889842	AX-87889974	AX-87890073	AX-87890150	AX-87890184	AX-87890214	AX-87890233	AX-87890252	AX-87890253	AX-87890400	AX-87890413	AX-87890418	AX-87890461	AX-87890540	AX-87890577	AX-87890585	AX-87890609	AX-87890650	AX-87890687	AX-87890693	AX-87890737	AX-87890765	AX-87890773	AX-87890789	AX-87890817	AX-87890859	AX-87890867	AX-87890883	AX-87890935	AX-87890968	AX-87891009	AX-87891017	AX-87891034	AX-87891044	AX-87891090	AX-87891093	AX-87891186	AX-87891318	AX-87891347	AX-87891352	AX-87891365	AX-87891378	AX-87891379	AX-87891401	AX-87891406	AX-87891412	AX-87891422	AX-87891434	AX-87891506	AX-87891510	AX-87891539	AX-87891546	AX-87891563	AX-87891619	AX-87891644	AX-87891828	AX-87891830	AX-87891883	AX-87891938	AX-87891963	AX-87891998	AX-87892072	AX-87892117	AX-87892126	AX-87892134	AX-87892136	AX-87892220	AX-87892227	AX-87892332	AX-87892340	AX-87892362	AX-87892426	AX-87892447	AX-87892476	AX-87892492	AX-87892529	AX-87892546	AX-87892555	AX-87892571	AX-87892647	AX-87892759	AX-87892787	AX-87892882	AX-87892903	AX-87892938	AX-87892951	AX-87892964	AX-87892972	AX-87893252	AX-87893268	AX-87893386	AX-87893401	AX-87893430	AX-87893574	AX-87893656	AX-87893697	AX-87893758	AX-87893773	AX-87893775	AX-87893802	AX-87893823	AX-87893848	AX-87893878	AX-87893903	AX-87893948	AX-87894020	AX-87894202	AX-87894240	AX-87894247	AX-87894256	AX-87894336	AX-87894374	AX-87894447	AX-87894457	AX-87894462	AX-87894585	AX-87894637	AX-87894672	AX-87894753	AX-87894763	AX-87894835	AX-87894846	AX-87894861	AX-87894875	AX-87894904	AX-87894936	AX-87894941	AX-87894979	AX-87894995	AX-87895013	AX-87895029	AX-87895038	AX-87895134	AX-87895158	AX-87895173	AX-87895179	AX-87895236	AX-87895298	AX-87895395	AX-87895402	AX-87895419	AX-87895451	AX-87895487	AX-87895502	AX-87895506	AX-87895537	AX-87895545	AX-87895623	AX-87895661	AX-87895663	AX-87895665	AX-87895690	AX-87895729	AX-87895755	AX-87895765	AX-87895794	AX-87895869	AX-87895974	AX-87896017	AX-87896042	AX-87896123	AX-87896165	AX-87896172	AX-87896188	AX-87896274	AX-87896296	AX-87896348	AX-87896390	AX-87896419	AX-87896546	AX-87896626	AX-87896658	AX-87896662	AX-87896717	AX-87896814	AX-87896819	AX-87896825	AX-87896828	AX-87896952	AX-87896960	AX-87896988	AX-87896995	AX-87897017	AX-87897046	AX-87897052	AX-87897054	AX-87897061	AX-87897109	AX-87897119	AX-87897129	AX-87897159	AX-87897169	AX-87897232	AX-87897253	AX-87897269	AX-87897311	AX-87897315	AX-87897320	AX-87897333	AX-87897355	AX-87897368	AX-87897424	AX-87897446	AX-87897492	AX-87897701	AX-87897705	AX-87897710	AX-87897749	AX-87897750	AX-87897753	AX-87897788	AX-87897959	AX-87897991	AX-87898002	AX-87898025	AX-87898101	AX-87898113	AX-87898143	AX-87898149	AX-87898235	AX-87898238	AX-87898289	AX-87898302	AX-87898414	AX-87898486	AX-87898569	AX-87898591	AX-87898608	AX-87898642	AX-87898677	AX-87898711	AX-87898857	AX-87898920	AX-87898977	AX-87898986	AX-87899029	AX-87899186	AX-87899269	AX-87899284	AX-87899341	AX-87899363	AX-87899447	AX-87899456	AX-87899483	AX-87899589	AX-87899679	AX-87899691	AX-87899705	AX-87899745	AX-87899756	AX-87899819	AX-87899852	AX-87899853	AX-87900014	AX-87900041	AX-87900095	AX-87900108	AX-87900154	AX-87900227	AX-87900237	AX-87900270	AX-87900297	AX-87900319	AX-87900336	AX-87900337	AX-87900345	AX-87900356	AX-87900366	AX-87900368	AX-87900446	AX-87900480	AX-87900490	AX-87900498	AX-87900502	AX-87900595	AX-87900597	AX-87900684	AX-87900690	AX-87900751	AX-87900822	AX-87900869	AX-87900901	AX-87900950	AX-87900953	AX-87901015	AX-87901056	AX-87901069	AX-87901070	AX-87901116	AX-87901130	AX-87901148	AX-87901189	AX-87901254	AX-87901279	AX-87901306	AX-87901309	AX-87901328	AX-87901339	AX-87901403	AX-87901404	AX-87901405	AX-87901499	AX-87901528	AX-87901535	AX-87901545	AX-87901565	AX-87901619	AX-87901664	AX-87901665	AX-87901673	AX-87901714	AX-87901738	AX-87901765	AX-87901783	AX-87901846	AX-87902165	AX-87902186	AX-87902399	AX-87902418	AX-87902421	AX-87902430	AX-87902469	AX-87902533	AX-87902544	AX-87902586	AX-87902678	AX-87902687	AX-87902746	AX-87902750	AX-87902765	AX-87902781	AX-87902789	AX-87902813	AX-87902905	AX-87902919	AX-87902965	AX-87903100	AX-87903115	AX-87903119	AX-87903159	AX-87903184	AX-87903185	AX-87903215	AX-87903290	AX-87903358	AX-87903377	AX-87903417	AX-87903453	AX-87903495	AX-87903507	AX-87903527	AX-87903558	AX-87903578	AX-87903597	AX-87903634	AX-87903643	AX-87903648	AX-87903660	AX-87903688	AX-87903704	AX-87903772	AX-87903818	AX-87903911	AX-87903915	AX-87903941	AX-87903962	AX-87903972	AX-87904004	AX-87904011	AX-87904031	AX-87904113	AX-87904157	AX-87904160	AX-87904170	AX-87904212	AX-87904290	AX-87904374	AX-87904390	AX-87904405	AX-87904409	AX-87904425	AX-87904430	AX-87904495	AX-87904500	AX-87904511	AX-87904535	AX-87904602	AX-87904623	AX-87904629	AX-87904644	AX-87904654	AX-87904669	AX-87904704	AX-87904728	AX-87904781	AX-87904823	AX-87904853	AX-87904865	AX-87904955	AX-87904959	AX-87905006	AX-87905015	AX-87905018	AX-87905021	AX-87905027	AX-87905065	AX-87905068	AX-87905116	AX-87905264	AX-87905312	AX-87905418	AX-87905450	AX-87905479	AX-87905530	AX-87905539	AX-87905552	AX-87905597	AX-87905603	AX-87905645	AX-87905666	AX-87905702	AX-87905703	AX-87905721	AX-87905806	AX-87905862	AX-87905870	AX-87905886	AX-87905963	AX-87905993	AX-87906028	AX-87906050	AX-87906148	AX-87906181	AX-87906204	AX-87906206	AX-87906225	AX-87906240	AX-87906247	AX-87906394	AX-87906455	AX-87906464	AX-87906470	AX-87906622	AX-87906629	AX-87906637	AX-87906691	AX-87906708	AX-87906756	AX-87906774	AX-87906788	AX-87906795	AX-87906797	AX-87906857	AX-87906887	AX-87906958	AX-87907029	AX-87907132	AX-87907179	AX-87907266	AX-87907374	AX-87907382	AX-87907392	AX-87907420	AX-87907480	AX-87907584	AX-87907598	AX-87907599	AX-87907768	AX-87907837	AX-87907882	AX-87907896	AX-87907994	AX-87908060	AX-87908063	AX-87908078	AX-87908118	AX-87908168	AX-87908194	AX-87908196	AX-87908206	AX-87908217	AX-87908259	AX-87908286	AX-87908317	AX-87908346	AX-87908356	AX-87908359	AX-87908374	AX-87908399	AX-87908428	AX-87908487	AX-87908512	AX-87908643	AX-87908674	AX-87908687	AX-87908695	AX-87908708	AX-87908709	AX-87908716	AX-87908805	AX-87908950	AX-87908987	AX-87909046	AX-87909077	AX-87909083	AX-87909085	AX-87909089	AX-87909098	AX-87909119	AX-87909136	AX-87909243	AX-87909285	AX-87909291	AX-87909294	AX-87909297	AX-87909319	AX-87909321	AX-87909349	AX-87909353	AX-87909360	AX-87909370	AX-87909379	AX-87909386	AX-87909389	AX-87909403	AX-87909409	AX-87909434	AX-87909518	AX-87909531	AX-87909554	AX-87909582	AX-87909808	AX-87909819	AX-87909863	AX-87909890	AX-87909897	AX-87909925	AX-87909939	AX-87909944	AX-87909966	AX-87910018	AX-87910029	AX-87910055	AX-87910071	AX-87910085	AX-87910137	AX-87910139	AX-87910148	AX-87910157	AX-87910237	AX-87910254	AX-87910383	AX-87910412	AX-87910428	AX-87910432	AX-87910448	AX-87910476	AX-87910494	AX-87910547	AX-87910651	AX-87910780	AX-87910863	AX-87911015	AX-87911033	AX-87911109	AX-87911120	AX-87911128	AX-87911175	AX-87911200	AX-87911247	AX-87911261	AX-87911307	AX-87911359	AX-87911411	AX-87911428	AX-87911461	AX-87911504	AX-87911637	AX-87911669	AX-87911693	AX-87911694	AX-87911713	AX-87911735	AX-87911795	AX-87911813	AX-87911820	AX-87911834	AX-87911835	AX-87911843	AX-87911890	AX-87911899	AX-87912000	AX-87912024	AX-87912084	AX-87912190	AX-87912211	AX-87912261	AX-87912444	AX-87912451	AX-87912608	AX-87912758	AX-87912761	AX-87912765	AX-87912795	AX-87912820	AX-87912871	AX-87912991	AX-87912995	AX-87913016	AX-87913028	AX-87913060	AX-87913082	AX-87913144	AX-87913217	AX-87913257	AX-87913286	AX-87913346	AX-87913488	AX-87913497	AX-87913503	AX-87913504	AX-87913556	AX-87913598	AX-87913651	AX-87913672	AX-87913688	AX-87913702	AX-87913708	AX-87913721	AX-87913764	AX-87913819	AX-87913848	AX-87913916	AX-87913999	AX-87914004	AX-87914016	AX-87914050	AX-87914052	AX-87914053	AX-87914057	AX-87914067	AX-87914108	AX-87914192	AX-87914239	AX-87914277	AX-87914326	AX-87914399	AX-87914463	AX-87914523	AX-87914524	AX-87914527	AX-87914557	AX-87914563	AX-87914582	AX-87914643	AX-87914651	AX-87914672	AX-87914733	AX-87914818	AX-87914819	AX-87914829	AX-87914899	AX-87914912	AX-87914936	AX-87914986	AX-87914993	AX-87915045	AX-87915081	AX-87915111	AX-87915121	AX-87915224	AX-87915259	AX-87915261	AX-87915287	AX-87915329	AX-87915339	AX-87915427	AX-87915444	AX-87915463	AX-87915499	AX-87915505	AX-87915507	AX-87915575	AX-87915653	AX-87915662	AX-87915752	AX-87915773	AX-87915827	AX-87915833	AX-87915865	AX-87915868	AX-87915892	AX-87915907	AX-87915917	AX-87915948	AX-87916072	AX-87916105	AX-87916149	AX-87916173	AX-87916186	AX-87916272	AX-87916273	AX-87916321	AX-87916349	AX-87916411	AX-87916453	AX-87916459	AX-87916472	AX-87916549	AX-87916554	AX-87916565	AX-87916572	AX-87916585	AX-87916616	AX-87916719	AX-87916729	AX-87916835	AX-87916859	AX-87916957	AX-87916968	AX-87916991	AX-87917015	AX-87917127	AX-87917140	AX-87917145	AX-87917153	AX-87917164	AX-87917171	AX-87917175	AX-87917202	AX-87917204	AX-87917239	AX-87917300	AX-87917306	AX-87917438	AX-87917464	AX-87917475	AX-87917540	AX-87917726	AX-87917855	AX-87917920	AX-87917925	AX-87917955	AX-87918001	AX-87918017	AX-87918054	AX-87918090	AX-87918200	AX-87918257	AX-87918284	AX-87918422	AX-87918435	AX-87918463	AX-87918539	AX-87918541	AX-87918595	AX-87918619	AX-87918632	AX-87918697	AX-87918832	AX-87918835	AX-87918860	AX-87918884	AX-87918901	AX-87919021	AX-87919045	AX-87919105	AX-87919171	AX-87919206	AX-87919222	AX-87919230	AX-87919232	AX-87919304	AX-87919333	AX-87919423	AX-87919439	AX-87919447	AX-87919508	AX-87919542	AX-87919556	AX-87919579	AX-87919598	AX-87919695	AX-87919707	AX-87919713	AX-87919744	AX-87919757	AX-87919798	AX-87919818	AX-87919940	AX-87919945	AX-87919964	AX-87919967	AX-87920008	AX-87920038	AX-87920041	AX-87920152	AX-87920224	AX-87920304	AX-87920309	AX-87920316	AX-87920335	AX-87920353	AX-87920386	AX-87920494	AX-87920507	AX-87920543	AX-87920642	AX-87920724	AX-87920771	AX-87920795	AX-87920849	AX-87920854	AX-87920857	AX-87920885	AX-87920894	AX-87920929	AX-87920938	AX-87921015	AX-87921031	AX-87921075	AX-87921100	AX-87921174	AX-87921176	AX-87921189	AX-87921237	AX-87921275	AX-87921313	AX-87921339	AX-87921381	AX-87921418	AX-87921471	AX-87921568	AX-87921665	AX-87921696	AX-87921788	AX-87921809	AX-87921815	AX-87921816	AX-87921891	AX-87921893	AX-87921903	AX-87921987	AX-87922014	AX-87922037	AX-87922073	AX-87922079	AX-87922106	AX-87922122	AX-87922125	AX-87922145	AX-87922175	AX-87922229	AX-87922258	AX-87922307	AX-87922314	AX-87922362	AX-87922368	AX-87922427	AX-87922466	AX-87922479	AX-87922510	AX-87922541	AX-87922560	AX-87922633	AX-87922658	AX-87922707	AX-87922726	AX-87922769	AX-87922784	AX-87922795	AX-87922815	AX-87922862	AX-87922891	AX-87922897	AX-87922927	AX-87922928	AX-87922962	AX-87922977	AX-87922996	AX-87923061	AX-87923076	AX-87923083	AX-87923084	AX-87923096	AX-87923099	AX-87923137	AX-87923184	AX-87923210	AX-87923214	AX-87923235	AX-87923247	AX-87923251	AX-87923356	AX-87923384	AX-87923416	AX-87923433	AX-87923463	AX-87923484	AX-87923556	AX-87923561	AX-87923565	AX-87923604	AX-87923607	AX-87923639	AX-87923690	AX-87923721	AX-87923754	AX-87923764	AX-87923857	AX-87923975	AX-87924010	AX-87924022	AX-87924072	AX-87924093	AX-87924142	AX-87924182	AX-87924218	AX-87924239	AX-87924275	AX-87924279	AX-87924296	AX-87924348	AX-87924376	AX-87924520	AX-87924532	AX-87924572	AX-87924579	AX-87924586	AX-87924768	AX-87924769	AX-87924858	AX-87924913	AX-87924953	AX-87925024	AX-87925094	AX-87925099	AX-87925269	AX-87925293	AX-87925335	AX-87925361	AX-87925363	AX-87925477	AX-87925497	AX-87925558	AX-87925569	AX-87925578	AX-87925584	AX-87925669	AX-87925709	AX-87925711	AX-87925744	AX-87925752	AX-87925811	AX-87925848	AX-87925886	AX-87925922	AX-87925942	AX-87926010	AX-87926043	AX-87926120	AX-87926186	AX-87926187	AX-87926225	AX-87926248	AX-87926250	AX-87926340	AX-87926342	AX-87926363	AX-87926373	AX-87926405	AX-87926513	AX-87926552	AX-87926579	AX-87926615	AX-87926619	AX-87926677	AX-87926696	AX-87926715	AX-87926770	AX-87926774	AX-87926800	AX-87926839	AX-87926847	AX-87927017	AX-87927079	AX-87927107	AX-87927113	AX-87927116	AX-87927209	AX-87927212	AX-87927248	AX-87927287	AX-87927410	AX-87927426	AX-87927514	AX-87927515	AX-87927573	AX-87927625	AX-87927653	AX-87927666	AX-87927692	AX-87927697	AX-87927699	AX-87927725	AX-87927777	AX-87928026	AX-87928074	AX-87928115	AX-87928182	AX-87928198	AX-87928212	AX-87928296	AX-87928312	AX-87928314	AX-87928332	AX-87928367	AX-87928407	AX-87928430	AX-87928455	AX-87928474	AX-87928511	AX-87928591	AX-87928610	AX-87928628	AX-87928728	AX-87928755	AX-87928762	AX-87928782	AX-87928855	AX-87928991	AX-87929065	AX-87929074	AX-87929159	AX-87929161	AX-87929162	AX-87929176	AX-87929181	AX-87929216	AX-87929232	AX-87929234	AX-87929240	AX-87929248	AX-87929259	AX-87929422	AX-87929440	AX-87929449	AX-87929450	AX-87929486	AX-87929547	AX-87929560	AX-87929578	AX-87929636	AX-87929766	AX-87929837	AX-87929894	AX-87929921	AX-87930038	AX-87930044	AX-87930192	AX-87930251	AX-87930269	AX-87930300	AX-87930396	AX-87930402	AX-87930432	AX-87930456	AX-87930464	AX-87930632	AX-87930651	AX-87930689	AX-87930694	AX-87930763	AX-87930827	AX-87930866	AX-87930887	AX-87930925	AX-87930946	AX-87931057	AX-87931084	AX-87931111	AX-87931152	AX-87931190	AX-87931250	AX-87931273	AX-87931312	AX-87931315	AX-87931317	AX-87931337	AX-87931368	AX-87931392	AX-87931524	AX-87931541	AX-87931587	AX-87931608	AX-87931623	AX-87931695	AX-87931718	AX-87931741	AX-87931754	AX-87931771	AX-87931818	AX-87931884	AX-87931893	AX-87931896	AX-87931910	AX-87931951	AX-87931989	AX-87931998	AX-87932024	AX-87932046	AX-87932080	AX-87932174	AX-87932217	AX-87932268	AX-87932422	AX-87932425	AX-87932478	AX-87932508	AX-87932626	AX-87932645	AX-87932646	AX-87932648	AX-87932699	AX-87932718	AX-87932743	AX-87932759	AX-87932887	AX-87932995	AX-87933026	AX-87933035	AX-87933050	AX-87933087	AX-87933093	AX-87933102	AX-87933110	AX-87933134	AX-87933137	AX-87933157	AX-87933244	AX-87933278	AX-87933319	AX-87933334	AX-87933358	AX-87933373	AX-87933413	AX-87933429	AX-87933467	AX-87933556	AX-87933562	AX-87933615	AX-87933677	AX-87933705	AX-87933715	AX-87933767	AX-87933806	AX-87933833	AX-87933858	AX-87933862	AX-87933878	AX-87933911	AX-87933931	AX-87933938	AX-87934004	AX-87934006	AX-87934038	AX-87934050	AX-87934073	AX-87934075	AX-87934126	AX-87934143	AX-87934199	AX-87934212	AX-87934223	AX-87934256	AX-87934259	AX-87934343	AX-87934360	AX-87934368	AX-87934404	AX-87934407	AX-87934426	AX-87934466	AX-87934480	AX-87934489	AX-87934608	AX-87934665	AX-87934726	AX-87934730	AX-87934733	AX-87934739	AX-87934743	AX-87934761	AX-87934772	AX-87934793	AX-87934801	AX-87934818	AX-87934845	AX-87934847	AX-87934889	AX-87934902	AX-87934961	AX-87934989	AX-87935085	AX-87935107	AX-87935130	AX-87935132	AX-87935139	AX-87935177	AX-87935185	AX-87935259	AX-87935272	AX-87935326	AX-87935403	AX-87935494	AX-87935502	AX-87935565	AX-87935612	AX-87935639	AX-87935663	AX-87935674	AX-87935691	AX-87935702	AX-87935705	AX-87935713	AX-87935716	AX-87935753	AX-87935816	AX-87935833	AX-87935848	AX-87935908	AX-87935955	AX-87936039	AX-87936041	AX-87936117	AX-87936129	AX-87936244	AX-87936378	AX-87936390	AX-87936482	AX-87936483	AX-87936496	AX-87936515	AX-87936538	AX-87936573	AX-87936624	AX-87936637	AX-87936658	AX-87936686	AX-87936699	AX-87936719	AX-87936801	AX-87936803	AX-87936823	AX-87936846	AX-87936922	AX-87936934	AX-87937024	AX-87937047	AX-87937055	AX-87937121	AX-87937182	AX-87937201	AX-87937216	AX-87937262	AX-87937282	AX-87937295	AX-87937394	AX-87937396	AX-87937405	AX-87937436	AX-87937503	AX-87937517	AX-87937585	AX-87937621	AX-87937671	AX-87937789	AX-87937816	AX-87937821	AX-87937829	AX-87937833	AX-87937872	AX-87937884	AX-87937890	AX-87937925	AX-87937996	AX-87938007	AX-87938011	AX-87938035	AX-87938043	AX-87938065	AX-87938070	AX-87938072	AX-87938136	AX-87938137	AX-87938142	AX-87938154	AX-87938185	AX-87938202	AX-87938286	AX-87938312	AX-87938314	AX-87938321	AX-87938337	AX-87938348	AX-87938392	AX-87938435	AX-87938445	AX-87938481	AX-87938529	AX-87938555	AX-87938582	AX-87938590	AX-87938594	AX-87938639	AX-87938650	AX-87938668	AX-87938724	AX-87938753	AX-87938810	AX-87938862	AX-87938872	AX-87938915	AX-87938948	AX-87938956	AX-87939031	AX-87939035	AX-87939064	AX-87939164	AX-87939255	AX-87939266	AX-87939334	AX-87939363	AX-87939393	AX-87939412	AX-87939421	AX-87939424	AX-87939462	AX-87939475	AX-87939518	AX-87939527	AX-87939530	AX-87939563	AX-87939680	AX-87939682	AX-87939766	AX-87939861	AX-87939894	AX-87939982	AX-87939995	AX-87940127	AX-87940151	AX-87940226	AX-87940257	AX-87940271	AX-87940311	AX-87940344	AX-87940381	AX-87940408	AX-87940426	AX-87940495	AX-87940574	AX-87940584	AX-87940613	AX-87940621	AX-87940643	AX-87940653	AX-87940667	AX-87940745	AX-87940758	AX-87940840	AX-87940844	AX-87940856	AX-87940907	AX-87940916	AX-87940985	AX-87941031	AX-87941050	AX-87941065	AX-87941119	AX-87941144	AX-87941165	AX-87941187	AX-87941206	AX-87941209	AX-87941222	AX-87941224	AX-87941262	AX-87941275	AX-87941346	AX-87941362	AX-87941431	AX-87941453	AX-87941466	AX-87941578	AX-87941589	AX-87941650	AX-87941700	AX-87941716	AX-87941763	AX-87941774	AX-87941901	AX-87941931	AX-87942052	AX-87942068	AX-87942069	AX-87942106	AX-87942121	AX-87942133	AX-87942150	AX-87942158	AX-87942165	AX-87942166	AX-87942208	AX-87942233	AX-87942243	AX-87942254	AX-87942256	AX-87942359	AX-87942421	AX-87942435	AX-87942512	AX-87942534	AX-87942637	AX-87942659	AX-87942712	AX-87942735	AX-87942814	AX-87942818	AX-87942826	AX-87942827	AX-87942836	AX-87942851	AX-87942861	AX-87942986	AX-87943045	AX-87943064	AX-87943084	AX-87943169	AX-87943325	AX-87943333	AX-87943366	AX-87943637	AX-87943651	AX-87943764	AX-87943781	AX-87943790	AX-87943824	AX-87943889	AX-87943898	AX-87943981	AX-87944101	AX-87944222	AX-87944436	AX-87944475	AX-87944604	AX-87944611	AX-87944637	AX-87944640	AX-87944718	AX-87944799	AX-87944807	AX-87944821	AX-87944863	AX-87945011	AX-87945119	AX-87945125	AX-87945131	AX-87945144	AX-87945243	AX-87945324	AX-87945340	AX-87945361	AX-87945369	AX-87945385	AX-87945391	AX-87945433	AX-87945483	AX-87945591	AX-87945621	AX-87945678	AX-87945703	AX-87945704	AX-87945814	AX-87945827	AX-87945861	AX-87945955	AX-87946056	AX-87946070	AX-87946176	AX-87946180	AX-87946182	AX-87946235	AX-87946276	AX-87946303	AX-87946309	AX-87946337	AX-87946519	AX-87946596	AX-87946674	AX-87946690	AX-87946751	AX-87946761	AX-87946848	AX-87946859	AX-87946873	AX-87946949	AX-87946990	AX-87947129	AX-87947134	AX-87947155	AX-87947165	AX-87947219	AX-87947226	AX-87947250	AX-87947262	AX-87947299	AX-87947308	AX-87947329	AX-87947362	AX-87947369	AX-87947457	AX-87947492	AX-87947524	AX-87947597	AX-87947607	AX-87947696	AX-87947718	AX-87947730	AX-87947825	AX-87947853	AX-87947889	AX-87947891	AX-87947920	AX-87947996	AX-87948020	AX-87948049	AX-87948061	AX-87948103	AX-87948167	AX-87948238	AX-87948305	AX-87948316	AX-87948318	AX-87948354	AX-87948442	AX-87948452	AX-87948475	AX-87948505	AX-87948518	AX-87948554	AX-87948568	AX-87948585	AX-87948588	AX-87948623	AX-87948679	AX-87948688	AX-87948697	AX-87948749	AX-87948801	AX-87948944	AX-87948949	AX-87948971	AX-87949003	AX-87949022	AX-87949063	AX-87949067	AX-87949075	AX-87949107	AX-87949129	AX-87949173	AX-87949187	AX-87949224	AX-87949269	AX-87949308	AX-87949316	AX-87949436	AX-87949451	AX-87949468	AX-87949530	AX-87949558	AX-87949604	AX-87949607	AX-87949684	AX-87949693	AX-87949803	AX-87949842	AX-87949850	AX-87949852	AX-87949961	AX-87950182	AX-87950184	AX-87950241	AX-87950295	AX-87950350	AX-87950353	AX-87950361	AX-87950410	AX-87950420	AX-87950502	AX-87950583	AX-87950586	AX-87950625	AX-87950630	AX-87950683	AX-87950699	AX-87950710	AX-87950767	AX-87950845	AX-87950853	AX-87950928	AX-87950955	AX-87951210	AX-87951284	AX-87951448	AX-87951500	AX-87951530	AX-87951551	AX-87951564	AX-87951565	AX-87951572	AX-87951574	AX-87951576	AX-87951600	AX-87951602	AX-87951641	AX-87951678	AX-87951708	AX-87951745	AX-87951795	AX-87951797	AX-87951862	AX-87951876	AX-87951890	AX-87951934	AX-87951986	AX-87952007	AX-87952015	AX-87952032	AX-87952049	AX-87952078	AX-87952118	AX-87952140	AX-87952220	AX-87952226	AX-87952230	AX-87952245	AX-87952269	AX-87952299	AX-87952334	AX-87952390	AX-87952424	AX-87952456	AX-87952461	AX-87952475	AX-87952594	AX-87952632	AX-87952658	AX-87952698	AX-87952708	AX-87952835	AX-87952924	AX-87952966	AX-87952995	AX-87953013	AX-87953093	AX-87953094	AX-87953154	AX-87953177	AX-87953186	AX-87953209	AX-87953230	AX-87953231	AX-87953252	AX-87953255	AX-87953294	AX-87953349	AX-87953388	AX-87953454	AX-87953484	AX-87953557	AX-87953605	AX-87953631	AX-87953632	AX-87953671	AX-87953693	AX-87953711	AX-87953751	AX-87953762	AX-87953771	AX-87953851	AX-87953865	AX-87953886	AX-87953898	AX-87953962	AX-87954023	AX-87954032	AX-87954040	AX-87954043	AX-87954128	AX-87954132	AX-87954264	AX-87954281	AX-87954291	AX-87954308	AX-87954367	AX-87954392	AX-87954411	AX-87954414	AX-87954427	AX-87954450	AX-87954462	AX-87954478	AX-87954480	AX-87954534	AX-87954614	AX-87954671	AX-87954679	AX-87954696	AX-87954810	AX-87954866	AX-87954920	AX-87954993	AX-87955034	AX-87955048	AX-87955076	AX-87955099	AX-87955115	AX-87955157	AX-87955199	AX-87955305	AX-87955320	AX-87955339	AX-87955385	AX-87955426	AX-87955440	AX-87955467	AX-87955624	AX-87955647	AX-87955722	AX-87955747	AX-87955784	AX-87955880	AX-87955914	AX-87955998	AX-87956008	AX-87956010	AX-87956044	AX-87956093	AX-87956119	AX-87956137	AX-87956149	AX-87956184	AX-87956199	AX-87956202	AX-87956210	AX-87956214	AX-87956215	AX-87956249	AX-87956252	AX-87956267	AX-87956285	AX-87956288	AX-87956381	AX-87956547	AX-87956631	AX-87956635	AX-87956696	AX-87956713	AX-87956722	AX-87956761	AX-87956780	AX-87956816	AX-87956880	AX-87956895	AX-87956940	AX-87956942	AX-87956957	AX-87957039	AX-87957056	AX-87957060	AX-87957067	AX-87957386	AX-87957489	AX-87957522	AX-87957550	AX-87957553	AX-87957558	AX-87957565	AX-87957588	AX-87957602	AX-87957621	AX-87957647	AX-87957656	AX-87957794	AX-87957842	AX-87957903	AX-87958038	AX-87958051	AX-87958092	AX-87958142	AX-87958226	AX-87958244	AX-87958308	AX-87958311	AX-87958319	AX-87958345	AX-87958369	AX-87958426	AX-87958443	AX-87958456	AX-87958492	AX-87958510	AX-87958584	AX-87958651	AX-87958732	AX-87958757	AX-87958829	AX-87958830	AX-87958906	AX-87959016	AX-87959029	AX-87959054	AX-87959183	AX-87959274	AX-87959424	AX-87959431	AX-87959434	AX-87959445	AX-87959454	AX-87959472	AX-87959509	AX-87959511	AX-87959655	AX-87959760	AX-87959777	AX-87959810	AX-87959827	AX-87959869	AX-87959987	AX-87959998	AX-87959999	AX-87960183	AX-87960357	AX-87960362	AX-87960380	AX-87960407	AX-87960410	AX-87960466	AX-87960482	AX-87960491	AX-87960559	AX-87960586	AX-87960693	AX-87960768	AX-87960839	AX-87960876	AX-87960909	AX-87960912	AX-87960928	AX-87960942	AX-87960951	AX-87960952	AX-87960997	AX-87961071	AX-87961104	AX-87961150	AX-87961175	AX-87961180	AX-87961182	AX-87961186	AX-87961239	AX-87961259	AX-87961310	AX-87961313	AX-87961338	AX-87961347	AX-87961375	AX-87961438	AX-87961465	AX-87961470	AX-87961499	AX-87961504	AX-87961540	AX-87961671	AX-87961769	AX-87961929	AX-87961939	AX-87961970	AX-87961997	AX-87962049	AX-87962204	AX-87962283	AX-87962321	AX-87962340	AX-87962394	AX-87962477	AX-87962499	AX-87962581	AX-87962678	AX-87962682	AX-87962684	AX-87962727	AX-87962752	AX-87962825	AX-87962828	AX-87962840	AX-87962862	AX-87962898	AX-87962925	AX-87962966	AX-87963094	AX-87963114	AX-87963142	AX-87963146	AX-87963174	AX-87963189	AX-87963248	AX-87963263	AX-87963396	AX-87963526	AX-87963540	AX-87963678	AX-87963681	AX-87963685	AX-87963713	AX-87963729	AX-87963794	AX-87963804	AX-87963837	AX-87963888	AX-87963958	AX-87964063	AX-87964140	AX-87964195	AX-87964278	AX-87964335	AX-87964384	AX-87964385	AX-87964421	AX-87964567	AX-87964588	AX-87964597	AX-87964617	AX-87964618	AX-87964676	AX-87964706	AX-87964737	AX-87964750	AX-87964762	AX-87964766	AX-87964783	AX-87964790	AX-87964912	AX-87964914	AX-87964921	AX-87964928	AX-87964975	AX-87964985	AX-87965053	AX-87965076	AX-87965108	AX-87965116	AX-87965123	AX-87965131	AX-87965137	AX-87965199	AX-87965200	AX-87965202	AX-87965210	AX-87965294	AX-87965309	AX-87965323	AX-87965345	AX-87965360	AX-87965363	AX-87965365	AX-87965369	AX-87965387	AX-87965420	AX-87965468	AX-87965500	AX-87965570	AX-87965574	AX-87965602	AX-87965618	AX-87965620	AX-87965630	AX-87965633	AX-87965659	AX-87965720	AX-87965812	AX-87965824	AX-87965901	AX-87965908	AX-87965914	AX-87965981	AX-87965991	AX-87966013	AX-87966073	AX-87966077	AX-87966136	AX-87966152	AX-87966172	AX-87966191	AX-87966193	AX-87966245	AX-87966286	AX-87966303	AX-87966316	AX-87966322	AX-87966337	AX-87966369	AX-87966453	AX-87966483	AX-87966620	AX-87966633	AX-87966635	AX-87966675	AX-87966721	AX-87966722	AX-87966743	AX-87966759	AX-87966764	AX-87966864	AX-87966868	AX-87966997	AX-87967002	AX-87967010	AX-87967109	AX-87967129	AX-87967168	AX-87967234	AX-87967259	AX-87967289	AX-87967308	AX-87967373	AX-87967431	AX-87967480	AX-87967493	AX-87967513	AX-87967554	AX-87967646	AX-87967663	AX-87967682	AX-87967731	AX-87967747	AX-87968105	AX-87968381	AX-87968406	AX-87968419	AX-87968486	AX-87968493	AX-87968542	AX-87968544	AX-87968560	AX-87968569	AX-87968594	AX-87968608	AX-87968614	AX-87968628	AX-87968707	AX-87968710	AX-87968744	AX-87968917	AX-87969064	AX-87969065	AX-87969079	AX-87969126	AX-87969138	AX-87969156	AX-87969322	AX-87969361	AX-87969367	AX-87969407	AX-87969445	AX-87969510	AX-87969574	AX-87969642	AX-87969660	AX-87969664	AX-87969814	AX-87969866	AX-87969905	AX-87970057	AX-87970090	AX-87970112	AX-87970116	AX-87970154	AX-87970166	AX-87970217	AX-87970256	AX-87970337	AX-87970371	AX-87970402	AX-87970423	AX-87970458	AX-87970511	AX-87970610	AX-87970628	AX-87970706	AX-87970732	AX-87970930	AX-87970997	AX-87971031	AX-87971041	AX-87971055	AX-87971070	AX-87971071	AX-87971097	AX-87971112	AX-87971150	AX-87971165	AX-87971231	AX-87971241	AX-87971257	AX-87971265	AX-87971268	AX-87971294	AX-87971324	AX-87971389	AX-87971394	AX-87971412	AX-87971433	AX-87971451	AX-87971478	AX-87971501	AX-87971509	AX-87971532	AX-87971563	AX-87971601	AX-87971607	AX-87971710	AX-87971769	AX-87971788	AX-87971940	AX-87971942	AX-87972020	AX-87972120	AX-87972181	AX-87972223	AX-87972284	AX-87972328	AX-87972441	AX-87972447	AX-87972461	AX-87972534	AX-87972615	AX-87972702	AX-87972731	AX-87972838	AX-87972865	AX-87972978	AX-87973003	AX-87973046	AX-87973106	AX-87973110	AX-87973114	AX-87973147	AX-87973192	AX-87973235	AX-87973236	AX-87973294	AX-87973347	AX-87973456	AX-87973530	AX-87973733	AX-87973758	AX-87973821	AX-87973851	AX-87973943	AX-87973961	AX-87973982	AX-87974102	AX-87974164	AX-87974200	AX-87974222	AX-87974223	AX-87974226	AX-87974311	AX-87974393	AX-87974555	AX-87974576	AX-87974620	AX-87974778	AX-87974782	AX-87974860	AX-87974905	AX-87974907	AX-87974910	AX-87974921	AX-87974971	AX-87975125	AX-87975247	AX-87975347	AX-87975381	AX-87975490	AX-87975500	AX-87975508	AX-87975525	AX-87975538	AX-87975560	AX-87975563	AX-87975567	AX-87975606	AX-87975631	AX-87975656	AX-87975661	AX-87975793	AX-87975798	AX-87975815	AX-87975817	AX-87975819	AX-87975829	AX-87975846	AX-87975858	AX-87975904	AX-87975936	AX-87975961	AX-87975966	AX-87976075	AX-87976090	AX-87976105	AX-87976143	AX-87976154	AX-87976155	AX-87976165	AX-87976250	AX-87976255	AX-87976276	AX-87976327	AX-87976338	AX-87976348	AX-87976395	AX-87976425	AX-87976431	AX-87976463	AX-87976526	AX-87976532	AX-87976552	AX-87976581	AX-87976583	AX-87976649	AX-87976737	AX-87976743	AX-87976760	AX-87976802	AX-87976857	AX-87976861	AX-87976896	AX-87976949	AX-87977017	AX-87977036	AX-87977140	AX-87977217	AX-87977223	AX-87977226	AX-87977289	AX-87977356	AX-87977405	AX-87977428	AX-87977469	AX-87977579	AX-87977598	AX-87977611	AX-87977616	AX-87977626	AX-87977640	AX-87977718	AX-87977719	AX-87977724	AX-87977733	AX-87977738	AX-87977752	AX-87977789	AX-87977812	AX-87977920	AX-87977986	AX-87978020	AX-87978089	AX-87978094	AX-87978201	AX-87978232	AX-87978248	AX-87978253	AX-87978290	AX-87978307	AX-87978347	AX-87978434	AX-87978442	AX-87978459	AX-87978460	AX-87978488	AX-87978491	AX-87978557	AX-87978569	AX-87978638	AX-87978714	AX-87978716	AX-87978840	AX-87978857	AX-87978882	AX-87978899	AX-87978917	AX-87978940	AX-87978948	AX-87978966	AX-87978973	AX-87978988	AX-87978990	AX-87979054	AX-87979081	AX-87979097	AX-87979110	AX-87979141	AX-87979164	AX-87979328	AX-87979355	AX-87979420	AX-87979496	AX-87979525	AX-87979615	AX-87979675	AX-87979700	AX-87979727	AX-87979733	AX-87979750	AX-87979757	AX-87979841	AX-87979882	AX-87979883	AX-87979975	AX-87979976	AX-87980019	AX-87980067	AX-87980137	AX-87980175	AX-87980237	AX-87980286	AX-87980358	AX-87980361	AX-87980371	AX-87980481	AX-87980603	AX-87980604	AX-87980701	AX-87980786	AX-87980828	AX-87980856	AX-87980877	AX-87980895	AX-87980988	AX-87981097	AX-87981148	AX-87981176	AX-87981195	AX-87981208	AX-87981258	AX-87981260	AX-87981346	AX-87981443	AX-87981464	AX-87981466	AX-87981516	AX-87981543	AX-87981576	AX-87981590	AX-87981598	AX-87981674	AX-87981701	AX-87981703	AX-87981796	AX-87981823	AX-87981909	AX-87981912	AX-87981937	AX-87981976	AX-87981989	AX-87982010	AX-87982090	AX-87982106	AX-87982132	AX-87982161	AX-87982276	AX-87982315	AX-87982316	AX-87982383	AX-87982422	AX-87982449	AX-87982492	AX-87982525	AX-87982536	AX-87982577	AX-87982595	AX-87982597	AX-87982614	AX-87982631	AX-87982636	AX-87982650	AX-87982652	AX-87982782	AX-87982932	AX-87982950	AX-87982972	AX-87983063	AX-87983124	AX-87983136	AX-87983170	AX-87983205	AX-87983315	AX-87983376	AX-87983378	AX-87983437	AX-87983532	AX-87983533	AX-87983553	AX-87983558	AX-87983574	AX-87983661	AX-87983689	AX-87983694	AX-87983807	AX-87983831	AX-87983870	AX-87983886	AX-87983936	AX-87983986	AX-87984066	AX-87984076	AX-87984129	AX-87984158	AX-87984276	AX-87984277	AX-87984287	AX-87984297	AX-87984303	AX-87984310	AX-87984363	AX-87984467	AX-87984500	AX-87984613	AX-87984644	AX-87984657	AX-87984718	AX-87984747	AX-87984877	AX-87984891	AX-87984899	AX-87984901	AX-87984940	AX-87984954	AX-87985002	AX-87985009	AX-87985011	AX-87985030	AX-87985068	AX-87985095	AX-87985118	AX-87985178	AX-87985179	AX-87985230	AX-87985232	AX-87985264	AX-87985275	AX-87985324	AX-87985332	AX-87985377	AX-87985442	AX-87985467	AX-87985488	AX-87985613	AX-87985842	AX-87985894	AX-87985932	AX-87986033	AX-87986077	AX-87986101	AX-87986117	AX-87986134	AX-87986192	AX-87986197	AX-87986258	AX-87986286	AX-87986306	AX-87986319	AX-87986416	AX-87986445	AX-87986484	AX-87986556	AX-87986668	AX-87986776	AX-87986782	AX-87986793	AX-87986796	AX-87986805	AX-87986823	AX-87986859	AX-87986864	AX-87986924	AX-87986930	AX-87986940	AX-87986949	AX-87987007	AX-87987124	AX-87987129	AX-87987152	AX-87987164	AX-87987173	AX-87987275	AX-87987324	AX-87987357	AX-87987367	AX-87987375	AX-87987395	AX-87987435	AX-87987436	AX-87987480	AX-87987495	AX-87987533	AX-87987568	AX-87987650	AX-87987719	AX-87987757	AX-87987783	AX-87987787	AX-87987799	AX-87987816	AX-87987817	AX-87988031	AX-87988044	AX-87988159	AX-87988216	AX-87988232	AX-87988262	AX-87988320	AX-87988351	AX-87988511	AX-87988525	AX-87988533	AX-87988558	AX-87988583	AX-87988609	AX-87988638	AX-87988640	AX-87988661	AX-87988662	AX-87988668	AX-87988672	AX-87988779	AX-87988793	AX-87988821	AX-87988868	AX-87988953	AX-87988956	AX-87988966	AX-87988969	AX-87989059	AX-87989060	AX-87989080	AX-87989130	AX-87989132	AX-87989144	AX-87989187	AX-87989230	AX-87989249	AX-87989253	AX-87989261	AX-87989354	AX-87989379	AX-87989382	AX-87989401	AX-87989430	AX-87989450	AX-87989498	AX-87989522	AX-87989524	AX-87989555	AX-87989614	AX-87989633	AX-87989678	AX-87989776	AX-87989783	AX-87989791	AX-87989822	AX-87989826	AX-87989859	AX-87989929	AX-87989930	AX-87989956	AX-87990000	AX-87990023	AX-87990037	AX-87990045	AX-87990108	AX-87990143	AX-87990149	AX-87990182	AX-87990227	AX-87990251	AX-87990279	AX-87990386	AX-87990440	AX-87990491	AX-87990514	AX-87990589	AX-87990601	AX-87990609	AX-87990688	AX-87990712	AX-87990738	AX-87990754	AX-87990916	AX-87990968	AX-87991025	AX-87991052	AX-87991075	AX-87991191	AX-87991222	AX-87991239	AX-87991288	AX-87991401	AX-87991404	AX-87991485	AX-87991501	AX-87991524	AX-87991586	AX-87991652	AX-87991715	AX-87991736	AX-87991748	AX-87991756	AX-87991801	AX-87991812	AX-87992075	AX-87992100	AX-87992126	AX-87992185	AX-87992214	AX-87992369	AX-87992423	AX-87992454	AX-87992472	AX-87992551	AX-87992613	AX-87992614	AX-87992709	AX-87992719	AX-87992727	AX-87992753	AX-87992756	AX-87992758	AX-87992781	AX-87992800	AX-87992890	AX-87992919	AX-87992936	AX-87992965	AX-87992995	AX-87993014	AX-87993017	AX-87993096	AX-87993122	AX-87993140	AX-87993193	AX-87993265	AX-87993306	AX-87993339	AX-87993377	AX-87993425	AX-87993609	AX-87993620	AX-87993678	AX-87993759	AX-87993824	AX-87993830	AX-87993896	AX-87993901	AX-87993904	AX-87993962	AX-87993985	AX-87994041	AX-87994042	AX-87994099	AX-87994119	AX-87994121	AX-87994130	AX-87994155	AX-87994177	AX-87994212	AX-87994219	AX-87994231	AX-87994299	AX-87994310	AX-87994335	AX-87994336	AX-87994342	AX-87994386	AX-87994468	AX-87994590	AX-87994681	AX-87994702	AX-87994714	AX-87994730	AX-87994808	AX-87994815	AX-87994862	AX-87994985	AX-87995000	AX-87995013	AX-87995019	AX-87995063	AX-87995096	AX-87995121	AX-87995130	AX-87995137	AX-87995143	AX-87995153	AX-87995218	AX-87995375	AX-87995440	AX-87995446	AX-87995451	AX-87995522	AX-87995526	AX-87995540	AX-87995686	AX-87995704	AX-87995770	AX-87995772	AX-87995795	AX-87995868	AX-87995923	AX-87995949	AX-87995959	AX-87996026	AX-87996055	AX-87996131	AX-87996134	AX-87996328	AX-87996366	AX-87996410	AX-87996651	AX-87996673	AX-87996734	AX-87996774	AX-87996843	AX-87996929	AX-87996963	AX-87996974	AX-87997011	AX-87997013	AX-87997018	AX-87997020	AX-87997167	AX-87997212	AX-87997235	AX-87997300	AX-87997307	AX-87997365	AX-87997390	AX-87997462	AX-87997499	AX-87997568	AX-87997657	AX-87997660	AX-87997721	AX-87997809	AX-87997813	AX-87997829	AX-87997833	AX-87997844	AX-87997851	AX-87997862	AX-87997884	AX-87997889	AX-87997893	AX-87997948	AX-87997983	AX-87998001	AX-87998006	AX-87998062	AX-87998066	AX-87998073	AX-87998077	AX-87998099	AX-87998157	AX-87998212	AX-87998229	AX-87998239	AX-87998250	AX-87998251	AX-87998278	AX-87998337	AX-87998375	AX-87998395	AX-87998413	AX-87998546	AX-87998555	AX-87998632	AX-87998650	AX-87998652	AX-87998673	AX-87998696	AX-87998704	AX-87998751	AX-87998758	AX-87998815	AX-87998822	AX-87998892	AX-87998924	AX-87999088	AX-87999109	AX-87999183	AX-87999206	AX-87999275	AX-87999321	AX-87999344	AX-87999390	AX-87999426	AX-87999431	AX-87999438	AX-87999606	AX-87999612	AX-87999628	AX-87999629	AX-87999637	AX-87999692	AX-87999710	AX-87999715	AX-87999752	AX-87999774	AX-87999776	AX-87999778	AX-87999835	AX-87999917	AX-87999944	AX-87999950	AX-87999972	AX-87999997	AX-88000048	AX-88000072	AX-88000110	AX-88000163	AX-88000226	AX-88000232	AX-88000282	AX-88000324	AX-88000371	AX-88000470	AX-88000532	AX-88000548	AX-88000552	AX-88000555	AX-88000672	AX-88000706	AX-88000707	AX-88000788	AX-88000822	AX-88000833	AX-88000855	AX-88000901	AX-88001018	AX-88001024	AX-88001146	AX-88001169	AX-88001200	AX-88001212	AX-88001227	AX-88001268	AX-88001309	AX-88001314	AX-88001340	AX-88001383	AX-88001392	AX-88001393	AX-88001437	AX-88001466	AX-88001512	AX-88001545	AX-88001583	AX-88001590	AX-88001636	AX-88001647	AX-88001706	AX-88001709	AX-88001736	AX-88001740	AX-88001840	AX-88001841	AX-88001852	AX-88001939	AX-88001977	AX-88002167	AX-88002177	AX-88002249	AX-88002297	AX-88002349	AX-88002362	AX-88002395	AX-88002451	AX-88002463	AX-88002464	AX-88002516	AX-88002551	AX-88002619	AX-88002661	AX-88002668	AX-88002753	AX-88002880	AX-88002882	AX-88002914	AX-88002935	AX-88003015	AX-88003027	AX-88003031	AX-88003046	AX-88003094	AX-88003111	AX-88003112	AX-88003156	AX-88003162	AX-88003172	AX-88003176	AX-88003199	AX-88003200	AX-88003213	AX-88003227	AX-88003258	AX-88003307	AX-88003364	AX-88003424	AX-88003461	AX-88003462	AX-88003503	AX-88003510	AX-88003545	AX-88003581	AX-88003600	AX-88003616	AX-88003631	AX-88003670	AX-88003706	AX-88003718	AX-88003765	AX-88003779	AX-88003799	AX-88003808	AX-88003852	AX-88003889	AX-88003952	AX-88004005	AX-88004061	AX-88004062	AX-88004152	AX-88004215	AX-88004252	AX-88004289	AX-88004316	AX-88004391	AX-88004393	AX-88004430	AX-88004501	AX-88004503	AX-88004506	AX-88004552	AX-88004557	AX-88004574	AX-88004632	AX-88004648	AX-88004768	AX-88004817	AX-88004818	AX-88004823	AX-88004856	AX-88004866	AX-88004922	AX-88004962	AX-88004967	AX-88005004	AX-88005009	AX-88005059	AX-88005068	AX-88005103	AX-88005198	AX-88005275	AX-88005364	AX-88005371	AX-88005425	AX-88005432	AX-88005433	AX-88005463	AX-88005578	AX-88005676	AX-88005727	AX-88005928	AX-88006061	AX-88006130	AX-88006140	AX-88006159	AX-88006194	AX-88006250	AX-88006268	AX-88006274	AX-88006306	AX-88006458	AX-88006498	AX-88006560	AX-88006567	AX-88006607	AX-88006624	AX-88006629	AX-88006754	AX-88006799	AX-88006800	AX-88006864	AX-88006868	AX-88006874	AX-88006938	AX-88006981	AX-88007078	AX-88007095	AX-88007124	AX-88007130	AX-88007149	AX-88007159	AX-88007220	AX-88007401	AX-88007419	AX-88007510	AX-88007643	AX-88007705	AX-88007731	AX-88007768	AX-88007837	AX-88007859	AX-88007865	AX-88007873	AX-88007925	AX-88007966	AX-88008038	AX-88008067	AX-88008091	AX-88008130	AX-88008187	AX-88008248	AX-88008369	AX-88008375	AX-88008457	AX-88008470	AX-88008518	AX-88008542	AX-88008586	AX-88008590	AX-88008624	AX-88008755	AX-88008816	AX-88008824	AX-88008859	AX-88008871	AX-88008872	AX-88008886	AX-88008924	AX-88008994	AX-88009022	AX-88009026	AX-88009037	AX-88009040	AX-88009160	AX-88009170	AX-88009206	AX-88009218	AX-88009227	AX-88009246	AX-88009247	AX-88009349	AX-88009379	AX-88009385	AX-88009392	AX-88009480	AX-88009559	AX-88009572	AX-88009604	AX-88009642	AX-88009657	AX-88009659	AX-88009693	AX-88009699	AX-88009757	AX-88009783	AX-88009827	AX-88009837	AX-88009859	AX-88009876	AX-88009896	AX-88009916	AX-88009927	AX-88010045	AX-88010046	AX-88010082	AX-88010098	AX-88010171	AX-88010221	AX-88010280	AX-88010346	AX-88010404	AX-88010443	AX-88010483	AX-88010598	AX-88010631	AX-88010718	AX-88010792	AX-88010842	AX-88010899	AX-88011002	AX-88011005	AX-88011014	AX-88011021	AX-88011104	AX-88011173	AX-88011270	AX-88011279	AX-88011285	AX-88011290	AX-88011304	AX-88011333	AX-88011342	AX-88011407	AX-88011430	AX-88011447	AX-88011450	AX-88011511	AX-88011517	AX-88011544	AX-88011549	AX-88011552	AX-88011553	AX-88011565	AX-88011714	AX-88011719	AX-88011778	AX-88011819	AX-88011833	AX-88011846	AX-88011868	AX-88011880	AX-88011944	AX-88011947	AX-88011951	AX-88011987	AX-88012074	AX-88012105	AX-88012106	AX-88012119	AX-88012179	AX-88012184	AX-88012241	AX-88012269	AX-88012272	AX-88012291	AX-88012296	AX-88012364	AX-88012483	AX-88012484	AX-88012506	AX-88012509	AX-88012960	AX-88012991	AX-88012992	AX-88013031	AX-88013032	AX-88013046	AX-88013090	AX-88013179	AX-88013271	AX-88013273	AX-88013332	AX-88013380	AX-88013407	AX-88013454	AX-88013570	AX-88013582	AX-88013593	AX-88013645	AX-88013668	AX-88013671	AX-88013772	AX-88013841	AX-88013845	AX-88013898	AX-88013905	AX-88013918	AX-88013940	AX-88013960	AX-88014015	AX-88014046	AX-88014163	AX-88014170	AX-88014187	AX-88014265	AX-88014295	AX-88014328	AX-88014384	AX-88014406	AX-88014433	AX-88014546	AX-88014575	AX-88014630	AX-88014757	AX-88014783	AX-88014794	AX-88014901	AX-88014907	AX-88014937	AX-88014939	AX-88014976	AX-88014987	AX-88015073	AX-88015134	AX-88015207	AX-88015262	AX-88015269	AX-88015338	AX-88015381	AX-88015408	AX-88015443	AX-88015464	AX-88015499	AX-88015503	AX-88015527	AX-88015748	AX-88015814	AX-88015929	AX-88015934	AX-88015958	AX-88016025	AX-88016033	AX-88016066	AX-88016085	AX-88016137	AX-88016164	AX-88016170	AX-88016194	AX-88016255	AX-88016261	AX-88016306	AX-88016331	AX-88016362	AX-88016363	AX-88016446	AX-88016521	AX-88016551	AX-88016593	AX-88016634	AX-88016655	AX-88016658	AX-88016742	AX-88016777	AX-88016790	AX-88016796	AX-88016856	AX-88016885	AX-88016918	AX-88016981	AX-88017017	AX-88017020	AX-88017027	AX-88017111	AX-88017247	AX-88017267	AX-88017324	AX-88017358	AX-88017388	AX-88017442	AX-88017530	AX-88017658	AX-88017681	AX-88017764	AX-88017765	AX-88017861	AX-88017873	AX-88017887	AX-88017930	AX-88017937	AX-88018085	AX-88018189	AX-88018197	AX-88018221	AX-88018253	AX-88018330	AX-88018366	AX-88018385	AX-88018561	AX-88018595	AX-88018614	AX-88018615	AX-88018733	AX-88018831	AX-88018860	AX-88018868	AX-88018872	AX-88019024	AX-88019087	AX-88019143	AX-88019153	AX-88019203	AX-88019241	AX-88019265	AX-88019327	AX-88019350	AX-88019438	AX-88019445	AX-88019448	AX-88019506	AX-88019590	AX-88019628	AX-88019641	AX-88019642	AX-88019673	AX-88019693	AX-88019739	AX-88019756	AX-88019783	AX-88019837	AX-88019857	AX-88019862	AX-88019919	AX-88019940	AX-88019948	AX-88019965	AX-88019969	AX-88019993	AX-88020006	AX-88020078	AX-88020082	AX-88020150	AX-88020210	AX-88020264	AX-88020275	AX-88020335	AX-88020366	AX-88020389	AX-88020400	AX-88020439	AX-88020472	AX-88020506	AX-88020620	AX-88020679	AX-88020701	AX-88020716	AX-88020718	AX-88020730	AX-88020757	AX-88020786	AX-88020803	AX-88020807	AX-88020964	AX-88020989	AX-88021018	AX-88021104	AX-88021128	AX-88021198	AX-88021206	AX-88021212	AX-88021224	AX-88021229	AX-88021236	AX-88021239	AX-88021268	AX-88021277	AX-88021423	AX-88021426	AX-88021452	AX-88021491	AX-88021515	AX-88021538	AX-88021553	AX-88021623	AX-88021700	AX-88021723	AX-88021739	AX-88021742	AX-88021756	AX-88021833	AX-88021896	AX-88022001	AX-88022035	AX-88022128	AX-88022141	AX-88022158	AX-88022160	AX-88022165	AX-88022177	AX-88022217	AX-88022241	AX-88022311	AX-88022321	AX-88022393	AX-88022414	AX-88022442	AX-88022474	AX-88022505	AX-88022573	AX-88022666	AX-88022723	AX-88022748	AX-88022798	AX-88022879	AX-88022906	AX-88022982	AX-88022991	AX-88023067	AX-88023172	AX-88023178	AX-88023339	AX-88023344	AX-88023451	AX-88023507	AX-88023555	AX-88023863	AX-88023884	AX-88023936	AX-88023940	AX-88023984	AX-88024097	AX-88024153	AX-88024213	AX-88024233	AX-88024288	AX-88024299	AX-88024382	AX-88024388	AX-88024465	AX-88024469	AX-88024485	AX-88024511	AX-88024545	AX-88024597	AX-88024645	AX-88024673	AX-88024681	AX-88024710	AX-88024765	AX-88024796	AX-88024892	AX-88024928	AX-88025016	AX-88025065	AX-88025070	AX-88025114	AX-88025163	AX-88025224	AX-88025249	AX-88025275	AX-88025282	AX-88025289	AX-88025333	AX-88025353	AX-88025369	AX-88025504	AX-88025516	AX-88025534	AX-88025544	AX-88025549	AX-88025573	AX-88025622	AX-88025684	AX-88025738	AX-88025752	AX-88025755	AX-88025832	AX-88025871	AX-88025928	AX-88025934	AX-88025968	AX-88025974	AX-88026051	AX-88026054	AX-88026100	AX-88026101	AX-88026120	AX-88026171	AX-88026269	AX-88026284	AX-88026351	AX-88026408	AX-88026429	AX-88026449	AX-88026457	AX-88026483	AX-88026501	AX-88026526	AX-88026557	AX-88026575	AX-88026576	AX-88026660	AX-88026674	AX-88026699	AX-88026735	AX-88026784	AX-88026936	AX-88026937	AX-88026991	AX-88027024	AX-88027047	AX-88027078	AX-88027171	AX-88027185	AX-88027219	AX-88027228	AX-88027237	AX-88027340	AX-88027370	AX-88027391	AX-88027403	AX-88027405	AX-88027582	AX-88027602	AX-88027642	AX-88027649	AX-88027731	AX-88027745	AX-88027763	AX-88027942	AX-88027964	AX-88028000	AX-88028022	AX-88028039	AX-88028044	AX-88028050	AX-88028084	AX-88028087	AX-88028138	AX-88028180	AX-88028265	AX-88028345	AX-88028371	AX-88028381	AX-88028485	AX-88028505	AX-88028517	AX-88028525	AX-88028549	AX-88028690	AX-88028745	AX-88028791	AX-88028850	AX-88028885	AX-88028906	AX-88028909	AX-88028993	AX-88029058	AX-88029106	AX-88029109	AX-88029130	AX-88029167	AX-88029168	AX-88029175	AX-88029204	AX-88029225	AX-88029240	AX-88029257	AX-88029345	AX-88029356	AX-88029382	AX-88029383	AX-88029461	AX-88029486	AX-88029513	AX-88029567	AX-88029569	AX-88029599	AX-88029666	AX-88029760	AX-88029809	AX-88029858	AX-88029915	AX-88030007	AX-88030022	AX-88030079	AX-88030084	AX-88030140	AX-88030159	AX-88030176	AX-88030182	AX-88030209	AX-88030220	AX-88030281	AX-88030287	AX-88030471	AX-88030562	AX-88030584	AX-88030649	AX-88030713	AX-88030739	AX-88030757	AX-88030775	AX-88030807	AX-88030882	AX-88030908	AX-88030932	AX-88030971	AX-88030997	AX-88031009	AX-88031082	AX-88031090	AX-88031092	AX-88031104	AX-88031123	AX-88031172	AX-88031180	AX-88031235	AX-88031238	AX-88031239	AX-88031330	AX-88031337	AX-88031338	AX-88031404	AX-88031485	AX-88031542	AX-88031561	AX-88031572	AX-88031685	AX-88031761	AX-88031790	AX-88031807	AX-88031840	AX-88031896	AX-88032026	AX-88032035	AX-88032100	AX-88032180	AX-88032302	AX-88032342	AX-88032365	AX-88032377	AX-88032415	AX-88032434	AX-88032458	AX-88032486	AX-88032510	AX-88032541	AX-88032599	AX-88032604	AX-88032633	AX-88032642	AX-88032660	AX-88032671	AX-88032782	AX-88032786	AX-88032843	AX-88032922	AX-88033028	AX-88033087	AX-88033107	AX-88033143	AX-88033157	AX-88033176	AX-88033197	AX-88033199	AX-88033213	AX-88033260	AX-88033264	AX-88033293	AX-88033317	AX-88033425	AX-88033439	AX-88033521	AX-88033564	AX-88033571	AX-88033694	AX-88033703	AX-88033728	AX-88033738	AX-88033768	AX-88033795	AX-88033867	AX-88033911	AX-88033969	AX-88033995	AX-88034127	AX-88034165	AX-88034178	AX-88034185	AX-88034270	AX-88034299	AX-88034342	AX-88034411	AX-88034467	AX-88034493	AX-88034561	AX-88034587	AX-88034599	AX-88034681	AX-88034803	AX-88034872	AX-88034911	AX-88035002	AX-88035057	AX-88035066	AX-88035072	AX-88035155	AX-88035197	AX-88035205	AX-88035309	AX-88035317	AX-88035318	AX-88035344	AX-88035358	AX-88035360	AX-88035415	AX-88035453	AX-88035485	AX-88035525	AX-88035529	AX-88035579	AX-88035655	AX-88035707	AX-88035716	AX-88035748	AX-88035807	AX-88035820	AX-88035846	AX-88035861	AX-88035893	AX-88035930	AX-88035958	AX-88035992	AX-88036014	AX-88036016	AX-88036087	AX-88036088	AX-88036216	AX-88036251	AX-88036295	AX-88036321	AX-88036348	AX-88036441	AX-88036482	AX-88036568	AX-88036616	AX-88036637	AX-88036655	AX-88036663	AX-88036699	AX-88036723	AX-88036740	AX-88036911	AX-88036939	AX-88036964	AX-88036985	AX-88036986	AX-88037053	AX-88037055	AX-88037108	AX-88037118	AX-88037124	AX-88037181	AX-88037200	AX-88037285	AX-88037302	AX-88037335	AX-88037391	AX-88037429	AX-88037440	AX-88037454	AX-88037531	AX-88037554	AX-88037582	AX-88037639	AX-88037670	AX-88037700	AX-88037736	AX-88037879	AX-88037881	AX-88037933	AX-88037939	AX-88037960	AX-88037961	AX-88038042	AX-88038122	AX-88038300	AX-88038306	AX-88038349	AX-88038397	AX-88038472	AX-88038481	AX-88038500	AX-88038547	AX-88038555	AX-88038573	AX-88038599	AX-88038637	AX-88038712	AX-88038779	AX-88038830	AX-88038859	AX-88038914	AX-88038939	AX-88038943	AX-88039003	AX-88039158	AX-88039160	AX-88039163	AX-88039170	AX-88039242	AX-88039337	AX-88039367	AX-88039389	AX-88039453	AX-88039463	AX-88039481	AX-88039516	AX-88039529	AX-88039549	AX-88039583	AX-88039586	AX-88039641	AX-88039651	AX-88039674	AX-88039689	AX-88039717	AX-88039739	AX-88039766	AX-88039851	AX-88039862	AX-88039883	AX-88039935	AX-88039949	AX-88039983	AX-88039995	AX-88040011	AX-88040100	AX-88040148	AX-88040156	AX-88040169	AX-88040171	AX-88040224	AX-88040263	AX-88040296	AX-88040335	AX-88040347	AX-88040355	AX-88040449	AX-88040460	AX-88040545	AX-88040576	AX-88040592	AX-88040641	AX-88040659	AX-88040684	AX-88040722	AX-88040725	AX-88040760	AX-88040840	AX-88040878	AX-88040896	AX-88040990	AX-88041097	AX-88041172	AX-88041197	AX-88041253	AX-88041262	AX-88041308	AX-88041452	AX-88041459	AX-88041504	AX-88041505	AX-88041529	AX-88041680	AX-88041700	AX-88041740	AX-88041778	AX-88041790	AX-88041792	AX-88041796	AX-88041808	AX-88041831	AX-88041877	AX-88041922	AX-88041949	AX-88041967	AX-88041974	AX-88042060	AX-88042124	AX-88042126	AX-88042132	AX-88042136	AX-88042204	AX-88042218	AX-88042331	AX-88042358	AX-88042570	AX-88042580	AX-88042605	AX-88042624	AX-88042759	AX-88042799	AX-88042969	AX-88042977	AX-88043016	AX-88043025	AX-88043040	AX-88043158	AX-88043162	AX-88043180	AX-88043193	AX-88043241	AX-88043285	AX-88043447	AX-88043472	AX-88043501	AX-88043511	AX-88043514	AX-88043588	AX-88043629	AX-88043635	AX-88043670	AX-88043712	AX-88043731	AX-88043748	AX-88043777	AX-88043796	AX-88043813	AX-88043861	AX-88043880	AX-88043885	AX-88043890	AX-88043891	AX-88043910	AX-88044008	AX-88044010	AX-88044069	AX-88044085	AX-88044191	AX-88044195	AX-88044202	AX-88044252	AX-88044404	AX-88044447	AX-88044471	AX-88044543	AX-88044561	AX-88044577	AX-88044677	AX-88044760	AX-88044780	AX-88044808	AX-88044811	AX-88044827	AX-88044890	AX-88044986	AX-88045069	AX-88045108	AX-88045111	AX-88045127	AX-88045230	AX-88045350	AX-88045383	AX-88045542	AX-88045552	AX-88045654	AX-88045660	AX-88045687	AX-88045701	AX-88045721	AX-88045753	AX-88045801	AX-88045867	AX-88045923	AX-88045970	AX-88046057	AX-88046116	AX-88046135	AX-88046169	AX-88046183	AX-88046246	AX-88046305	AX-88046317	AX-88046412	AX-88046430	AX-88046441	AX-88046446	AX-88046469	AX-88046502	AX-88046521	AX-88046729	AX-88046761	AX-88046825	AX-88046839	AX-88046862	AX-88046887	AX-88046905	AX-88046953	AX-88046973	AX-88047019	AX-88047031	AX-88047118	AX-88047184	AX-88047330	AX-88047331	AX-88047344	AX-88047345	AX-88047379	AX-88047391	AX-88047466	AX-88047520	AX-88047561	AX-88047641	AX-88047689	AX-88047701	AX-88047742	AX-88047768	AX-88047769	AX-88047783	AX-88047796	AX-88047916	AX-88047948	AX-88047986	AX-88048000	AX-88048119	AX-88048154	AX-88048169	AX-88048177	AX-88048213	AX-88048272	AX-88048275	AX-88048313	AX-88048399	AX-88048405	AX-88048406	AX-88048425	AX-88048450	AX-88048490	AX-88048752	AX-88048812	AX-88048813	AX-88048844	AX-88048885	AX-88048983	AX-88048997	AX-88049013	AX-88049041	AX-88049051	AX-88049153	AX-88049231	AX-88049374	AX-88049443	AX-88049503	AX-88049565	AX-88049666	AX-88049720	AX-88049820	AX-88049842	AX-88049881	AX-88050049	AX-88050052	AX-88050075	AX-88050112	AX-88050119	AX-88050143	AX-88050158	AX-88050187	AX-88050223	AX-88050273	AX-88050275	AX-88050368	AX-88050393	AX-88050415	AX-88050441	AX-88050484	AX-88050569	AX-88050572	AX-88050648	AX-88050687	AX-88050762	AX-88050776	AX-88050786	AX-88050805	AX-88050817	AX-88050829	AX-88050884	AX-88050899	AX-88050975	AX-88050977	AX-88050979	AX-88050986	AX-88050988	AX-88051051	AX-88051053	AX-88051076	AX-88051089	AX-88051134	AX-88051140	AX-88051145	AX-88051148	AX-88051157	AX-88051161	AX-88051200	AX-88051228	AX-88051230	AX-88051266	AX-88051278	AX-88051286	AX-88051338	AX-88051342	AX-88051404	AX-88051405	AX-88051455	AX-88051555	AX-88051562	AX-88051563	AX-88051596	AX-88051637	AX-88051655	AX-88051659	AX-88051660	AX-88051668	AX-88051790	AX-88051801	AX-88051911	AX-88051967	AX-88052009	AX-88052043	AX-88052090	AX-88052107	AX-88052108	AX-88052188	AX-88052254	AX-88052292	AX-88052322	AX-88052328	AX-88052365	AX-88052400	AX-88052451	AX-88052504	AX-88052505	AX-88052541	AX-88052601	AX-88052651	AX-88052682	AX-88052725	AX-88052728	AX-88052732	AX-88052810	AX-88052820	AX-88052838	AX-88052918	AX-88052964	AX-88052990	AX-88053012	AX-88053099	AX-88053128	AX-88053170	AX-88053234	AX-88053235	AX-88053280	AX-88053299	AX-88053314	AX-88053348	AX-88053426	AX-88053495	AX-88053505	AX-88053516	AX-88053575	AX-88053593	AX-88053619	AX-88053666	AX-88053667	AX-88053708	AX-88053709	AX-88053721	AX-88053805	AX-88053847	AX-88053868	AX-88053901	AX-88053903	AX-88053951	AX-88053964	AX-88053989	AX-88053995	AX-88054000	AX-88054115	AX-88054129	AX-88054212	AX-88054216	AX-88054221	AX-88054250	AX-88054260	AX-88054338	AX-88054417	AX-88054442	AX-88054503	AX-88054527	AX-88054537	AX-88054567	AX-88054643	AX-88054708	AX-88054717	AX-88054723	AX-88054753	AX-88054899	AX-88054908	AX-88054940	AX-88054954	AX-88054983	AX-88054990	AX-88055020	AX-88055024	AX-88055063	AX-88055090	AX-88055156	AX-88055240	AX-88055268	AX-88055297	AX-88055309	AX-88055333	AX-88055352	AX-88055359	AX-88055378	AX-88055385	AX-88055449	AX-88055457	AX-88055465	AX-88055551	AX-88055562	AX-88055598	AX-88055605	AX-88055677	AX-88055678	AX-88055707	AX-88055730	AX-88055747	AX-88055800	AX-88055864	AX-88055975	AX-88056056	AX-88056112	AX-88056137	AX-88056141	AX-88056212	AX-88056257	AX-88056344	AX-88056380	AX-88056384	AX-88056397	AX-88056424	AX-88056441	AX-88056511	AX-88056540	AX-88056649	AX-88056694	AX-88056729	AX-88056772	AX-88056782	AX-88056798	AX-88056830	AX-88056861	AX-88056940	AX-88056967	AX-88056970	AX-88056992	AX-88056997	AX-88057047	AX-88057055	AX-88057122	AX-88057135	AX-88057181	AX-88057198	AX-88057252	AX-88057266	AX-88057284	AX-88057300	AX-88057350	AX-88057356	AX-88057464	AX-88057489	AX-88057519	AX-88057539	AX-88057559	AX-88057594	AX-88057605	AX-88057634	AX-88057709	AX-88057729	AX-88057971	AX-88058108	AX-88058152	AX-88058153	AX-88058172	AX-88058178	AX-88058199	AX-88058280	AX-88058293	AX-88058297	AX-88058365	AX-88058395	AX-88058402	AX-88058432	AX-88058439	AX-88058577	AX-88058583	AX-88058594	AX-88058647	AX-88058672	AX-88058759	AX-88058791	AX-88058837	AX-88058876	AX-88058907	AX-88058954	AX-88058958	AX-88058978	AX-88059002	AX-88059186	AX-88059243	AX-88059258	AX-88059304	AX-88059342	AX-88059375	AX-88059434	AX-88059550	AX-88059558	AX-88059561	AX-88059579	AX-88059615	AX-88059653	AX-88059672	AX-88059693	AX-88059760	AX-88059782	AX-88059786	AX-88059791	AX-88059804	AX-88059811	AX-88059833	AX-88059880	AX-88059883	AX-88059947	AX-88059970	AX-88059976	AX-88059987	AX-88060003	AX-88060058	AX-88060129	AX-88060175	AX-88060238	AX-88060277	AX-88060318	AX-88060341	AX-88060412	AX-88060468	AX-88060499	AX-88060513	AX-88060520	AX-88060533	AX-88060558	AX-88060580	AX-88060621	AX-88060682	AX-88060714	AX-88060806	AX-88060825	AX-88060867	AX-88060896	AX-88060928	AX-88060952	AX-88061024	AX-88061068	AX-88061092	AX-88061108	AX-88061149	AX-88061195	AX-88061302	AX-88061318	AX-88061388	AX-88061476	AX-88061481	AX-88061509	AX-88061516	AX-88061544	AX-88061568	AX-88061580	AX-88061593	AX-88061607	AX-88061638	AX-88061655	AX-88061671	AX-88061765	AX-88061823	AX-88061841	AX-88061855	AX-88061866	AX-88061870	AX-88061910	AX-88061960	AX-88061989	AX-88062126	AX-88062127	AX-88062224	AX-88062233	AX-88062296	AX-88062332	AX-88062426	AX-88062468	AX-88062471	AX-88062512	AX-88062534	AX-88062536	AX-88062560	AX-88062564	AX-88062587	AX-88062636	AX-88062644	AX-88062671	AX-88062691	AX-88062703	AX-88062737	AX-88062738	AX-88062766	AX-88062837	AX-88062859	AX-88062906	AX-88062948	AX-88062990	AX-88063014	AX-88063028	AX-88063046	AX-88063075	AX-88063163	AX-88063169	AX-88063194	AX-88063249	AX-88063262	AX-88063279	AX-88063303	AX-88063319	AX-88063340	AX-88063358	AX-88063403	AX-88063432	AX-88063438	AX-88063444	AX-88063481	AX-88063505	AX-88063548	AX-88063558	AX-88063655	AX-88063657	AX-88063661	AX-88063703	AX-88063718	AX-88063726	AX-88063902	AX-88063992	AX-88064009	AX-88064048	AX-88064065	AX-88064143	AX-88064170	AX-88064254	AX-88064278	AX-88064304	AX-88064510	AX-88064691	AX-88064731	AX-88064758	AX-88064848	AX-88064852	AX-88064856	AX-88064864	AX-88064878	AX-88064886	AX-88064899	AX-88064924	AX-88064926	AX-88064942	AX-88064943	AX-88064951	AX-88065045	AX-88065103	AX-88065162	AX-88065193	AX-88065214	AX-88065249	AX-88065357	AX-88065387	AX-88065560	AX-88065624	AX-88065802	AX-88065813	AX-88065819	AX-88065850	AX-88065854	AX-88065880	AX-88065887	AX-88065934	AX-88065935	AX-88065944	AX-88065961	AX-88065993	AX-88066007	AX-88066093	AX-88066106	AX-88066121	AX-88066135	AX-88066162	AX-88066175	AX-88066193	AX-88066200	AX-88066207	AX-88066230	AX-88066239	AX-88066295	AX-88066416	AX-88066449	AX-88066461	AX-88066565	AX-88066575	AX-88066580	AX-88066588	AX-88066634	AX-88066635	AX-88066658	AX-88066696	AX-88066734	AX-88066753	AX-88066764	AX-88066780	AX-88066783	AX-88066872	AX-88066913	AX-88067096	AX-88067154	AX-88067231	AX-88067255	AX-88067271	AX-88067292	AX-88067328	AX-88067344	AX-88067412	AX-88067435	AX-88067567	AX-88067579	AX-88067656	AX-88067711	AX-88067780	AX-88067784	AX-88067821	AX-88067875	AX-88067897	AX-88067921	AX-88067924	AX-88067972	AX-88067975	AX-88067982	AX-88067989	AX-88068022	AX-88068096	AX-88068123	AX-88068176	AX-88068192	AX-88068256	AX-88068289	AX-88068326	AX-88068338	AX-88068339	AX-88068395	AX-88068409	AX-88068418	AX-88068471	AX-88068484	AX-88068491	AX-88068564	AX-88068591	AX-88068607	AX-88068673	AX-88068685	AX-88068775	AX-88068906	AX-88068946	AX-88068988	AX-88068994	AX-88069126	AX-88069166	AX-88069192	AX-88069194	AX-88069228	AX-88069238	AX-88069269	AX-88069322	AX-88069325	AX-88069385	AX-88069404	AX-88069423	AX-88069429	AX-88069476	AX-88069517	AX-88069525	AX-88069526	AX-88069532	AX-88069585	AX-88069651	AX-88069657	AX-88069668	AX-88069766	AX-88069807	AX-88069816	AX-88069844	AX-88069856	AX-88069873	AX-88069893	AX-88069909	AX-88069932	AX-88069950	AX-88070031	AX-88070082	AX-88070140	AX-88070193	AX-88070213	AX-88070223	AX-88070248	AX-88070263	AX-88070271	AX-88070293	AX-88070303	AX-88070340	AX-88070360	AX-88070368	AX-88070369	AX-88070381	AX-88070386	AX-88070502	AX-88070559	AX-88070566	AX-88070615	AX-88070622	AX-88070624	AX-88070634	AX-88070647	AX-88070652	AX-88070679	AX-88070684	AX-88070727	AX-88070764	AX-88070945	AX-88070975	AX-88070976	AX-88070984	AX-88071053	AX-88071111	AX-88071132	AX-88071188	AX-88071195	AX-88071237	AX-88071244	AX-88071260	AX-88071341	AX-88071345	AX-88071456	AX-88071533	AX-88071547	AX-88071564	AX-88071621	AX-88071685	AX-88071715	AX-88071723	AX-88071730	AX-88071773	AX-88071788	AX-88071855	AX-88071893	AX-88071919	AX-88071938	AX-88071946	AX-88072006	AX-88072014	AX-88072017	AX-88072035	AX-88072052	AX-88072154	AX-88072189	AX-88072258	AX-88072269	AX-88072275	AX-88072297	AX-88072367	AX-88072374	AX-88072598	AX-88072611	AX-88072649	AX-88072669	AX-88072678	AX-88072679	AX-88072681	AX-88072682	AX-88072692	AX-88072726	AX-88072763	AX-88072771	AX-88072777	AX-88072800	AX-88072829	AX-88072853	AX-88072859	AX-88072870	AX-88072875	AX-88072935	AX-88072957	AX-88072974	AX-88072977	AX-88073016	AX-88073018	AX-88073093	AX-88073238	AX-88073243	AX-88073310	AX-88073392	AX-88073427	AX-88073464	AX-88073615	AX-88073632	AX-88073636	AX-88073674	AX-88073680	AX-88073690	AX-88073736	AX-88073795	AX-88073813	AX-88073877	AX-88073883	AX-88073887	AX-88073937	AX-88073982	AX-88074097	AX-88074144	AX-88074151	AX-88074293	AX-88074306	AX-88074321	AX-88074377	AX-88074431	AX-88074616	AX-88074643	AX-88074654	AX-88074672	AX-88074791	AX-88074798	AX-88074844	AX-88074879	AX-88074916	AX-88074978	AX-88074993	AX-88075013	AX-88075145	AX-88075153	AX-88075161	AX-88075163	AX-88075215	AX-88075258	AX-88075282	AX-88075300	AX-88075324	AX-88075329	AX-88075449	AX-88075504	AX-88075632	AX-88075692	AX-88075815	AX-88075878	AX-88075937	AX-88075939	AX-88076009	AX-88076076	AX-88076123	AX-88076191	AX-88076222	AX-88076251	AX-88076268	AX-88076327	AX-88076340	AX-88076341	AX-88076387	AX-88076419	AX-88076436	AX-88076451	AX-88076488	AX-88076508	AX-88076551	AX-88076552	AX-88076561	AX-88076634	AX-88076644	AX-88076698	AX-88076726	AX-88076743	AX-88076762	AX-88076773	AX-88076804	AX-88076816	AX-88076832	AX-88076947	AX-88076994	AX-88077099	AX-88077115	AX-88077156	AX-88077164	AX-88077165	AX-88077284	AX-88077285	AX-88077290	AX-88077301	AX-88077302	AX-88077353	AX-88077361	AX-88077409	AX-88077521	AX-88077623	AX-88077650	AX-88077674	AX-88077758	AX-88077767	AX-88077770	AX-88077788	AX-88077923	AX-88077948	AX-88077967	AX-88077976	AX-88077985	AX-88077996	AX-88078019	AX-88078027	AX-88078044	AX-88078077	AX-88078080	AX-88078099	AX-88078101	AX-88078195	AX-88078209	AX-88078254	AX-88078260	AX-88078310	AX-88078320	AX-88078352	AX-88078394	AX-88078454	AX-88078481	AX-88078508	AX-88078522	AX-88078526	AX-88078600	AX-88078624	AX-88078635	AX-88078675	AX-88078694	AX-88078727	AX-88078743	AX-88078744	AX-88078755	AX-88078778	AX-88078791	AX-88078823	AX-88078861	AX-88078865	AX-88078879	AX-88078932	AX-88078961	AX-88079063	AX-88079071	AX-88079086	AX-88079123	AX-88079147	AX-88079223	AX-88079224	AX-88079229	AX-88079241	AX-88079249	AX-88079319	AX-88079321	AX-88079355	AX-88079357	AX-88079365	AX-88079370	AX-88079429	AX-88079519	AX-88079541	AX-88079734	AX-88079828	AX-88079841	AX-88079870	AX-88079883	AX-88079898	AX-88080017	AX-88080028	AX-88080035	AX-88080171	AX-88080178	AX-88080213	AX-88080241	AX-88080319	AX-88080354	AX-88080376	AX-88080447	AX-88080489	AX-88080513	AX-88080515	AX-88080828	AX-88080834	AX-88080882	AX-88080894	AX-88080897	AX-88080907	AX-88080921	AX-88080968	AX-88080985	AX-88081008	AX-88081100	AX-88081106	AX-88081172	AX-88081211	AX-88081227	AX-88081282	AX-88081285	AX-88081357	AX-88081433	AX-88081482	AX-88081501	AX-88081524	AX-88081532	AX-88081540	AX-88081587	AX-88081628	AX-88081652	AX-88081663	AX-88081697	AX-88081765	AX-88081812	AX-88081893	AX-88081918	AX-88081923	AX-88082010	AX-88082012	AX-88082023	AX-88082039	AX-88082084	AX-88082123	AX-88082309	AX-88082358	AX-88082359	AX-88082396	AX-88082419	AX-88082432	AX-88082449	AX-88082492	AX-88082500	AX-88082530	AX-88082594	AX-88082644	AX-88082665	AX-88082772	AX-88082813	AX-88082830	AX-88082917	AX-88082988	AX-88083020	AX-88083049	AX-88083172	AX-88083186	AX-88083200	AX-88083219	AX-88083284	AX-88083288	AX-88083299	AX-88083352	AX-88083355	AX-88083374	AX-88083396	AX-88083438	AX-88083440	AX-88083445	AX-88083483	AX-88083561	AX-88083693	AX-88083697	AX-88083826	AX-88083854	AX-88083912	AX-88083959	AX-88083963	AX-88083987	AX-88083993	AX-88084023	AX-88084059	AX-88084118	AX-88084126	AX-88084288	AX-88084321	AX-88084328	AX-88084329	AX-88084440	AX-88084445	AX-88084455	AX-88084471	AX-88084484	AX-88084511	AX-88084594	AX-88084618	AX-88084657	AX-88084660	AX-88084664	AX-88084685	AX-88084687	AX-88084726	AX-88084789	AX-88084803	AX-88084805	AX-88084808	AX-88084816	AX-88084821	AX-88084943	AX-88084948	AX-88084956	AX-88084970	AX-88084978	AX-88084981	AX-88084988	AX-88084998	AX-88085028	AX-88085064	AX-88085069	AX-88085092	AX-88085108	AX-88085131	AX-88085312	AX-88085376	AX-88085426	AX-88085440	AX-88085443	AX-88085466	AX-88085524	AX-88085530	AX-88085568	AX-88085585	AX-88085603	AX-88085605	AX-88085665	AX-88085726	AX-88085790	AX-88085815	AX-88085852	AX-88085877	AX-88085907	AX-88085925	AX-88085930	AX-88085951	AX-88085975	AX-88085988	AX-88086050	AX-88086100	AX-88086155	AX-88086164	AX-88086178	AX-88086183	AX-88086189	AX-88086204	AX-88086211	AX-88086224	AX-88086286	AX-88086289	AX-88086292	AX-88086315	AX-88086344	AX-88086388	AX-88086396	AX-88086466	AX-88086468	AX-88086488	AX-88086489	AX-88086508	AX-88086513	AX-88086529	AX-88086623	AX-88086638	AX-88086733	AX-88086805	AX-88086809	AX-88086832	AX-88086955	AX-88087085	AX-88087100	AX-88087136	AX-88087148	AX-88087152	AX-88087162	AX-88087180	AX-88087278	AX-88087377	AX-88087384	AX-88087414	AX-88087424	AX-88087426	AX-88087444	AX-88087584	AX-88087657	AX-88087672	AX-88087690	AX-88087700	AX-88087711	AX-88087739	AX-88087802	AX-88087870	AX-88087881	AX-88087925	AX-88087995	AX-88088001	AX-88088021	AX-88088026	AX-88088042	AX-88088076	AX-88088145	AX-88088178	AX-88088247	AX-88088424	AX-88088552	AX-88088588	AX-88088647	AX-88088662	AX-88088708	AX-88088756	AX-88088776	AX-88088793	AX-88088854	AX-88088867	AX-88088913	AX-88088980	AX-88088991	AX-88088997	AX-88089035	AX-88089046	AX-88089060	AX-88089088	AX-88089173	AX-88089211	AX-88089268	AX-88089375	AX-88089379	AX-88089457	AX-88089509	AX-88089513	AX-88089523	AX-88089552	AX-88089565	AX-88089604	AX-88089643	AX-88089693	AX-88089713	AX-88089719	AX-88089740	AX-88089744	AX-88089750	AX-88089845	AX-88089852	AX-88089914	AX-88089954	AX-88089990	AX-88090008	AX-88090015	AX-88090043	AX-88090081	AX-88090099	AX-88090118	AX-88090121	AX-88090149	AX-88090164	AX-88090165	AX-88090168	AX-88090174	AX-88090226	AX-88090228	AX-88090247	AX-88090266	AX-88090395	AX-88090418	AX-88090435	AX-88090447	AX-88090542	AX-88090547	AX-88090640	AX-88090796	AX-88090918	AX-88090924	AX-88090926	AX-88090982	AX-88090985	AX-88091012	AX-88091059	AX-88091069	AX-88091144	AX-88091215	AX-88091265	AX-88091296	AX-88091325	AX-88091333	AX-88091338	AX-88091383	AX-88091417	AX-88091420	AX-88091479	AX-88091487	AX-88091536	AX-88091538	AX-88091549	AX-88091618	AX-88091621	AX-88091636	AX-88091681	AX-88091789	AX-88091850	AX-88091868	AX-88091890	AX-88091896	AX-88091904	AX-88092005	AX-88092015	AX-88092018	AX-88092021	AX-88092035	AX-88092036	AX-88092062	AX-88092083	AX-88092130	AX-88092157	AX-88092224	AX-88092272	AX-88092285	AX-88092335	AX-88092376	AX-88092399	AX-88092452	AX-88092478	AX-88092559	AX-88092630	AX-88092670	AX-88092695	AX-88092697	AX-88092772	AX-88092800	AX-88092831	AX-88092850	AX-88092892	AX-88092933	AX-88093018	AX-88093085	AX-88093117	AX-88093125	AX-88093126	AX-88093214	AX-88093222	AX-88093249	AX-88093257	AX-88093258	AX-88093287	AX-88093334	AX-88093377	AX-88093414	AX-88093465	AX-88093475	AX-88093557	AX-88093609	AX-88093610	AX-88093639	AX-88093666	AX-88093693	AX-88093713	AX-88093733	AX-88093738	AX-88093744	AX-88093811	AX-88093861	AX-88093893	AX-88093900	AX-88093917	AX-88093949	AX-88093996	AX-88094060	AX-88094069	AX-88094076	AX-88094156	AX-88094160	AX-88094230	AX-88094263	AX-88094273	AX-88094287	AX-88094302	AX-88094336	AX-88094366	AX-88094367	AX-88094384	AX-88094434	AX-88094453	AX-88094456	AX-88094469	AX-88094541	AX-88094575	AX-88094587	AX-88094706	AX-88094718	AX-88094777	AX-88094782	AX-88094832	AX-88094848	AX-88094849	AX-88094889	AX-88094913	AX-88095004	AX-88095024	AX-88095050	AX-88095067	AX-88095072	AX-88095073	AX-88095080	AX-88095116	AX-88095133	AX-88095142	AX-88095148	AX-88095151	AX-88095351	AX-88095370	AX-88095402	AX-88095408	AX-88095423	AX-88095436	AX-88095440	AX-88095459	AX-88095523	AX-88095536	AX-88095551	AX-88095596	AX-88095615	AX-88095647	AX-88095651	AX-88095703	AX-88095731	AX-88095741	AX-88095849	AX-88095907	AX-88095924	AX-88095947	AX-88095953	AX-88095990	AX-88096014	AX-88096127	AX-88096146	AX-88096164	AX-88096271	AX-88096288	AX-88096329	AX-88096335	AX-88096372	AX-88096390	AX-88096399	AX-88096499	AX-88096507	AX-88096547	AX-88096739	AX-88096771	AX-88096787	AX-88096827	AX-88096847	AX-88096885	AX-88096923	AX-88096928	AX-88096931	AX-88096938	AX-88097003	AX-88097012	AX-88097015	AX-88097019	AX-88097049	AX-88097062	AX-88097103	AX-88097115	AX-88097118	AX-88097175	AX-88097183	AX-88097231	AX-88097233	AX-88097236	AX-88097248	AX-88097261	AX-88097281	AX-88097341	AX-88097360	AX-88097373	AX-88097409	AX-88097449	AX-88097456	AX-88097472	AX-88097490	AX-88097583	AX-88097585	AX-88097588	AX-88097604	AX-88097618	AX-88097658	AX-88097747	AX-88097788	AX-88097920	AX-88097989	AX-88098046	AX-88098100	AX-88098102	AX-88098169	AX-88098210	AX-88098220	AX-88098229	AX-88098272	AX-88098308	AX-88098340	AX-88098351	AX-88098365	AX-88098463	AX-88098465	AX-88098482	AX-88098526	AX-88098576	AX-88098592	AX-88098595	AX-88098642	AX-88098690	AX-88098757	AX-88098765	AX-88098879	AX-88098891	AX-88098921	AX-88098961	AX-88099006	AX-88099021	AX-88099160	AX-88099267	AX-88099288	AX-88099297	AX-88099317	AX-88099319	AX-88099350	AX-88099423	AX-88099435	AX-88099454	AX-88099458	AX-88099478	AX-88099500	AX-88099507	AX-88099509	AX-88099516	AX-88099526	AX-88099537	AX-88099549	AX-88099558	AX-88099594	AX-88099628	AX-88099630	AX-88099646	AX-88099761	AX-88099788	AX-88099807	AX-88099902	AX-88099997	AX-88100026	AX-88100044	AX-88100058	AX-88100065	AX-88100285	AX-88100366	AX-88100405	AX-88100443	AX-88100456	AX-88100467	AX-88100512	AX-88100521	AX-88100586	AX-88100598	AX-88100607	AX-88100627	AX-88100643	AX-88100644	AX-88100670	AX-88100688	AX-88100747	AX-88100778	AX-88100786	AX-88100857	AX-88100874	AX-88100893	AX-88100901	AX-88100943	AX-88100958	AX-88101005	AX-88101017	AX-88101039	AX-88101071	AX-88101160	AX-88101210	AX-88101228	AX-88101241	AX-88101264	AX-88101293	AX-88101296	AX-88101297	AX-88101319	AX-88101341	AX-88101372	AX-88101377	AX-88101429	AX-88101477	AX-88101517	AX-88101558	AX-88101589	AX-88101637	AX-88101823	AX-88101827	AX-88101848	AX-88101864	AX-88101922	AX-88101968	AX-88102098	AX-88102103	AX-88102117	AX-88102260	AX-88102340	AX-88102363	AX-88102372	AX-88102406	AX-88102428	AX-88102445	AX-88102473	AX-88102532	AX-88102536	AX-88102576	AX-88102635	AX-88102642	AX-88102692	AX-88102787	AX-88102796	AX-88102822	AX-88102842	AX-88102864	AX-88103061	AX-88103070	AX-88103086	AX-88103133	AX-88103182	AX-88103198	AX-88103380	AX-88103409	AX-88103444	AX-88103464	AX-88103486	AX-88103505	AX-88103549	AX-88103553	AX-88103584	AX-88103598	AX-88103672	AX-88103711	AX-88103781	AX-88103815	AX-88103834	AX-88103850	AX-88103900	AX-88104043	AX-88104069	AX-88104206	AX-88104210	AX-88104228	AX-88104238	AX-88104244	AX-88104281	AX-88104291	AX-88104335	AX-88104401	AX-88104403	AX-88104614	AX-88104624	AX-88104626	AX-88104628	AX-88104701	AX-88104704	AX-88104722	AX-88104729	AX-88104750	AX-88104757	AX-88104770	AX-88104791	AX-88104825	AX-88104836	AX-88104844	AX-88104941	AX-88104958	AX-88105009	AX-88105067	AX-88105105	AX-88105112	AX-88105121	AX-88105139	AX-88105141	AX-88105244	AX-88105258	AX-88105262	AX-88105271	AX-88105272	AX-88105283	AX-88105294	AX-88105420	AX-88105474	AX-88105475	AX-88105515	AX-88105539	AX-88105541	AX-88105546	AX-88105568	AX-88105576	AX-88105593	AX-88105595	AX-88105610	AX-88105633	AX-88105635	AX-88105698	AX-88105722	AX-88105744	AX-88105789	AX-88105790	AX-88105796	AX-88105806	AX-88105813	AX-88105887	AX-88105916	AX-88105959	AX-88106009	AX-88106045	AX-88106064	AX-88106104	AX-88106108	AX-88106161	AX-88106195	AX-88106245	AX-88106248	AX-88106272	AX-88106292	AX-88106322	AX-88106348	AX-88106415	AX-88106426	AX-88106471	AX-88106509	AX-88106597	AX-88106667	AX-88106683	AX-88106838	AX-88106841	AX-88106877	AX-88106925	AX-88107079	AX-88107096	AX-88107156	AX-88107164	AX-88107165	AX-88107219	AX-88107258	AX-88107261	AX-88107286	AX-88107316	AX-88107407	AX-88107455	AX-88107458	AX-88107468	AX-88107518	AX-88107589	AX-88107612	AX-88107627	AX-88107630	AX-88107641	AX-88107692	AX-88107723	AX-88107820	AX-88107872	AX-88107882	AX-88107892	AX-88107943	AX-88107948	AX-88107949	AX-88107951	AX-88108011	AX-88108056	AX-88108058	AX-88108127	AX-88108157	AX-88108167	AX-88108189	AX-88108220	AX-88108252	AX-88108293	AX-88108296	AX-88108298	AX-88108309	AX-88108321	AX-88108330	AX-88108352	AX-88108381	AX-88108387	AX-88108414	AX-88108441	AX-88108471	AX-88108486	AX-88108521	AX-88108590	AX-88108601	AX-88108626	AX-88108709	AX-88108727	AX-88108801	AX-88108866	AX-88108885	AX-88108920	AX-88108975	AX-88108983	AX-88108993	AX-88109094	AX-88109121	AX-88109218	AX-88109223	AX-88109232	AX-88109243	AX-88109290	AX-88109332	AX-88109360	AX-88109375	AX-88109393	AX-88109401	AX-88109439	AX-88109458	AX-88109545	AX-88109575	AX-88109600	AX-88109610	AX-88109619	AX-88109705	AX-88109715	AX-88109802	AX-88109932	AX-88109963	AX-88110037	AX-88110055	AX-88110065	AX-88110100	AX-88110182	AX-88110244	AX-88110400	AX-88110435	AX-88110510	AX-88110523	AX-88110527	AX-88110549	AX-88110564	AX-88110655	AX-88110741	AX-88110762	AX-88110805	AX-88110892	AX-88110933	AX-88110989	AX-88111058	AX-88111061	AX-88111069	AX-88111124	AX-88111130	AX-88111251	AX-88111265	AX-88111282	AX-88111291	AX-88111297	AX-88111311	AX-88111368	AX-88111389	AX-88111396	AX-88111458	AX-88111509	AX-88111541	AX-88111543	AX-88111569	AX-88111577	AX-88111592	AX-88111595	AX-88111652	AX-88111656	AX-88111674	AX-88111684	AX-88111687	AX-88111706	AX-88111741	AX-88111756	AX-88111790	AX-88111816	AX-88111822	AX-88111830	AX-88111832	AX-88111910	AX-88111921	AX-88111934	AX-88111952	AX-88112013	AX-88112043	AX-88112045	AX-88112077	AX-88112136	AX-88112207	AX-88112241	AX-88112256	AX-88112281	AX-88112390	AX-88112408	AX-88112414	AX-88112419	AX-88112444	AX-88112504	AX-88112596	AX-88112609	AX-88112617	AX-88112649	AX-88112688	AX-88112736	AX-88112744	AX-88112763	AX-88112767	AX-88112785	AX-88112996	AX-88113004	AX-88113078	AX-88113098	AX-88113126	AX-88113151	AX-88113156	AX-88113167	AX-88113333	AX-88113338	AX-88113353	AX-88113372	AX-88113480	AX-88113510	AX-88113524	AX-88113530	AX-88113532	AX-88113565	AX-88113593	AX-88113646	AX-88113660	AX-88113667	AX-88113681	AX-88113704	AX-88113716	AX-88113726	AX-88113767	AX-88113863	AX-88113920	AX-88114022	AX-88114071	AX-88114102	AX-88114106	AX-88114125	AX-88114146	AX-88114174	AX-88114191	AX-88114227	AX-88114233	AX-88114429	AX-88114436	AX-88114464	AX-88114561	AX-88114616	AX-88114747	AX-88114812	AX-88114866	AX-88114960	AX-88114979	AX-88114995	AX-88114997	AX-88115003	AX-88115015	AX-88115019	AX-88115066	AX-88115105	AX-88115133	AX-88115402	AX-88115407	AX-88115519	AX-88115611	AX-88115612	AX-88115638	AX-88115673	AX-88115729	AX-88115822	AX-88115835	AX-88115991	AX-88116009	AX-88116014	AX-88116059	AX-88116080	AX-88116091	AX-88116163	AX-88116178	AX-88116225	AX-88116249	AX-88116349	AX-88116426	AX-88116472	AX-88116572	AX-88116605	AX-88116741	AX-88116770	AX-88116777	AX-88116781	AX-88116783	AX-88116788	AX-88116810	AX-88116816	AX-88116870	AX-88116884	AX-88116916	AX-88116925	AX-88116931	AX-88117028	AX-88117033	AX-88117042	AX-88117053	AX-88117066	AX-88117069	AX-88117416	AX-88117440	AX-88117444	AX-88117467	AX-88117475	AX-88117515	AX-88117580	AX-88117610	AX-88117620	AX-88117629	AX-88117653	AX-88117654	AX-88117656	AX-88117733	AX-88117780	AX-88117834	AX-88117931	AX-88117936	AX-88117955	AX-88117989	AX-88117995	AX-88118019	AX-88118041	AX-88118077	AX-88118082	AX-88118214	AX-88118251	AX-88118298	AX-88118464	AX-88118495	AX-88118505	AX-88118513	AX-88118551	AX-88118684	AX-88118701	AX-88118707	AX-88118711	AX-88118723	AX-88118730	AX-88118731	AX-88118898	AX-88119008	AX-88119052	AX-88119129	AX-88119139	AX-88119156	AX-88119278	AX-88119369	AX-88119466	AX-88119487	AX-88119634	AX-88119659	AX-88119667	AX-88119717	AX-88119736	AX-88119758	AX-88119810	AX-88119813	AX-88119876	AX-88119888	AX-88119892	AX-88119965	AX-88120007	AX-88120086	AX-88120109	AX-88120200	AX-88120324	AX-88120360	AX-88120408	AX-88120450	AX-88120451	AX-88120496	AX-88120537	AX-88120545	AX-88120689	AX-88120709	AX-88120789	AX-88120804	AX-88120876	AX-88120955	AX-88120963	AX-88120989	AX-88121010	AX-88121095	AX-88121193	AX-88121198	AX-88121245	AX-88121300	AX-88121302	AX-88121309	AX-88121364	AX-88121383	AX-88121490	AX-88121499	AX-88121518	AX-88121534	AX-88121606	AX-88121640	AX-88121641	AX-88121702	AX-88121750	AX-88121906	AX-88121964	AX-88121970	AX-88121986	AX-88122018	AX-88122065	AX-88122074	AX-88122151	AX-88122176	AX-88122192	AX-88122220	AX-88122246	AX-88122261	AX-88122286	AX-88122326	AX-88122328	AX-88122436	AX-88122473	AX-88122510	AX-88122553	AX-88122682	AX-88122686	AX-88122710	AX-88122745	AX-88122785	AX-88122811	AX-88122817	AX-88122878	AX-88122947	AX-88122998	AX-88123007	AX-88123153	AX-88123182	AX-88123215	AX-88123267	AX-88123297	AX-88123301	AX-88123308	AX-88123374	AX-88123386	AX-88123439	AX-88123516	AX-88123630	AX-88123636	AX-88123642	AX-88123774	AX-88123797	AX-88123800	AX-88123861	AX-88123870	AX-88123937	AX-88123951	AX-88123954	AX-88123996	AX-88124018	AX-88124035	AX-88124044	AX-88124114	AX-88124162	AX-88124163	AX-88124180	AX-88124195	AX-88124218	AX-88124246	AX-88124319	AX-88124328	AX-88124446	AX-88124466	AX-88124518	AX-88124580	AX-88124593	AX-88124602	AX-88124730	AX-88124740	AX-88124746	AX-88124945	AX-88124976	AX-88124991	AX-88125052	AX-88125063	AX-88125161	AX-88125166	AX-88125207	AX-88125268	AX-88125356	AX-88125559	AX-88125578	AX-88125602	AX-88125608	AX-88125615	AX-88125664	AX-88125702	AX-88125728	AX-88125810	AX-88125919	AX-88125926	AX-88126058	AX-88126110	AX-88126201	AX-88126230	AX-88126238	AX-88126311	AX-88126315	AX-88126362	AX-88126374	AX-88126438	AX-88126505	AX-88126543	AX-88126581	AX-88126588	AX-88126597	AX-88126598	AX-88126600	AX-88126613	AX-88126624	AX-88126630	AX-88126653	AX-88126698	AX-88126737	AX-88126756	AX-88126818	AX-88126824	AX-88126836	AX-88126858	AX-88126887	AX-88126892	AX-88126917	AX-88126941	AX-88126981	AX-88127010	AX-88127118	AX-88127133	AX-88127155	AX-88127182	AX-88127195	AX-88127266	AX-88127277	AX-88127297	AX-88127303	AX-88127307	AX-88127358	AX-88127399	AX-88127409	AX-88127425	AX-88127511	AX-88127536	AX-88127559	AX-88127587	AX-88127674	AX-88127782	AX-88127828	AX-88127862	AX-88127912	AX-88127916	AX-88127940	AX-88127977	AX-88128050	AX-88128065	AX-88128075	AX-88128120	AX-88128132	AX-88128136	AX-88128151	AX-88128270	AX-88128288	AX-88128330	AX-88128372	AX-88128448	AX-88128453	AX-88128531	AX-88128562	AX-88128646	AX-88128704	AX-88128875	AX-88128883	AX-88128892	AX-88128955	AX-88128987	AX-88128992	AX-88129006	AX-88129019	AX-88129023	AX-88129038	AX-88129040	AX-88129141	AX-88129207	AX-88129243	AX-88129255	AX-88129321	AX-88129347	AX-88129465	AX-88129508	AX-88129699	AX-88129727	AX-88129816	AX-88129859	AX-88129892	AX-88129895	AX-88129919	AX-88129935	AX-88129970	AX-88130036	AX-88130205	AX-88130257	AX-88130287	AX-88130302	AX-88130307	AX-88130463	AX-88130550	AX-88130553	AX-88130586	AX-88130593	AX-88130605	AX-88130638	AX-88130645	AX-88130771	AX-88130805	AX-88130826	AX-88130865	AX-88130877	AX-88130916	AX-88130919	AX-88130935	AX-88130938	AX-88131087	AX-88131094	AX-88131104	AX-88131159	AX-88131190	AX-88131248	AX-88131451	AX-88131574	AX-88131613	AX-88131637	AX-88131681	AX-88131696	AX-88131704	AX-88131764	AX-88131773	AX-88131792	AX-88131806	AX-88131813	AX-88131850	AX-88131891	AX-88131933	AX-88131979	AX-88131996	AX-88132005	AX-88132019	AX-88132056	AX-88132058	AX-88132060	AX-88132082	AX-88132142	AX-88132174	AX-88132267	AX-88132334	AX-88132352	AX-88132378	AX-88132400	AX-88132420	AX-88132469	AX-88132485	AX-88132523	AX-88132570	AX-88132576	AX-88132608	AX-88132613	AX-88132638	AX-88132747	AX-88132958	AX-88133019	AX-88133029	AX-88133037	AX-88133050	AX-88133062	AX-88133149	AX-88133191	AX-88133237	AX-88133263	AX-88133269	AX-88133287	AX-88133294	AX-88133304	AX-88133325	AX-88133353	AX-88133424	AX-88133449	AX-88133493	AX-88133507	AX-88133585	AX-88133687	AX-88133783	AX-88133818	AX-88133932	AX-88133996	AX-88134009	AX-88134048	AX-88134054	AX-88134169	AX-88134194	AX-88134244	AX-88134255	AX-88134261	AX-88134366	AX-88134379	AX-88134386	AX-88134389	AX-88134416	AX-88134430	AX-88134562	AX-88134602	AX-88134653	AX-88134760	AX-88134806	AX-88134864	AX-88134989	AX-88135020	AX-88135024	AX-88135068	AX-88135161	AX-88135174	AX-88135189	AX-88135213	AX-88135242	AX-88135386	AX-88135391	AX-88135428	AX-88135451	AX-88135540	AX-88135555	AX-88135620	AX-88135651	AX-88135658	AX-88135696	AX-88135698	AX-88135730	AX-88135819	AX-88135820	AX-88135829	AX-88135856	AX-88135858	AX-88135901	AX-88135921	AX-88135972	AX-88136087	AX-88136117	AX-88136128	AX-88136146	AX-88136156	AX-88136158	AX-88136160	AX-88136178	AX-88136200	AX-88136252	AX-88136255	AX-88136362	AX-88136481	AX-88136488	AX-88136509	AX-88136581	AX-88136594	AX-88136599	AX-88136682	AX-88136689	AX-88136751	AX-88136757	AX-88136814	AX-88136825	AX-88136840	AX-88136887	AX-88136942	AX-88136958	AX-88136998	AX-88137006	AX-88137058	AX-88137104	AX-88137108	AX-88137225	AX-88137243	AX-88137266	AX-88137274	AX-88137343	AX-88137480	AX-88137528	AX-88137575	AX-88137581	AX-88137661	AX-88137672	AX-88137673	AX-88137743	AX-88137797	AX-88137989	AX-88137990	AX-88138011	AX-88138026	AX-88138043	AX-88138045	AX-88138103	AX-88138128	AX-88138154	AX-88138378	AX-88138442	AX-88138475	AX-88138509	AX-88138514	AX-88138588	AX-88138680	AX-88138714	AX-88138717	AX-88138730	AX-88138750	AX-88138764	AX-88138818	AX-88138829	AX-88138969	AX-88139008	AX-88139066	AX-88139108	AX-88139115	AX-88139116	AX-88139146	AX-88139208	AX-88139237	AX-88139285	AX-88139344	AX-88139348	AX-88139461	AX-88139489	AX-88139659	AX-88139714	AX-88139733	AX-88139744	AX-88139761	AX-88139786	AX-88139826	AX-88139871	AX-88139913	AX-88139919	AX-88140021	AX-88140030	AX-88140054	AX-88140075	AX-88140120	AX-88140131	AX-88140134	AX-88140197	AX-88140255	AX-88140273	AX-88140379	AX-88140437	AX-88140439	AX-88140479	AX-88140506	AX-88140514	AX-88140518	AX-88140561	AX-88140612	AX-88140614	AX-88140628	AX-88140724	AX-88140790	AX-88140815	AX-88140917	AX-88140997	AX-88141025	AX-88141079	AX-88141091	AX-88141112	AX-88141176	AX-88141218	AX-88141252	AX-88141285	AX-88141345	AX-88141351	AX-88141416	AX-88141479	AX-88141485	AX-88141486	AX-88141635	AX-88141647	AX-88141678	AX-88141694	AX-88141729	AX-88141814	AX-88141821	AX-88141865	AX-88141883	AX-88141900	AX-88141910	AX-88141958	AX-88141961	AX-88142036	AX-88142087	AX-88142208	AX-88142241	AX-88142322	AX-88142328	AX-88142370	AX-88142371	AX-88142389	AX-88142405	AX-88142483	AX-88142542	AX-88142552	AX-88142577	AX-88142615	AX-88142642	AX-88142650	AX-88142659	AX-88142686	AX-88142707	AX-88142718	AX-88142823	AX-88142853	AX-88142914	AX-88142974	AX-88142997	AX-88143189	AX-88143223	AX-88143244	AX-88143277	AX-88143294	AX-88143324	AX-88143437	AX-88143450	AX-88143467	AX-88143507	AX-88143552	AX-88143558	AX-88143632	AX-88143782	AX-88143792	AX-88143809	AX-88143821	AX-88143824	AX-88143863	AX-88143866	AX-88143868	AX-88143869	AX-88143894	AX-88143903	AX-88143912	AX-88143935	AX-88143969	AX-88144025	AX-88144172	AX-88144190	AX-88144206	AX-88144252	AX-88144317	AX-88144319	AX-88144394	AX-88144425	AX-88144486	AX-88144526	AX-88144546	AX-88144558	AX-88144595	AX-88144613	AX-88144648	AX-88144674	AX-88144684	AX-88144721	AX-88144780	AX-88144813	AX-88144880	AX-88144883	AX-88145041	AX-88145100	AX-88145124	AX-88145187	AX-88145276	AX-88145312	AX-88145359	AX-88145379	AX-88145394	AX-88145413	AX-88145416	AX-88145427	AX-88145430	AX-88145443	AX-88145519	AX-88145603	AX-88145630	AX-88145632	AX-88145651	AX-88145717	AX-88145783	AX-88145802	AX-88145809	AX-88145844	AX-88145855	AX-88145864	AX-88145913	AX-88146036	AX-88146051	AX-88146071	AX-88146200	AX-88146245	AX-88146270	AX-88146311	AX-88146316	AX-88146331	AX-88146351	AX-88146384	AX-88146403	AX-88146412	AX-88146426	AX-88146536	AX-88146588	AX-88146589	AX-88146607	AX-88146663	AX-88146697	AX-88146715	AX-88146804	AX-88146882	AX-88146903	AX-88146941	AX-88146960	AX-88146961	AX-88146983	AX-88146988	AX-88147002	AX-88147033	AX-88147047	AX-88147095	AX-88147146	AX-88147162	AX-88147197	AX-88147320	AX-88147454	AX-88147471	AX-88147532	AX-88147584	AX-88147594	AX-88147629	AX-88147666	AX-88147714	AX-88147727	AX-88147728	AX-88147749	AX-88147750	AX-88147754	AX-88147770	AX-88147870	AX-88147880	AX-88147921	AX-88147962	AX-88147969	AX-88148097	AX-88148154	AX-88148298	AX-88148381	AX-88148404	AX-88148430	AX-88148454	AX-88148534	AX-88148545	AX-88148547	AX-88148561	AX-88148597	AX-88148621	AX-88148661	AX-88148674	AX-88148724	AX-88148755	AX-88148768	AX-88148784	AX-88148817	AX-88148846	AX-88148994	AX-88149020	AX-88149072	AX-88149197	AX-88149200	AX-88149213	AX-88149222	AX-88149237	AX-88149247	AX-88149333	AX-88149409	AX-88149422	AX-88149434	AX-88149438	AX-88149465	AX-88149494	AX-88149514	AX-88149544	AX-88149603	AX-88149605	AX-88149645	AX-88149747	AX-88149776	AX-88149782	AX-88149865	AX-88149876	AX-88149916	AX-88149956	AX-88149998	AX-88150018	AX-88150139	AX-88150178	AX-88150343	AX-88150363	AX-88150405	AX-88150477	AX-88150608	AX-88150682	AX-88150729	AX-88150762	AX-88150800	AX-88150892	AX-88150957	AX-88150990	AX-88151079	AX-88151125	AX-88151158	AX-88151220	AX-88151256	AX-88151295	AX-88151372	AX-88151390	AX-88151418	AX-88151419	AX-88151627	AX-88151796	AX-88151925	AX-88151927	AX-88151950	AX-88151973	AX-88152021	AX-88152023	AX-88152036	AX-88152044	AX-88152045	AX-88152077	AX-88152096	AX-88152114	AX-88152144	AX-88152194	AX-88152232	AX-88152308	AX-88152339	AX-88152348	AX-88152365	AX-88152404	AX-88152447	AX-88152487	AX-88152500	AX-88152552	AX-88152606	AX-88152652	AX-88152686	AX-88152729	AX-88152732	AX-88152755	AX-88152757	AX-88152824	AX-88152830	AX-88152858	AX-88152876	AX-88152912	AX-88152952	AX-88152966	AX-88152976	AX-88152990	AX-88153059	AX-88153071	AX-88153151	AX-88153172	AX-88153176	AX-88153203	AX-88153242	AX-88153261	AX-88153266	AX-88153274	AX-88153302	AX-88153306	AX-88153315	AX-88153376	AX-88153396	AX-88153412	AX-88153414	AX-88153438	AX-88153458	AX-88153478	AX-88153654	AX-88153724	AX-88153746	AX-88153751	AX-88153783	AX-88153798	AX-88153892	AX-88153893	AX-88153931	AX-88153936	AX-88153972	AX-88153973	AX-88154020	AX-88154116	AX-88154125	AX-88154212	AX-88154228	AX-88154307	AX-88154334	AX-88154347	AX-88154387	AX-88154413	AX-88154455	AX-88154472	AX-88154562	AX-88154590	AX-88154600	AX-88154685	AX-88154687	AX-88154712	AX-88154747	AX-88154750	AX-88154754	AX-88154762	AX-88154773	AX-88154805	AX-88154829	AX-88154830	AX-88154839	AX-88154913	AX-88154926	AX-88154960	AX-88154996	AX-88155045	AX-88155064	AX-88155067	AX-88155127	AX-88155188	AX-88155233	AX-88155264	AX-88155279	AX-88155360	AX-88155393	AX-88155401	AX-88155419	AX-88155439	AX-88155441	AX-88155447	AX-88155454	AX-88155477	AX-88155484	AX-88155510	AX-88155547	AX-88155632	AX-88155719	AX-88155791	AX-88155797	AX-88155856	AX-88155858	AX-88155890	AX-88155896	AX-88155898	AX-88155901	AX-88155926	AX-88155980	AX-88156017	AX-88156039	AX-88156091	AX-88156095	AX-88156125	AX-88156156	AX-88156181	AX-88156214	AX-88156267	AX-88156272	AX-88156287	AX-88156356	AX-88156415	AX-88156473	AX-88156513	AX-88156519	AX-88156545	AX-88156549	AX-88156569	AX-88156680	AX-88156684	AX-88156703	AX-88156791	AX-88156807	AX-88156836	AX-88156840	AX-88156860	AX-88156914	AX-88156918	AX-88156921	AX-88157019	AX-88157077	AX-88157118	AX-88157124	AX-88157145	AX-88157255	AX-88157361	AX-88157439	AX-88157533	AX-88157632	AX-88157713	AX-88157743	AX-88157784	AX-88157788	AX-88157792	AX-88157859	AX-88157883	AX-88157892	AX-88158005	AX-88158030	AX-88158135	AX-88158149	AX-88158179	AX-88158185	AX-88158240	AX-88158256	AX-88158276	AX-88158379	AX-88158388	AX-88158463	AX-88158523	AX-88158569	AX-88158631	AX-88158640	AX-88158655	AX-88158656	AX-88158729	AX-88158775	AX-88158843	AX-88158939	AX-88158959	AX-88158968	AX-88159032	AX-88159090	AX-88159150	AX-88159166	AX-88159181	AX-88159199	AX-88159241	AX-88159264	AX-88159328	AX-88159436	AX-88159468	AX-88159533	AX-88159564	AX-88159586	AX-88159601	AX-88159689	AX-88159706	AX-88159877	AX-88159881	AX-88159930	AX-88159954	AX-88159963	AX-88159998	AX-88160014	AX-88160025	AX-88160039	AX-88160054	AX-88160071	AX-88160096	AX-88160150	AX-88160151	AX-88160158	AX-88160178	AX-88160186	AX-88160221	AX-88160229	AX-88160239	AX-88160291	AX-88160292	AX-88160323	AX-88160367	AX-88160493	AX-88160524	AX-88160537	AX-88160601	AX-88160638	AX-88160660	AX-88160692	AX-88160729	AX-88160751	AX-88160760	AX-88160770	AX-88160812	AX-88160829	AX-88160833	AX-88160837	AX-88160933	AX-88160934	AX-88160994	AX-88161040	AX-88161098	AX-88161115	AX-88161126	AX-88161204	AX-88161290	AX-88161320	AX-88161346	AX-88161456	AX-88161483	AX-88161497	AX-88161507	AX-88161580	AX-88161610	AX-88161616	AX-88161667	AX-88161700	AX-88161749	AX-88161793	AX-88161847	AX-88161875	AX-88161878	AX-88161891	AX-88161923	AX-88161938	AX-88161961	AX-88162085	AX-88162201	AX-88162219	AX-88162269	AX-88162300	AX-88162309	AX-88162331	AX-88162332	AX-88162339	AX-88162352	AX-88162395	AX-88162430	AX-88162461	AX-88162516	AX-88162530	AX-88162583	AX-88162602	AX-88162654	AX-88162658	AX-88162670	AX-88162787	AX-88162853	AX-88163095	AX-88163112	AX-88163114	AX-88163148	AX-88163182	AX-88163185	AX-88163224	AX-88163263	AX-88163299	AX-88163327	AX-88163352	AX-88163384	AX-88163459	AX-88163660	AX-88163724	AX-88163757	AX-88163771	AX-88163816	AX-88163818	AX-88163835	AX-88163893	AX-88163981	AX-88163986	AX-88164086	AX-88164093	AX-88164182	AX-88164230	AX-88164381	AX-88164421	AX-88164430	AX-88164519	AX-88164568	AX-88164575	AX-88164615	AX-88164666	AX-88164745	AX-88164748	AX-88164804	AX-88164884	AX-88164903	AX-88164962	AX-88164988	AX-88165032	AX-88165059	AX-88165118	AX-88165183	AX-88165256	AX-88165286	AX-88165321	AX-88165347	AX-88165354	AX-88165358	AX-88165389	AX-88165412	AX-88165422	AX-88165424	AX-88165431	AX-88165471	AX-88165533	AX-88165568	AX-88165601	AX-88165616	AX-88165617	AX-88165619	AX-88165672	AX-88165712	AX-88165867	AX-88165897	AX-88165904	AX-88165908	AX-88166059	AX-88166382	AX-88166672	AX-88166724	AX-88166770	AX-88166886	AX-88166891	AX-88166943	AX-88166962	AX-88166981	AX-88167003	AX-88167040	AX-88167052	AX-88167085	AX-88167112	AX-88167187	AX-88167274	AX-88167311	AX-88167317	AX-88167419	AX-88167432	AX-88167435	AX-88167455	AX-88167493	AX-88167499	AX-88167511	AX-88167563	AX-88167574	AX-88167630	AX-88167667	AX-88167737	AX-88167817	AX-88167825	AX-88167909	AX-88168077	AX-88168084	AX-88168253	AX-88168261	AX-88168342	AX-88168393	AX-88168439	AX-88168468	AX-88168474	AX-88168511	AX-88168530	AX-88168547	AX-88168554	AX-88168561	AX-88168566	AX-88168577	AX-88168661	AX-88168758	AX-88168914	AX-88168958	AX-88169030	AX-88169106	AX-88169151	AX-88169165	AX-88169362	AX-88169409	AX-88169484	AX-88169500	AX-88169539	AX-88169574	AX-88169596	AX-88169607	AX-88169660	AX-88169747	AX-88170105	AX-88170199	AX-88170208	AX-88170220	AX-88170223	AX-88170241	AX-88170251	AX-88170266	AX-88170269	AX-88170282	AX-88170400	AX-88170410	AX-88170485	AX-88170578	AX-88170615	AX-88170624	AX-88170715	AX-88170843	AX-88170899	AX-88170946	AX-88170953	AX-88170957	AX-88170972	AX-88170973	AX-88170982	AX-88170984	AX-88170998	AX-88171027	AX-88171053	AX-88171081	AX-88171201	AX-88171254	AX-88171277	AX-88171438	AX-88171448	AX-88171599	AX-88171649	AX-88171666	AX-88171668	AX-88171674	AX-88171754	AX-88171768	AX-88171830	AX-88171871	AX-88171890	AX-88171955	AX-88171965	AX-88172038	AX-88172053	AX-88172056	AX-88172069	AX-88172145	AX-88172168	AX-88172182	AX-88172183	AX-88172185	AX-88172218	AX-88172250	AX-88172282	AX-88172310	AX-88172320	AX-88172351	AX-88172456	AX-88172470	AX-88172473	AX-88172511	AX-88172671	AX-88172731	AX-88172822	AX-88172824	AX-88172840	AX-88172841	AX-88172861	AX-88172890	AX-88172979	AX-88173032	AX-88173038	AX-88173061	AX-88173093	AX-88173115	AX-88173138	AX-88173195	AX-88173197	AX-88173266	AX-88173309	AX-88173357	AX-88173379	AX-88173420	AX-88173448	AX-88173451	AX-88173510	AX-88173595	AX-88173617	AX-88173622	AX-88173650	AX-88173697	AX-88173862	AX-88173898	AX-88174041	AX-88174048	AX-88174078	AX-88174125	AX-88174134	AX-88174173	AX-88174203	AX-88174240	AX-88174250	AX-88174266	AX-88174271	AX-88174322	AX-88174333	AX-88174350	AX-88174359	AX-88174362	AX-88174368	AX-88174391	AX-88174444	AX-88174493	AX-88174511	AX-88174537	AX-88174600	AX-88174610	AX-88174641	AX-88174645	AX-88174723	AX-88174743	AX-88174762	AX-88174765	AX-88174831	AX-88174844	AX-88174895	AX-88174916	AX-88174929	AX-88174935	AX-88175008	AX-88175012	AX-88175072	AX-88175076	AX-88175079	AX-88175177	AX-88175182	AX-88175196	AX-88175211	AX-88175216	AX-88175219	AX-88175275	AX-88175309	AX-88175313	AX-88175382	AX-88175395	AX-88175407	AX-88175460	AX-88175492	AX-88175509	AX-88175537	AX-88175576	AX-88175583	AX-88175596	AX-88175620	AX-88175638	AX-88175719	AX-88175753	AX-88175809	AX-88175827	AX-88175855	AX-88175962	AX-88176003	AX-88176015	AX-88176016	AX-88176040	AX-88176117	AX-88176128	AX-88176272	AX-88176280	AX-88176318	AX-88176501	AX-88176504	AX-88176518	AX-88176523	AX-88176528	AX-88176576	AX-88176586	AX-88176589	AX-88176594	AX-88176634	AX-88176652	AX-88176668	AX-88176698	AX-88176821	AX-88176930	AX-88176950	AX-88176982	AX-88176990	AX-88177011	AX-88177136	AX-88177177	AX-88177247	AX-88177293	AX-88177395	AX-88177407	AX-88177418	AX-88177443	AX-88177522	AX-88177661	AX-88177674	AX-88177681	AX-88177705	AX-88177778	AX-88177896	AX-88177924	AX-88177961	AX-88177971	AX-88177976	AX-88178012	AX-88178059	AX-88178069	AX-88178100	AX-88178279	AX-88178313	AX-88178352	AX-88178382	AX-88178445	AX-88178453	AX-88178497	AX-88178509	AX-88178529	AX-88178530	AX-88178563	AX-88178564	AX-88178594	AX-88178599	AX-88178631	AX-88178703	AX-88178724	AX-88178796	AX-88178825	AX-88178933	AX-88178991	AX-88178992	AX-88179020	AX-88179124	AX-88179144	AX-88179145	AX-88179182	AX-88179184	AX-88179248	AX-88179305	AX-88179351	AX-88179359	AX-88179384	AX-88179390	AX-88179414	AX-88179419	AX-88179438	AX-88179546	AX-88179622	AX-88179639	AX-88179722	AX-88179774	AX-88179783	AX-88179797	AX-88179801	AX-88179834	AX-88179922	AX-88180011	AX-88180079	AX-88180109	AX-88180136	AX-88180169	AX-88180212	AX-88180248	AX-88180273	AX-88180314	AX-88180327	AX-88180356	AX-88180381	AX-88180422	AX-88180427	AX-88180502	AX-88180507	AX-88180589	AX-88180617	AX-88180662	AX-88180698	AX-88180706	AX-88180733	AX-88180769	AX-88180772	AX-88180784	AX-88180797	AX-88180854	AX-88180856	AX-88180886	AX-88180908	AX-88181088	AX-88181100	AX-88181106	AX-88181135	AX-88181154	AX-88181170	AX-88181190	AX-88181346	AX-88181347	AX-88181396	AX-88181414	AX-88181427	AX-88181450	AX-88181471	AX-88181490	AX-88181507	AX-88181588	AX-88181592	AX-88181619	AX-88181725	AX-88181736	AX-88181802	AX-88181816	AX-88181843	AX-88182013	AX-88182070	AX-88182098	AX-88182114	AX-88182118	AX-88182259	AX-88182312	AX-88182329	AX-88182419	AX-88182428	AX-88182494	AX-88182546	AX-88182575	AX-88182584	AX-88182600	AX-88182605	AX-88182681	AX-88182718	AX-88182719	AX-88182750	AX-88182761	AX-88182792	AX-88182896	AX-88182970	AX-88183008	AX-88183018	AX-88183027	AX-88183040	AX-88183197	AX-88183212	AX-88183244	AX-88183283	AX-88183374	AX-88183419	AX-88183438	AX-88183480	AX-88183533	AX-88183541	AX-88183555	AX-88183687	AX-88183737	AX-88183758	AX-88183882	AX-88183938	AX-88184073	AX-88184117	AX-88184196	AX-88184216	AX-88184229	AX-88184264	AX-88184304	AX-88184337	AX-88184345	AX-88184389	AX-88184458	AX-88184516	AX-88184566	AX-88184647	AX-88184677	AX-88184697	AX-88184702	AX-88184727	AX-88184806	AX-88184808	AX-88184860	AX-88184903	AX-88184952	AX-88184958	AX-88184959	AX-88184964	AX-88184966	AX-88184973	AX-88184991	AX-88185017	AX-88185029	AX-88185060	AX-88185074	AX-88185086	AX-88185110	AX-88185148	AX-88185193	AX-88185275	AX-88185282	AX-88185398	AX-88185413	AX-88185466	AX-88185594	AX-88185635	AX-88185642	AX-88185702	AX-88185718	AX-88185776	AX-88185810	AX-88185815	AX-88185836	AX-88185852	AX-88185882	AX-88185899	AX-88186012	AX-88186025	AX-88186053	AX-88186066	AX-88186073	AX-88186115	AX-88186143	AX-88186187	AX-88186257	AX-88186265	AX-88186268	AX-88186354	AX-88186357	AX-88186376	AX-88186502	AX-88186523	AX-88186563	AX-88186579	AX-88186591	AX-88186594	AX-88186600	AX-88186628	AX-88186652	AX-88186709	AX-88186800	AX-88186842	AX-88186849	AX-88186877	AX-88186932	AX-88187014	AX-88187035	AX-88187043	AX-88187055	AX-88187077	AX-88187088	AX-88187094	AX-88187100	AX-88187157	AX-88187233	AX-88187353	AX-88187421	AX-88187431	AX-88187433	AX-88187516	AX-88187537	AX-88187540	AX-88187569	AX-88187632	AX-88187652	AX-88187667	AX-88187709	AX-88187717	AX-88187718	AX-88187744	AX-88187788	AX-88187824	AX-88187829	AX-88187925	AX-88187948	AX-88187990	AX-88188040	AX-88188044	AX-88188067	AX-88188081	AX-88188105	AX-88188280	AX-88188323	AX-88188428	AX-88188468	AX-88188479	AX-88188492	AX-88188493	AX-88188495	AX-88188584	AX-88188615	AX-88188617	AX-88188632	AX-88188670	AX-88188687	AX-88188695	AX-88188697	AX-88188729	AX-88188743	AX-88188792	AX-88188794	AX-88188803	AX-88188830	AX-88188837	AX-88188869	AX-88188902	AX-88188916	AX-88188960	AX-88189026	AX-88189064	AX-88189121	AX-88189145	AX-88189154	AX-88189163	AX-88189171	AX-88189179	AX-88189192	AX-88189220	AX-88189231	AX-88189232	AX-88189252	AX-88189292	AX-88189441	AX-88189471	AX-88189511	AX-88189579	AX-88189580	AX-88189593	AX-88189675	AX-88189717	AX-88189755	AX-88189756	AX-88189768	AX-88189770	AX-88189814	AX-88189855	AX-88189902	AX-88189923	AX-88189946	AX-88189995	AX-88190038	AX-88190069	AX-88190166	AX-88190197	AX-88190227	AX-88190246	AX-88190287	AX-88190349	AX-88190355	AX-88190379	AX-88190408	AX-88190458	AX-88190484	AX-88190506	AX-88190553	AX-88190579	AX-88190589	AX-88190597	AX-88190638	AX-88190684	AX-88190695	AX-88190711	AX-88190726	AX-88190765	AX-88190787	AX-88190827	AX-88190929	AX-88190972	AX-88191029	AX-88191085	AX-88191100	AX-88191132	AX-88191160	AX-88191211	AX-88191298	AX-88191318	AX-88191326	AX-88191330	AX-88191364	AX-88191467	AX-88191470	AX-88191522	AX-88191601	AX-88191734	AX-88191833	AX-88191920	AX-88191963	AX-88191999	AX-88192008	AX-88192020	AX-88192040	AX-88192091	AX-88192097	AX-88192101	AX-88192168	AX-88192173	AX-88192188	AX-88192209	AX-88192219	AX-88192237	AX-88192315	AX-88192354	AX-88192387	AX-88192435	AX-88192475	AX-88192536	AX-88192545	AX-88192561	AX-88192562	AX-88192565	AX-88192593	AX-88192615	AX-88192767	AX-88192864	AX-88192899	AX-88192945	AX-88192998	AX-88193045	AX-88193052	AX-88193090	AX-88193196	AX-88193226	AX-88193286	AX-88193295	AX-88193302	AX-88193398	AX-88193441	AX-88193587	AX-88193632	AX-88193680	AX-88193746	AX-88193814	AX-88193822	AX-88193949	AX-88193964	AX-88193978	AX-88194072	AX-88194079	AX-88194115	AX-88194116	AX-88194120	AX-88194159	AX-88194212	AX-88194254	AX-88194310	AX-88194320	AX-88194343	AX-88194348	AX-88194352	AX-88194390	AX-88194433	AX-88194470	AX-88194489	AX-88194587	AX-88194622	AX-88194651	AX-88194722	AX-88194866	AX-88194899	AX-88194949	AX-88194959	AX-88195075	AX-88195211	AX-88195218	AX-88195241	AX-88195269	AX-88195295	AX-88195303	AX-88195353	AX-88195398	AX-88195428	AX-88195430	AX-88195434	AX-88195466	AX-88195476	AX-88195539	AX-88195578	AX-88195632	AX-88195638	AX-88195781	AX-88195794	AX-88195829	AX-88195837	AX-88195844	AX-88195924	AX-88196069	AX-88196077	AX-88196078	AX-88196096	AX-88196153	AX-88196167	AX-88196295	AX-88196317	AX-88196322	AX-88196341	AX-88196419	AX-88196471	AX-88196536	AX-88196673	AX-88196719	AX-88196770	AX-88196780	AX-88196793	AX-88196809	AX-88196900	AX-88196925	AX-88197085	AX-88197111	AX-88197130	AX-88197133	AX-88197176	AX-88197259	AX-88197265	AX-88197303	AX-88197396	AX-88197426	AX-88197447	AX-88197466	AX-88197700	AX-88197724	AX-88197735	AX-88197748	AX-88197751	AX-88197753	AX-88197830	AX-88197884	AX-88197940	AX-88197966	AX-88197983	AX-88197989	AX-88198000	AX-88198057	AX-88198098	AX-88198105	AX-88198156	AX-88198167	AX-88198304	AX-88198311	AX-88198461	AX-88198474	AX-88198568	AX-88198590	AX-88198591	AX-88198593	AX-88198602	AX-88198686	AX-88198702	AX-88198710	AX-88198747	AX-88198784	AX-88198834	AX-88198888	AX-88198964	AX-88198987	AX-88199011	AX-88199022	AX-88199035	AX-88199048	AX-88199066	AX-88199084	AX-88199094	AX-88199135	AX-88199299	AX-88199353	AX-88199387	AX-88199467	AX-88199485	AX-88199543	AX-88199690	AX-88199716	AX-88199757	AX-88199807	AX-88199814	AX-88199823	AX-88199834	AX-88199852	AX-88199922	AX-88200038	AX-88200053	AX-88200072	AX-88200219	AX-88200302	AX-88200309	AX-88200414	AX-88200451	AX-88200464	AX-88200523	AX-88200528	AX-88200578	AX-88200605	AX-88200624	AX-88200659	AX-88200677	AX-88200751	AX-88200809	AX-88200868	AX-88200874	AX-88200882	AX-88200919	AX-88201038	AX-88201042	AX-88201228	AX-88201241	AX-88201301	AX-88201383	AX-88201418	AX-88201440	AX-88201449	AX-88201562	AX-88201571	AX-88201609	AX-88201656	AX-88201762	AX-88201793	AX-88201816	AX-88201820	AX-88201873	AX-88201932	AX-88201937	AX-88201944	AX-88202013	AX-88202014	AX-88202036	AX-88202057	AX-88202070	AX-88202102	AX-88202301	AX-88202316	AX-88202334	AX-88202342	AX-88202349	AX-88202371	AX-88202492	AX-88202494	AX-88202504	AX-88202549	AX-88202579	AX-88202754	AX-88202755	AX-88202764	AX-88202777	AX-88202819	AX-88202829	AX-88202840	AX-88202858	AX-88202864	AX-88202877	AX-88202910	AX-88202954	AX-88202962	AX-88203013	AX-88203090	AX-88203111	AX-88203161	AX-88203252	AX-88203257	AX-88203287	AX-88203345	AX-88203489	AX-88203512	AX-88203518	AX-88203560	AX-88203578	AX-88203610	AX-88203644	AX-88203674	AX-88203691	AX-88203725	AX-88203776	AX-88203799	AX-88203883	AX-88203919	AX-88203954	AX-88204017	AX-88204042	AX-88204125	AX-88204288	AX-88204332	AX-88204338	AX-88204340	AX-88204374	AX-88204404	AX-88204411	AX-88204487	AX-88204520	AX-88204540	AX-88204567	AX-88204669	AX-88204700	AX-88204701	AX-88204706	AX-88204766	AX-88204810	AX-88204867	AX-88204870	AX-88204871	AX-88204904	AX-88204944	AX-88204947	AX-88204955	AX-88205002	AX-88205060	AX-88205085	AX-88205115	AX-88205139	AX-88205159	AX-88205191	AX-88205287	AX-88205340	AX-88205360	AX-88205428	AX-88205590	AX-88205636	AX-88205651	AX-88205657	AX-88205659	AX-88205683	AX-88205758	AX-88205815	AX-88205847	AX-88205887	AX-88205892	AX-88205946	AX-88205969	AX-88205978	AX-88205983	AX-88206009	AX-88206088	AX-88206095	AX-88206182	AX-88206195	AX-88206223	AX-88206232	AX-88206245	AX-88206247	AX-88206266	AX-88206274	AX-88206386	AX-88206408	AX-88206467	AX-88206475	AX-88206519	AX-88206537	AX-88206655	AX-88206673	AX-88206715	AX-88206727	AX-88206766	AX-88206771	AX-88206780	AX-88206793	AX-88206801	AX-88206824	AX-88206855	AX-88206871	AX-88206911	AX-88207099	AX-88207109	AX-88207135	AX-88207139	AX-88207152	AX-88207245	AX-88207255	AX-88207256	AX-88207301	AX-88207332	AX-88207456	AX-88207507	AX-88207513	AX-88207516	AX-88207582	AX-88207643	AX-88207697	AX-88207781	AX-88207788	AX-88207897	AX-88207925	AX-88207926	AX-88207937	AX-88207996	AX-88208002	AX-88208013	AX-88208079	AX-88208110	AX-88208161	AX-88208195	AX-88208207	AX-88208214	AX-88208218	AX-88208227	AX-88208241	AX-88208248	AX-88208374	AX-88208378	AX-88208436	AX-88208439	AX-88208471	AX-88208476	AX-88208487	AX-88208513	AX-88208544	AX-88208586	AX-88208606	AX-88208627	AX-88208674	AX-88208714	AX-88208765	AX-88208850	AX-88208890	AX-88208906	AX-88208965	AX-88209027	AX-88209121	AX-88209200	AX-88209261	AX-88209309	AX-88209311	AX-88209337	AX-88209348	AX-88209372	AX-88209466	AX-88209472	AX-88209515	AX-88209590	AX-88209733	AX-88209736	AX-88209788	AX-88209819	AX-88209960	AX-88209994	AX-88210117	AX-88210274	AX-88210314	AX-88210326	AX-88210352	AX-88210401	AX-88210427	AX-88210464	AX-88210508	AX-88210538	AX-88210569	AX-88210574	AX-88210732	AX-88211023	AX-88211153	AX-88211158	AX-88211207	AX-88211212	AX-88211345	AX-88211442	AX-88211554	AX-88211611	AX-88211634	AX-88211698	AX-88211743	AX-88211752	AX-88211769	AX-88211854	AX-88211869	AX-88212059	AX-88212062	AX-88212105	AX-88212121	AX-88212158	AX-88212173	AX-88212242	AX-88212250	AX-88212313	AX-88212317	AX-88212354	AX-88212357	AX-88212398	AX-88212417	AX-88212502	AX-88212551	AX-88212598	AX-88212605	AX-88212629	AX-88212631	AX-88212643	AX-88212703	AX-88212705	AX-88212706	AX-88212785	AX-88212794	AX-88212892	AX-88212944	AX-88213008	AX-88213013	AX-88213072	AX-88213220	AX-88213227	AX-88213296	AX-88213351	AX-88213392	AX-88213393	AX-88213445	AX-88213485	AX-88213515	AX-88213633	AX-88213681	AX-88213717	AX-88213759	AX-88213817	AX-88213819	AX-88213929	AX-88213932	AX-88213938	AX-88213962	AX-88214014	AX-88214035	AX-88214036	AX-88214059	AX-88214111	AX-88214116	AX-88214211	AX-88214237	AX-88214247	AX-88214315	AX-88214317	AX-88214342	AX-88214388	AX-88214423	AX-88214480	AX-88214569	AX-88214590	AX-88214656	AX-88214753	AX-88214766	AX-88214831	AX-88214894	AX-88214902	AX-88214909	AX-88214940	AX-88214996	AX-88215020	AX-88215031	AX-88215045	AX-88215165	AX-88215256	AX-88215261	AX-88215284	AX-88215286	AX-88215292	AX-88215294	AX-88215329	AX-88215340	AX-88215348	AX-88215353	AX-88215375	AX-88215438	AX-88215442	AX-88215556	AX-88215749	AX-88215765	AX-88215935	AX-88215953	AX-88215968	AX-88216023	AX-88216043	AX-88216067	AX-88216109	AX-88216151	AX-88216217	AX-88216241	AX-88216311	AX-88216395	AX-88216398	AX-88216464	AX-88216503	AX-88216547	AX-88216589	AX-88216607	AX-88216644	AX-88216663	AX-88216685	AX-88216695	AX-88216815	AX-88216845	AX-88216855	AX-88216894	AX-88216951	AX-88216959	AX-88216984	AX-88217036	AX-88217062	AX-88217187	AX-88217253	AX-88217264	AX-88217328	AX-88217340	AX-88217346	AX-88217471	AX-88217497	AX-88217525	AX-88217609	AX-88217732	AX-88217840	AX-88217851	AX-88218034	AX-88218201	AX-88218215	AX-88218218	AX-88218236	AX-88218256	AX-88218290	AX-88218331	AX-88218360	AX-88218398	AX-88218406	AX-88218416	AX-88218466	AX-88218518	AX-88218570	AX-88218607	AX-88218702	AX-88218708	AX-88218715	AX-88218724	AX-88218744	AX-88218748	AX-88218888	AX-88218897	AX-88218913	AX-88218935	AX-88218978	AX-88218985	AX-88218991	AX-88219040	AX-88219094	AX-88219097	AX-88219107	AX-88219118	AX-88219139	AX-88219166	AX-88219187	AX-88219233	AX-88219234	AX-88219316	AX-88219333	AX-88219335	AX-88219423	AX-88219431	AX-88219441	AX-88219452	AX-88219453	AX-88219564	AX-88219596	AX-88219603	AX-88219608	AX-88219669	AX-88219682	AX-88219738	AX-88219812	AX-88219846	AX-88219864	AX-88219872	AX-88219875	AX-88219918	AX-88219925	AX-88220014	AX-88220117	AX-88220125	AX-88220127	AX-88220145	AX-88220233	AX-88220242	AX-88220285	AX-88220299	AX-88220321	AX-88220333	AX-88220380	AX-88220387	AX-88220438	AX-88220443	AX-88220458	AX-88220548	AX-88220567	AX-88220601	AX-88220659	AX-88220676	AX-88220689	AX-88220770	AX-88220815	AX-88220842	AX-88220873	AX-88220938	AX-88220953	AX-88220960	AX-88220963	AX-88220994	AX-88221031	AX-88221040	AX-88221042	AX-88221103	AX-88221133	AX-88221191	AX-88221196	AX-88221203	AX-88221216	AX-88221383	AX-88221428	AX-88221454	AX-88221512	AX-88221572	AX-88221755	AX-88221824	AX-88221841	AX-88221884	AX-88221911	AX-88221944	AX-88221950	AX-88221986	AX-88222045	AX-88222050	AX-88222056	AX-88222134	AX-88222147	AX-88222177	AX-88222179	AX-88222325	AX-88222352	AX-88222373	AX-88222377	AX-88222404	AX-88222478	AX-88222491	AX-88222559	AX-88222586	AX-88222715	AX-88222740	AX-88222760	AX-88222767	AX-88222998	AX-88223040	AX-88223094	AX-88223106	AX-88223147	AX-88223198	AX-88223209	AX-88223251	AX-88223266	AX-88223267	AX-88223342	AX-88223400	AX-88223405	AX-88223423	AX-88223498	AX-88223575	AX-88223654	AX-88223786	AX-88223798	AX-88223843	AX-88223860	AX-88223876	AX-88223908	AX-88223978	AX-88224075	AX-88224109	AX-88224121	AX-88224171	AX-88224193	AX-88224222	AX-88224229	AX-88224231	AX-88224258	AX-88224318	AX-88224408	AX-88224495	AX-88224533	AX-88224548	AX-88224641	AX-88224664	AX-88224774	AX-88224841	AX-88224844	AX-88224945	AX-88224948	AX-88224976	AX-88224983	AX-88225064	AX-88225113	AX-88225205	AX-88225212	AX-88225224	AX-88225373	AX-88225390	AX-88225391	AX-88225408	AX-88225487	AX-88225582	AX-88225603	AX-88225611	AX-88225753	AX-88225811	AX-88225824	AX-88225868	AX-88225888	AX-88226035	AX-88226048	AX-88226120	AX-88226163	AX-88226187	AX-88226237	AX-88226313	AX-88226330	AX-88226343	AX-88226377	AX-88226379	AX-88226447	AX-88226466	AX-88226519	AX-88226524	AX-88226572	AX-88226586	AX-88226591	AX-88226631	AX-88226832	AX-88226838	AX-88226887	AX-88226977	AX-88227035	AX-88227090	AX-88227109	AX-88227116	AX-88227145	AX-88227167	AX-88227248	AX-88227260	AX-88227313	AX-88227370	AX-88227456	AX-88227478	AX-88227505	AX-88227525	AX-88227575	AX-88227684	AX-88227781	AX-88227789	AX-88227812	AX-88227829	AX-88227863	AX-88227919	AX-88227972	AX-88228074	AX-88228115	AX-88228120	AX-88228142	AX-88228261	AX-88228347	AX-88228410	AX-88228411	AX-88228421	AX-88228463	AX-88228493	AX-88228546	AX-88228563	AX-88228593	AX-88228639	AX-88228646	AX-88228735	AX-88228737	AX-88228738	AX-88228864	AX-88228878	AX-88228887	AX-88228910	AX-88228989	AX-88229017	AX-88229036	AX-88229037	AX-88229039	AX-88229049	AX-88229062	AX-88229068	AX-88229076	AX-88229093	AX-88229140	AX-88229181	AX-88229261	AX-88229269	AX-88229280	AX-88229316	AX-88229322	AX-88229411	AX-88229473	AX-88229539	AX-88229555	AX-88229704	AX-88229812	AX-88229903	AX-88229908	AX-88229920	AX-88229928	AX-88230002	AX-88230104	AX-88230204	AX-88230240	AX-88230292	AX-88230317	AX-88230335	AX-88230336	AX-88230420	AX-88230458	AX-88230473	AX-88230509	AX-88230554	AX-88230610	AX-88230679	AX-88230765	AX-88230809	AX-88230938	AX-88230950	AX-88230953	AX-88230997	AX-88231006	AX-88231017	AX-88231027	AX-88231033	AX-88231037	AX-88231043	AX-88231048	AX-88231089	AX-88231103	AX-88231164	AX-88231168	AX-88231296	AX-88231304	AX-88231336	AX-88231380	AX-88231386	AX-88231416	AX-88231484	AX-88231494	AX-88231520	AX-88231524	AX-88231532	AX-88231579	AX-88231644	AX-88231660	AX-88231678	AX-88231820	AX-88231834	AX-88231891	AX-88231895	AX-88231900	AX-88231907	AX-88231916	AX-88231932	AX-88231964	AX-88231993	AX-88232007	AX-88232025	AX-88232064	AX-88232085	AX-88232105	AX-88232177	AX-88232194	AX-88232203	AX-88232248	AX-88232268	AX-88232312	AX-88232322	AX-88232323	AX-88232342	AX-88232346	AX-88232355	AX-88232356	AX-88232460	AX-88232468	AX-88232505	AX-88232558	AX-88232564	AX-88232592	AX-88232600	AX-88232612	AX-88232684	AX-88232743	AX-88232814	AX-88232905	AX-88232976	AX-88233004	AX-88233021	AX-88233023	AX-88233028	AX-88233044	AX-88233090	AX-88233153	AX-88233203	AX-88233211	AX-88233213	AX-88233219	AX-88233241	AX-88233268	AX-88233275	AX-88233311	AX-88233352	AX-88233462	AX-88233466	AX-88233480	AX-88233497	AX-88233546	AX-88233578	AX-88233589	AX-88233608	AX-88233622	AX-88233693	AX-88233812	AX-88233925	AX-88233939	AX-88233964	AX-88233985	AX-88233989	AX-88234039	AX-88234065	AX-88234076	AX-88234232	AX-88234246	AX-88234305	AX-88234329	AX-88234398	AX-88234423	AX-88234489	AX-88234553	AX-88234568	AX-88234580	AX-88234599	AX-88234616	AX-88234665	AX-88234718	AX-88234726	AX-88234739	AX-88234743	AX-88234872	AX-88234892	AX-88234906	AX-88234936	AX-88234949	AX-88234970	AX-88235021	AX-88235038	AX-88235148	AX-88235235	AX-88235326	AX-88235551	AX-88235558	AX-88235655	AX-88235708	AX-88235727	AX-88235732	AX-88235808	AX-88235815	AX-88235827	AX-88235870	AX-88235994	AX-88236023	AX-88236125	AX-88236234	AX-88236236	AX-88236249	AX-88236302	AX-88236351	AX-88236377	AX-88236396	AX-88236474	AX-88236489	AX-88236578	AX-88236615	AX-88236627	AX-88236750	AX-88236759	AX-88236801	AX-88236839	AX-88236917	AX-88236925	AX-88236967	AX-88237043	AX-88237081	AX-88237082	AX-88237134	AX-88237154	AX-88237179	AX-88237183	AX-88237243	AX-88237248	AX-88237250	AX-88237268	AX-88237322	AX-88237340	AX-88237459	AX-88237578	AX-88237589	AX-88237613	AX-88237691	AX-88237747	AX-88237870	AX-88238254	AX-88238299	AX-88238343	AX-88238394	AX-88238400	AX-88238406	AX-88238440	AX-88238612	AX-88238739	AX-88238776	AX-88238780	AX-88238828	AX-88238841	AX-88238875	AX-88238925	AX-88238936	AX-88239053	AX-88239082	AX-88239130	AX-88239212	AX-88239227	AX-88239268	AX-88239325	AX-88239345	AX-88239373	AX-88239380	AX-88239417	AX-88239422	AX-88239478	AX-88239578	AX-88239605	AX-88239621	AX-88239666	AX-88239669	AX-88239709	AX-88239824	AX-88239865	AX-88239893	AX-88239953	AX-88239962	AX-88240051	AX-88240058	AX-88240084	AX-88240118	AX-88240207	AX-88240357	AX-88240377	AX-88240401	AX-88240429	AX-88240496	AX-88240504	AX-88240588	AX-88240602	AX-88240667	AX-88240700	AX-88240739	AX-88240745	AX-88240748	AX-88240785	AX-88240825	AX-88240864	AX-88240941	AX-88240944	AX-88241008	AX-88241065	AX-88241105	AX-88241119	AX-88241143	AX-88241174	AX-88241205	AX-88241219	AX-88241258	AX-88241304	AX-88241376	AX-88241423	AX-88241431	AX-88241454	AX-88241491	AX-88241541	AX-88241674	AX-88241752	AX-88241770	AX-88241832	AX-88241878	AX-88241893	AX-88241938	AX-88241959	AX-88241993	AX-88242022	AX-88242183	AX-88242190	AX-88242210	AX-88242242	AX-88242315	AX-88242398	AX-88242400	AX-88242514	AX-88242526	AX-88242578	AX-88242579	AX-88242597	AX-88242657	AX-88242788	AX-88242795	AX-88242800	AX-88242802	AX-88242820	AX-88242860	AX-88242959	AX-88243013	AX-88243028	AX-88243076	AX-88243165	AX-88243200	AX-88243204	AX-88243247	AX-88243301	AX-88243320	AX-88243347	AX-88243384	AX-88243418	AX-88243465	AX-88243672	AX-88243743	AX-88243774	AX-88244011	AX-88244022	AX-88244052	AX-88244061	AX-88244137	AX-88244156	AX-88244184	AX-88244194	AX-88244196	AX-88244325	AX-88244340	AX-88244363	AX-88244406	AX-88244408	AX-88244430	AX-88244446	AX-88244487	AX-88244514	AX-88244517	AX-88244519	AX-88244566	AX-88244585	AX-88244645	AX-88244747	AX-88244966	AX-88244990	AX-88245004	AX-88245122	AX-88245151	AX-88245179	AX-88245306	AX-88245314	AX-88245330	AX-88245373	AX-88245397	AX-88245461	AX-88245482	AX-88245489	AX-88245512	AX-88245564	AX-88245609	AX-88245616	AX-88245815	AX-88245817	AX-88245862	AX-88245863	AX-88245975	AX-88245981	AX-88245993	AX-88246033	AX-88246195	AX-88246253	AX-88246270	AX-88246296	AX-88246328	AX-88246378	AX-88246401	AX-88246407	AX-88246431	AX-88246434	AX-88246506	AX-88246525	AX-88246551	AX-88246726	AX-88246744	AX-88246762	AX-88246800	AX-88246803	AX-88246809	AX-88246838	AX-88246872	AX-88246887	AX-88246917	AX-88246922	AX-88246945	AX-88246971	AX-88247154	AX-88247210	AX-88247316	AX-88247359	AX-88247376	AX-88247507	AX-88247588	AX-88247601	AX-88247609	AX-88247615	AX-88247619	AX-88247722	AX-88247739	AX-88247743	AX-88247751	AX-88247829	AX-88247908	AX-88247950	AX-88247960	AX-88248008	AX-88248020	AX-88248059	AX-88248107	AX-88248205	AX-88248261	AX-88248303	AX-88248349	AX-88248403	AX-88248442	AX-88248579	AX-88248602	AX-88248650	AX-88248670	AX-88248706	AX-88248714	AX-88248724	AX-88248747	AX-88248752	AX-88248820	AX-88248866	AX-88248883	AX-88248933	AX-88248987	AX-88249013	AX-88249023	AX-88249030	AX-88249087	AX-88249154	AX-88249167	AX-88249175	AX-88249243	AX-88249263	AX-88249305	AX-88249398	AX-88249413	AX-88249421	AX-88249449	AX-88249462	AX-88249556	AX-88249583	AX-88249595	AX-88249639	AX-88249802	AX-88249809	AX-88249816	AX-88249822	AX-88249842	AX-88249894	AX-88249951	AX-88250066	AX-88250067	AX-88250114	AX-88250224	AX-88250235	AX-88250290	AX-88250394	AX-88250399	AX-88250485	AX-88250741	AX-88250831	AX-88250848	AX-88250937	AX-88250943	AX-88250959	AX-88251005	AX-88251032	AX-88251096	AX-88251148	AX-88251208	AX-88251235	AX-88251256	AX-88251304	AX-88251371	AX-88251403	AX-88251447	AX-88251501	AX-88251552	AX-88251663	AX-88251683	AX-88251696	AX-88251752	AX-88251762	AX-88251776	AX-88251787	AX-88251809	AX-88251838	AX-88251849	AX-88251945	AX-88251963	AX-88251989	AX-88251999	AX-88252003	AX-88252013	AX-88252069	AX-88252071	AX-88252088	AX-88252100	AX-88252128	AX-88252129	AX-88252135	AX-88252146	AX-88252182	AX-88252206	AX-88252217	AX-88252221	AX-88252237	AX-88252238	AX-88252266	AX-88252331	AX-88252358	AX-88252389	AX-88252400	AX-88252404	AX-88252444	AX-88252508	AX-88252535	AX-88252577	AX-88252602	AX-88252676	AX-88252698	AX-88252717	AX-88252722	AX-88252724	AX-88252744	AX-88252795	AX-88252842	AX-88252849	AX-88252856	AX-88252871	AX-88252974	AX-88252981	AX-88252986	AX-88253093	AX-88253120	AX-88253258	AX-88253322	AX-88253362	AX-88253441	AX-88253443	AX-88253527	AX-88253586	AX-88253699	AX-88253795	AX-88253835	AX-88253866	AX-88253904	AX-88253916	AX-88253936	AX-88253946	AX-88254031	AX-88254063	AX-88254104	AX-88254109	AX-88254208	AX-88254234	AX-88254267	AX-88254325	AX-88254386	AX-88254435	AX-88254444	AX-88254462	AX-88254509	AX-88254570	AX-88254577	AX-88254625	AX-88254629	AX-88254686	AX-88254691	AX-88254735	AX-88254759	AX-88254764	AX-88254808	AX-88254831	AX-88254841	AX-88254847	AX-88254884	AX-88254913	AX-88254917	AX-88254938	AX-88255034	AX-88255035	AX-88255041	AX-88255067	AX-88255111	AX-88255150	AX-88255161	AX-88255201	AX-88255273	AX-88255325	AX-88255342	AX-88255556	AX-88255580	AX-88255706	AX-88255718	AX-88255797	AX-88255799	AX-88255811	AX-88255820	AX-88255834	AX-88255899	AX-88255935	AX-88255936	AX-88255996	AX-88256006	AX-88256023	AX-88256073	AX-88256078	AX-88256112	AX-88256120	AX-88256163	AX-88256200	AX-88256244	AX-88256314	AX-88256525	AX-88256553	AX-88256598	AX-88256608	AX-88256611	AX-88256696	AX-88256874	AX-88256936	AX-88256967	AX-88256982	AX-88257054	AX-88257070	AX-88257248	AX-88257277	AX-88257279	AX-88257304	AX-88257346	AX-88257426	AX-88257433	AX-88257461	AX-88257474	AX-88257480	AX-88257512	AX-88257553	AX-88257568	AX-88257589	AX-88257623	AX-88257667	AX-88257684	AX-88257729	AX-88257756	AX-88257789	AX-88257816	AX-88257847	AX-88257866	AX-88257882	AX-88258023	AX-88258039	AX-88258155	AX-88258156	AX-88258175	AX-88258197	AX-88258202	AX-88258213	AX-88258218	AX-88258219	AX-88258247	AX-88258268	AX-88258303	AX-88258334	AX-88258344	AX-88258413	AX-88258475	AX-88258488	AX-88258529	AX-88258645	AX-88258695	AX-88258797	AX-88258824	AX-88258987	AX-88259113	AX-88259211	AX-88259283	AX-88259287	AX-88259290	AX-88259417	AX-88259425	AX-88259444	AX-88259478	AX-88259563	AX-88259739	AX-88259792	AX-88259826	AX-88259900	AX-88259924	AX-88259951	AX-88259985	AX-88260053	AX-88260065	AX-88260068	AX-88260109	AX-88260188	AX-88260255	AX-88260269	AX-88260340	AX-88260373	AX-88260384	AX-88260429	AX-88260471	AX-88260508	AX-88260523	AX-88260586	AX-88260623	AX-88260662	AX-88260678	AX-88260708	AX-88260756	AX-88260779	AX-88260799	AX-88260823	AX-88260985	AX-88260998	AX-88261029	AX-88261067	AX-88261096	AX-88261152	AX-88261228	AX-88261268	AX-88261280	AX-88261312	AX-88261352	AX-88261437	AX-88261481	AX-88261487	AX-88261557	AX-88261647	AX-88261677	AX-88261757	AX-88261796	AX-88261799	AX-88261824	AX-88261864	AX-88261893	AX-88261927	AX-88261971	AX-88261982	AX-88262073	AX-88262091	AX-88262092	AX-88262130	AX-88262141	AX-88262160	AX-88262171	AX-88262188	AX-88262245	AX-88262277	AX-88262367	AX-88262373	AX-88262385	AX-88262399	AX-88262438	AX-88262460	AX-88262488	AX-88262499	AX-88262517	AX-88262556	AX-88262655	AX-88262662	AX-88262673	AX-88262808	AX-88262924	AX-88262931	AX-88262941	AX-88262946	AX-88262973	AX-88262977	AX-88262994	AX-88263043	AX-88263092	AX-88263111	AX-88263138	AX-88263158	AX-88263167	AX-88263243	AX-88263259	AX-88263386	AX-88263543	AX-88263545	AX-88263683	AX-88263760	AX-88263832	AX-88263851	AX-88263860	AX-88263937	AX-88263940	AX-88263941	AX-88264064	AX-88264079	AX-88264094	AX-88264131	AX-88264179	AX-88264181	AX-88264267	AX-88264343	AX-88264364	AX-88264439	AX-88264494	AX-88264517	AX-88264523	AX-88264558	AX-88264635	AX-88264656	AX-88264693	AX-88264715	AX-88264771	AX-88264783	AX-88264850	AX-88264942	AX-88264959	AX-88264993	AX-88265005	AX-88265078	AX-88265139	AX-88265207	AX-88265247	AX-88265302	AX-88265329	AX-88265355	AX-88265374	AX-88265476	AX-88265493	AX-88265562	AX-88265568	AX-88265592	AX-88265598	AX-88265616	AX-88265676	AX-88265730	AX-88265747	AX-88265754	AX-88265949	AX-88265966	AX-88265972	AX-88265987	AX-88266047	AX-88266128	AX-88266141	AX-88266152	AX-88266155	AX-88266191	AX-88266294	AX-88266338	AX-88266347	AX-88266464	AX-88266498	AX-88266565	AX-88266685	AX-88266704	AX-88266742	AX-88266754	AX-88266782	AX-88266883	AX-88266914	AX-88266987	AX-88267012	AX-88267099	AX-88267159	AX-88267218	AX-88267222	AX-88267234	AX-88267272	AX-88267278	AX-88267281	AX-88267302	AX-88267336	AX-88267360	AX-88267412	AX-88267427	AX-88267499	AX-88267527	AX-88267543	AX-88267598	AX-88267703	AX-88267827	AX-88267844	AX-88267845	AX-88267877	AX-88267995	AX-88268022	AX-88268092	AX-88268131	AX-88268178	AX-88268221	AX-88268257	AX-88268324	AX-88268329	AX-88268370	AX-88268376	AX-88268519	AX-88268608	AX-88268723	AX-88268785	AX-88268801	AX-88268829	AX-88268830	AX-88268836	AX-88268862	AX-88268881	AX-88268913	AX-88268945	AX-88269000	AX-88269115	AX-88269170	AX-88269176	AX-88269188	AX-88269202	AX-88269236	AX-88269262	AX-88269283	AX-88269304	AX-88269323	AX-88269364	AX-88269431	AX-88269537	AX-88269543	AX-88269580	AX-88269637	AX-88269659	AX-88269754	AX-88269914	AX-88269958	AX-88269971	AX-88270084	AX-88270260	AX-88270365	AX-88270399	AX-88270447	AX-88270455	AX-88270558	AX-88270607	AX-88270619	AX-88270622	AX-88270626	AX-88270655	AX-88270684	AX-88270774	AX-88270794	AX-88270804	AX-88270929	AX-88270932	AX-88270954	AX-88271004	AX-88271012	AX-88271047	AX-88271269	AX-88271315	AX-88271373	AX-88271443	AX-88271523	AX-88271565	AX-88271573	AX-88271610	AX-88271659	AX-88271721	AX-88271728	AX-88271737	AX-88271742	AX-88271768	AX-88271831	AX-88271878	AX-88271894	AX-88271912	AX-88271981	AX-88272002	AX-88272056	AX-88272093	AX-88272149	AX-88272245	AX-88272375	AX-88272493	AX-88272552	AX-88272561	AX-88272638	AX-88272648	AX-88272706	AX-88272721	AX-88272775	AX-88272847	AX-88272861	AX-88272863	AX-88272888	AX-88272927	AX-88272938	AX-88272966	AX-88272976	AX-88273025	AX-88273083	AX-88273152	AX-88273161	AX-88273173	AX-88273190	AX-88273248	AX-88273277	AX-88273300	AX-88273333	AX-88273357	AX-88273404	AX-88273423	AX-88273531	AX-88273616	AX-88273768	AX-88273971	AX-88274079	AX-88274111	AX-88274113	AX-88274124	AX-88274157	AX-88274216	AX-88274244	AX-88274434	AX-88274447	AX-88274495	AX-88274593	AX-88274614	AX-88274641	AX-88274657	AX-88274687	AX-88274762	AX-88274773	AX-88274776	AX-88274791	AX-88274852	AX-88274931	AX-88274947	AX-88274951	AX-88274971	AX-88275021	AX-88275031	AX-88275047	AX-88275083	AX-88275108	AX-88275130	AX-88275166	AX-88275181	AX-88275203	AX-88275256	AX-88275283	AX-88275298	AX-88275355	AX-88275383	AX-88275393	AX-88275430	AX-88275450	AX-88275493	AX-88275534	AX-88275604	AX-88275618	AX-88275768	AX-88275777	AX-88275786	AX-88275809	AX-88275829	AX-88275864	AX-88276033	AX-88276063	AX-88276116	AX-88276172	AX-88276244	AX-88276376	AX-88276385	AX-88276451	AX-88276473	AX-88276487	AX-88276566	AX-88276616	AX-88276646	AX-88276714	AX-88276726	AX-88276743	AX-88276776	AX-88276808	AX-88276861	AX-88276870	AX-88276905	AX-88276964	AX-88277019	AX-88277032	AX-88277034	AX-88277053	AX-88277118	AX-88277249	AX-88277341	AX-88277402	AX-88277420	AX-88277509	AX-88277629	AX-88277653	AX-88277723	AX-88277744	AX-88277806	AX-88277814	AX-88277854	AX-88277897	AX-88277945	AX-88277966	AX-88278130	AX-88278179	AX-88278192	AX-88278232	AX-88278283	AX-88278312	AX-88278357	AX-88278446	AX-88278447	AX-88278529	AX-88278568	AX-88278624	AX-88278694	AX-88278815	AX-88278816	AX-88278825	AX-88278848	AX-88278869	AX-88278908	AX-88278909	AX-88278998	AX-88279003	AX-88279005	AX-88279013	AX-88279022	AX-88279044	AX-88279145	AX-88279175	AX-88279225	AX-88279376	AX-88279532	AX-88279835	AX-88279851	AX-88279954	AX-88280002	AX-88280021	AX-88280057	AX-88280064	AX-88280100	AX-88280205	AX-88280224	AX-88280308	AX-88280390	AX-88280398	AX-88280422	AX-88280464	AX-88280637	AX-88280661	AX-88280711	AX-88280712	AX-88280741	AX-88280909	AX-88280936	AX-88281004	AX-88281016	AX-88281042	AX-88281118	AX-88281158	AX-88281163	AX-88281186	AX-88281281	AX-88281282	AX-88281285	AX-88281297	AX-88281318	AX-88281324	AX-88281346	AX-88281502	AX-88281531	AX-88281569	AX-88281720	AX-88281730	AX-88281735	AX-88281750	AX-88281838	AX-88281857	AX-88281859	AX-88281918	AX-88281950	AX-88281974	AX-88281993	AX-88282025	AX-88282054	AX-88282055	AX-88282061	AX-88282074	AX-88282124	AX-88282176	AX-88282200	AX-88282241	AX-88282251	AX-88282253	AX-88282279	AX-88282362	AX-88282366	AX-88282480	AX-88282491	AX-88282497	AX-88282521	AX-88282530	AX-88282574	AX-88282576	AX-88282650	AX-88282667	AX-88282690	AX-88282707	AX-88282727	AX-88282785	AX-88282823	AX-88282847	AX-88282962	AX-88282978	AX-88282988	AX-88283048	AX-88283058	AX-88283102	AX-88283160	AX-88283221	AX-88283303	AX-88283334	AX-88283338	AX-88283360	AX-88283414	AX-88283447	AX-88283468	AX-88283554	AX-88283672	AX-88283745	AX-88283856	AX-88283862	AX-88283912	AX-88283924	AX-88283962	AX-88284017	AX-88284030	AX-88284043	AX-88284054	AX-88284244	AX-88284265	AX-88284422	AX-88284543	AX-88284544	AX-88284616	AX-88284627	AX-88284680	AX-88284693	AX-88284721	AX-88284757	AX-88284789	AX-88284798	AX-88284892	AX-88285026	AX-88285050	AX-88285053	AX-88285127	AX-88285157	AX-88285187	AX-88285197	AX-88285240	AX-88285362	AX-88285373	AX-88285403	AX-88285407	AX-88285523	AX-88285556	AX-88285615	AX-88285719	AX-88285721	AX-88285722	AX-88285751	AX-88285793	AX-88285805	AX-88285897	AX-88285943	AX-88285946	AX-88285986	AX-88286106	AX-88286206	AX-88286240	AX-88286284	AX-88286356	AX-88286366	AX-88286417	AX-88286490	AX-88286494	AX-88286501	AX-88286566	AX-88286578	AX-88286652	AX-88286655	AX-88286666	AX-88286687	AX-88286698	AX-88286714	AX-88286729	AX-88286741	AX-88286854	AX-88286893	AX-88286952	AX-88286956	AX-88286995	AX-88287007	AX-88287012	AX-88287014	AX-88287037	AX-88287078	AX-88287097	AX-88287141	AX-88287201	AX-88287202	AX-88287295	AX-88287366	AX-88287406	AX-88287428	AX-88287432	AX-88287483	AX-88287505	AX-88287634	AX-88287662	AX-88287718	AX-88287734	AX-88287837	AX-88287866	AX-88287889	AX-88287896	AX-88287898	AX-88287913	AX-88287946	AX-88287975	AX-88288021	AX-88288074	AX-88288097	AX-88288127	AX-88288143	AX-88288166	AX-88288200	AX-88288267	AX-88288270	AX-88288351	AX-88288362	AX-88288370	AX-88288390	AX-88288479	AX-88288489	AX-88288519	AX-88288524	AX-88288588	AX-88288612	AX-88288617	AX-88288708	AX-88288886	AX-88288887	AX-88288955	AX-88288956	AX-88288993	AX-88289010	AX-88289080	AX-88289119	AX-88289126	AX-88289153	AX-88289158	AX-88289164	AX-88289205	AX-88289246	AX-88289294	AX-88289326	AX-88289337	AX-88289376	AX-88289421	AX-88289509	AX-88289529	AX-88289531	AX-88289551	AX-88289558	AX-88289635	AX-88289707	AX-88289734	AX-88289754	AX-88289782	AX-88289826	AX-88289839	AX-88289851	AX-88289888	AX-88289909	AX-88289922	AX-88289933	AX-88290013	AX-88290194	AX-88290201	AX-88290216	AX-88290224	AX-88290288	AX-88290293	AX-88290321	AX-88290349	AX-88290417	AX-88290442	AX-88290496	AX-88290536	AX-88290583	AX-88290660	AX-88290705	AX-88290739	AX-88290745	AX-88290755	AX-88290778	AX-88290794	AX-88290850	AX-88290851	AX-88290898	AX-88290903	AX-88290906	AX-88290938	AX-88290989	AX-88290999	AX-88291030	AX-88291031	AX-88291044	AX-88291100	AX-88291109	AX-88291139	AX-88291163	AX-88291169	AX-88291238	AX-88291264	AX-88291376	AX-88291377	AX-88291420	AX-88291460	AX-88291523	AX-88291574	AX-88291576	AX-88291580	AX-88291592	AX-88291611	AX-88291631	AX-88291726	AX-88291739	AX-88291763	AX-88291780	AX-88291781	AX-88291788	AX-88291801	AX-88291837	AX-88291880	AX-88291881	AX-88291898	AX-88291933	AX-88291987	AX-88292041	AX-88292048	AX-88292079	AX-88292091	AX-88292237	AX-88292356	AX-88292388	AX-88292453	AX-88292472	AX-88292484	AX-88292539	AX-88292678	AX-88292681	AX-88292698	AX-88292704	AX-88292759	AX-88292781	AX-88292876	AX-88292912	AX-88292954	AX-88293002	AX-88293007	AX-88293088	AX-88293133	AX-88293150	AX-88293206	AX-88293275	AX-88293319	AX-88293323	AX-88293331	AX-88293340	AX-88293425	AX-88293437	AX-88293439	AX-88293456	AX-88293504	AX-88293545	AX-88293667	AX-88293677	AX-88293803	AX-88293912	AX-88293928	AX-88294015	AX-88294020	AX-88294070	AX-88294094	AX-88294177	AX-88294187	AX-88294350	AX-88294354	AX-88294400	AX-88294412	AX-88294449	AX-88294545	AX-88294605	AX-88294608	AX-88294628	AX-88294651	AX-88294713	AX-88294776	AX-88294804	AX-88294888	AX-88295031	AX-88295044	AX-88295170	AX-88295180	AX-88295221	AX-88295285	AX-88295321	AX-88295355	AX-88295400	AX-88295441	AX-88295449	AX-88295481	AX-88295496	AX-88295500	AX-88295510	AX-88295518	AX-88295530	AX-88295585	AX-88295743	AX-88295772	AX-88295804	AX-88295826	AX-88295827	AX-88295866	AX-88295883	AX-88295908	AX-88295923	AX-88295979	AX-88296079	AX-88296160	AX-88296163	AX-88296283	AX-88296292	AX-88296328	AX-88296343	AX-88296345	AX-88296474	AX-88296496	AX-88296590	AX-88296667	AX-88296679	AX-88296827	AX-88296842	AX-88296872	AX-88296881	AX-88296915	AX-88297026	AX-88297086	AX-88297141	AX-88297233	AX-88297434	AX-88297451	AX-88297486	AX-88297504	AX-88297509	AX-88297540	AX-88297596	AX-88297600	AX-88297618	AX-88297649	AX-88297660	AX-88297682	AX-88297729	AX-88297828	AX-88297832	AX-88297837	AX-88297869	AX-88297894	AX-88297916	AX-88298026	AX-88298050	AX-88298090	AX-88298113	AX-88298162	AX-88298163	AX-88298244	AX-88298320	AX-88298365	AX-88298432	AX-88298493	AX-88298541	AX-88298544	AX-88298578	AX-88298645	AX-88298677	AX-88298693	AX-88298695	AX-88298710	AX-88298729	AX-88298758	AX-88298775	AX-88298782	AX-88298811	AX-88298818	AX-88298882	AX-88298886	AX-88298924	AX-88298983	AX-88298987	AX-88299015	AX-88299035	AX-88299046	AX-88299149	AX-88299159	AX-88299167	AX-88299201	AX-88299226	AX-88299241	AX-88299264	AX-88299287	AX-88299298	AX-88299356	AX-88299421	AX-88299424	AX-88299428	AX-88299433	AX-88299469	AX-88299495	AX-88299522	AX-88299548	AX-88299577	AX-88299578	AX-88299652	AX-88299667	AX-88299691	AX-88299727	AX-88299747	AX-88299820	AX-88299830	AX-88299852	AX-88299864	AX-88299878	AX-88299904	AX-88299927	AX-88299973	AX-88299981	AX-88300020	AX-88300037	AX-88300041	AX-88300119	AX-88300165	AX-88300179	AX-88300183	AX-88300190	AX-88300260	AX-88300272	AX-88300278	AX-88300279	AX-88300288	AX-88300453	AX-88300535	AX-88300712	AX-88300717	AX-88300750	AX-88300770	AX-88300776	AX-88300872	AX-88300914	AX-88300947	AX-88301023	AX-88301089	AX-88301092	AX-88301093	AX-88301157	AX-88301228	AX-88301245	AX-88301317	AX-88301337	AX-88301373	AX-88301393	AX-88301399	AX-88301405	AX-88301456	AX-88301469	AX-88301475	AX-88301507	AX-88301567	AX-88301655	AX-88301677	AX-88301703	AX-88301709	AX-88301725	AX-88301762	AX-88301954	AX-88301960	AX-88301967	AX-88301979	AX-88302053	AX-88302182	AX-88302184	AX-88302255	AX-88302333	AX-88302423	AX-88302438	AX-88302485	AX-88302517	AX-88302519	AX-88302595	AX-88302607	AX-88302616	AX-88302709	AX-88302716	AX-88302742	AX-88302769	AX-88302774	AX-88302789	AX-88302797	AX-88302803	AX-88302908	AX-88302919	AX-88302934	AX-88303018	AX-88303027	AX-88303166	AX-88303183	AX-88303194	AX-88303246	AX-88303254	AX-88303275	AX-88303283	AX-88303316	AX-88303355	AX-88303384	AX-88303440	AX-88303490	AX-88303493	AX-88303577	AX-88303584	AX-88303586	AX-88303610	AX-88303611	AX-88303668	AX-88303750	AX-88303756	AX-88303825	AX-88303833	AX-88303866	AX-88303877	AX-88304039	AX-88304067	AX-88304196	AX-88304219	AX-88304391	AX-88304407	AX-88304430	AX-88304452	AX-88304566	AX-88304612	AX-88304623	AX-88304626	AX-88304634	AX-88304655	AX-88304676	AX-88304682	AX-88304715	AX-88304773	AX-88304818	AX-88304820	AX-88304850	AX-88304956	AX-88304958	AX-88305009	AX-88305031	AX-88305066	AX-88305102	AX-88305116	AX-88305139	AX-88305171	AX-88305208	AX-88305210	AX-88305333	AX-88305401	AX-88305497	AX-88305531	AX-88305551	AX-88305688	AX-88305689	AX-88305756	AX-88305822	AX-88305826	AX-88305862	AX-88305863	AX-88305899	AX-88305906	AX-88305919	AX-88306014	AX-88306039	AX-88306048	AX-88306126	AX-88306184	AX-88306187	AX-88306284	AX-88306292	AX-88306418	AX-88306422	AX-88306424	AX-88306440	AX-88306482	AX-88306492	AX-88306518	AX-88306652	AX-88306660	AX-88306669	AX-88306716	AX-88306719	AX-88306729	AX-88306734	AX-88306790	AX-88306862	AX-88306980	AX-88307045	AX-88307059	AX-88307084	AX-88307111	AX-88307130	AX-88307212	AX-88307249	AX-88307286	AX-88307356	AX-88307374	AX-88307439	AX-88307479	AX-88307533	AX-88307580	AX-88307679	AX-88307779	AX-88307829	AX-88307834	AX-88307874	AX-88307902	AX-88308018	AX-88308089	AX-88308102	AX-88308107	AX-88308112	AX-88308129	AX-88308162	AX-88308171	AX-88308319	AX-88308452	AX-88308462	AX-88308528	AX-88308628	AX-88308669	AX-88308679	AX-88308715	AX-88308768	AX-88308769	AX-88308803	AX-88308805	AX-88308835	AX-88308995	AX-88309001	AX-88309009	AX-88309021	AX-88309032	AX-88309036	AX-88309099	AX-88309118	AX-88309119	AX-88309147	AX-88309148	AX-88309150	AX-88309194	AX-88309206	AX-88309312	AX-88309336	AX-88309344	AX-88309347	AX-88309378	AX-88309390	AX-88309393	AX-88309408	AX-88309418	AX-88309430	AX-88309431	AX-88309445	AX-88309477	AX-88309573	AX-88309603	AX-88309705	AX-88309755	AX-88309756	AX-88309771	AX-88309916	AX-88309921	AX-88309931	AX-88309951	AX-88310030	AX-88310092	AX-88310095	AX-88310129	AX-88310142	AX-88310176	AX-88310179	AX-88310218	AX-88310242	AX-88310258	AX-88310376	AX-88310392	AX-88310398	AX-88310498	AX-88310524	AX-88310547	AX-88310588	AX-88310601	AX-88310631	AX-88310677	AX-88310690	AX-88310715	AX-88310818	AX-88310822	AX-88310863	AX-88310941	AX-88310948	AX-88310992	AX-88310996	AX-88311013	AX-88311022	AX-88311068	AX-88311084	AX-88311121	AX-88311160	AX-88311165	AX-88311215	AX-88311232	AX-88311368	AX-88311382	AX-88311425	AX-88311429	AX-88311432	AX-88311459	AX-88311465	AX-88311512	AX-88311528	AX-88311605	AX-88311629	AX-88311725	AX-88311775	AX-88311874	AX-88311891	AX-88311916	AX-88311930	AX-88311938	AX-88311967	AX-88312015	AX-88312043	AX-88312060	AX-88312066	AX-88312072	AX-88312110	AX-88312176	AX-88312236	AX-88312237	AX-88312241	AX-88312283	AX-88312289	AX-88312367	AX-88312392	AX-88312393	AX-88312394	AX-88312419	AX-88312441	AX-88312446	AX-88312449	AX-88312450	AX-88312537	AX-88312544	AX-88312552	AX-88312685	AX-88312712	AX-88312747	AX-88312752	AX-88312800	AX-88312857	AX-88312940	AX-88313005	AX-88313074	AX-88313083	AX-88313115	AX-88313160	AX-88313218	AX-88313248	AX-88313327	AX-88313366	AX-88313368	AX-88313382	AX-88313434	AX-88313454	AX-88313461	AX-88313462	AX-88313492	AX-88313569	AX-88313636	AX-88313659	AX-88313662	AX-88313692	AX-88313782	AX-88313843	AX-88313863	AX-88313870	AX-88313965	AX-88313977	AX-88313984	AX-88314050	AX-88314056	AX-88314082	AX-88314099	AX-88314162	AX-88314199	AX-88314226	AX-88314228	AX-88314261	AX-88314291	AX-88314467	AX-88314478	AX-88314490	AX-88314573	AX-88314591	AX-88314608	AX-88314635	AX-88314636	AX-88314638	AX-88314661	AX-88314690	AX-88314694	AX-88314722	AX-88314748	AX-88314838	AX-88314855	AX-88314888	AX-88314889	AX-88314939	AX-88314973	AX-88314987	AX-88315043	AX-88315057	AX-88315071	AX-88315117	AX-88315126	AX-88315178	AX-88315246	AX-88315281	AX-88315347	AX-88315384	AX-88315403	AX-88315404	AX-88315434	AX-88315483	AX-88315519	AX-88315541	AX-88315563	AX-88315631	AX-88315640	AX-88315650	AX-88315659	AX-88315712	AX-88315746	AX-88315775	AX-88315819	AX-88315942	AX-88315949	AX-88315951	AX-88315968	AX-88315980	AX-88315987	AX-88316036	AX-88316070	Crit2_AJ295231.1	Crit2_LNS-87934314	Crit2_LNS-87943138	Crit2_LNS-87944147	Crit2_LNS-87956267	Crit2_LNS-87964884	Crit2_LNS-87998237	Crit2_LNS-88006047	Crit2_LNS-88071391	Crit2_LNS-88095392	Crit2_LNS-88124041	Crit2_LNS-88134561	Crit2_LNS-88157893	Crit2_LNS-88222767	Crit2_LNS-88270804	Crit2_LNS-88289827	Crit2_LNS-88290778	Crit2_LNS-88302333	Crit2_Mys_SNP2	Crit2_NAE_NS	Crit2_OMS00012	Crit2_OMS00038	Crit2_OMS00039	Crit2_OMS00056	Crit2_OMS00057	Crit2_OMS00066	Crit2_OMS00068	Crit2_OMS00071	Crit2_OMS00092	Crit2_OMS00096	Crit2_OMS00099	Crit2_OMS00106	Crit2_OMS00112	Crit2_OMS00120	Crit2_OMS00136	Crit2_OMS00146	Crit2_OMS00149	Crit2_OMS00155	Crit2_OMS00159	Crit2_P003	Crit2_P005	Crit2_P007	Crit2_P008	Crit2_P013	Crit2_P018	Crit2_P020	Crit2_P022	Crit2_P023	Crit2_P025	Crit2_P033	Crit2_P034	Crit2_P047	Crit2_P048	Crit2_P050	Crit2_P052	Crit2_P053	Crit2_P056	Crit2_P057	Crit2_P058	Crit2_P062	Crit2_P065	Crit2_P068	Crit2_P069	Crit2_P074	Crit2_P075	Crit2_P077	Crit2_P079	Crit2_P082	Crit2_P085	Crit2_P093	Crit2_P095	Crit2_P097	Crit2_P099	Crit2_P107	Crit2_P113	Crit2_P119	Crit2_P121	Crit2_P123	Crit2_P124	Crit2_P131	Crit2_P132	Crit2_P134	Crit2_P135	Crit2_P138	Crit2_P140	Crit2_P142	Crit2_P144	Crit2_P146	Crit2_P148	Crit2_P150	Crit2_P154	Crit2_P155	Crit2_P158	Crit2_P161	Crit2_P163	Crit2_P165	Crit2_P168	Crit2_P169	Crit2_P170	Crit2_P171	Crit2_P174	Crit2_P180	Crit2_P182	Crit2_P183	Crit2_P184	Crit2_P185	Crit2_P186	Crit2_P193	Crit2_P194	Crit2_P197	Crit2_P201	Crit2_P202	Crit2_P203	Crit2_P205	Crit2_P209	Crit2_P211	Crit2_P214	Crit2_P217	Crit2_P218	Crit2_P221	Crit2_P222	Crit2_P224	Crit2_P233	Crit2_P235	Crit2_P236	Crit2_P237	Crit2_P238	Crit2_P239	Crit2_P241	Crit2_P243	Crit2_P244	Crit2_P245	Crit2_R1094	Crit2_R1522	Crit2_R2917	Crit2_R3019	Crit2_R4489	Crit2_R5367	Crit2_R5533	Crit2_R5534	Crit2_R7175	Crit2_R7544	Crit2_R7550	Crit2_Ssa0008ECIG	Crit2_Ssa0014ECIG	Crit2_Ssa0016ECIG	Crit2_Ssa0019ECIG	Crit2_Ssa0026ECIG	Crit2_Ssa0029ECIG	Crit2_Ssa0030ECIG	Crit2_Ssa0032aECIG	Crit2_Ssa0044ECIG	Crit2_Ssa0045ECIG	Crit2_Ssa0052ECIG	Crit2_Ssa0054ECIG	Crit2_Ssa0056ECIG	Crit2_Ssa0059bECIG	Crit2_Ssa0063bECIG	Crit2_Ssa0063cECIG	Crit2_Ssa0064ECIG	Crit2_Ssa0065ECIG	Crit2_Ssa0067ECIG	Crit2_Ssa0075ECIG	Crit2_Ssa0078ECIG	Crit2_Ssa0079aECIG	Crit2_Ssa0080ECIG	Crit2_Ssa0081ECIG	Crit2_Ssa0088ECIG	Crit2_Ssa0095ECIG	Crit2_Ssa0096ECIG	Crit2_Ssa0108ECIG	Crit2_Ssa0116ECIG	Crit2_Ssa0122aECIG	Crit2_Ssa0127ECIG	Crit2_Ssa0131aECIG	Crit2_Ssa0139ECIG	Crit2_Ssa0149ECIG	Crit2_Ssa0154ECIG	Crit2_Ssa0158ECIG	Crit2_Ssa0163ECIG	Crit2_Ssa0168ECIG	Crit2_Ssa0169bECIG	Crit2_Ssa0171bECIG	Crit2_Ssa0175aECIG	Crit2_Ssa0180ECIG	Crit2_Ssa0192ECIG	Crit2_Ssa0193ECIG	Crit2_Ssa0194ECIG	Crit2_Ssa0201ECIG	Crit2_Ssa0202ECIG	Crit2_Ssa0207ECIG	Crit2_Ssa0211ECIG	Crit2_Ssa0213ECIG	Crit2_Ssa0217ECIG	Crit2_Ssa0218ECIG	Crit2_Ssa0220ECIG	Crit2_Ssa0221aECIG	Crit2_Ssa0222bECIG	Crit2_Ssa0228bECIG	Crit2_Ssa0233ECIG	Crit2_Ssa0238ECIG	Crit2_Ssa0240ECIG	Crit2_Ssa0243ECIG	Crit2_Ssa0250ECIG	Crit2_Ssa0253aECIG	Crit2_Ssa0253bECIG	Crit2_rs119097283	Crit2_rs119109553	Crit2_rs119109556	Crit2_rs119109623	Crit2_rs159401076	Crit2_rs159401753	Crit2_rs159401914	Crit2_rs159401985	Crit2_rs159402184	Crit2_rs159402373	Crit2_rs159402394	Crit2_rs159402497	Crit2_rs159402558	Crit2_rs159402569	Crit2_rs159402585	Crit2_rs159402979	Crit2_rs159403006	Crit2_rs159403155	Crit2_rs159403244	Crit2_rs159403402	Crit2_rs159403677	Crit2_rs159403884	Crit2_rs159403993	Crit2_rs159404245	Crit2_rs159404323	Crit2_rs159405116	Crit2_rs159405324	Crit2_rs159405837	Crit2_rs159405941	Crit2_rs159406571	Crit2_rs159406907	Crit2_rs159406934	Crit2_rs159407163	Crit2_rs159407380	Crit2_rs159407684	Crit2_rs159407700	Crit2_rs162764282	Crit2_rs162764444	Crit2_rs162764470	Crit2_rs162764520	Crit2_rs162764526	Crit2_rs271791493	Crit_AJ295231.1	Crit_LNS-87934314	Crit_LNS-87939040	Crit_LNS-87943138	Crit_LNS-87944147	Crit_LNS-87956267	Crit_LNS-87964884	Crit_LNS-87998237	Crit_LNS-88071391	Crit_LNS-88095392	Crit_LNS-88124041	Crit_LNS-88134561	Crit_LNS-88157893	Crit_LNS-88222767	Crit_LNS-88270804	Crit_LNS-88289827	Crit_LNS-88290778	Crit_LNS-88302333	Crit_Mys_SNP2	Crit_NAE_NS	Crit_OMS00012	Crit_OMS00038	Crit_OMS00039	Crit_OMS00056	Crit_OMS00057	Crit_OMS00066	Crit_OMS00068	Crit_OMS00071	Crit_OMS00092	Crit_OMS00096	Crit_OMS00099	Crit_OMS00112	Crit_OMS00120	Crit_OMS00136	Crit_OMS00146	Crit_OMS00149	Crit_OMS00155	Crit_OMS00159	Crit_P005	Crit_P007	Crit_P008	Crit_P013	Crit_P018	Crit_P020	Crit_P022	Crit_P023	Crit_P025	Crit_P033	Crit_P034	Crit_P045	Crit_P047	Crit_P048	Crit_P050	Crit_P053	Crit_P056	Crit_P057	Crit_P058	Crit_P062	Crit_P065	Crit_P068	Crit_P069	Crit_P074	Crit_P077	Crit_P079	Crit_P082	Crit_P085	Crit_P089	Crit_P093	Crit_P095	Crit_P096	Crit_P097	Crit_P099	Crit_P107	Crit_P113	Crit_P119	Crit_P121	Crit_P123	Crit_P124	Crit_P131	Crit_P132	Crit_P134	Crit_P135	Crit_P138	Crit_P140	Crit_P144	Crit_P146	Crit_P148	Crit_P149	Crit_P150	Crit_P154	Crit_P155	Crit_P158	Crit_P161	Crit_P163	Crit_P165	Crit_P168	Crit_P169	Crit_P170	Crit_P171	Crit_P174	Crit_P180	Crit_P182	Crit_P183	Crit_P184	Crit_P185	Crit_P186	Crit_P193	Crit_P194	Crit_P197	Crit_P201	Crit_P202	Crit_P203	Crit_P205	Crit_P209	Crit_P211	Crit_P214	Crit_P217	Crit_P218	Crit_P221	Crit_P222	Crit_P224	Crit_P233	Crit_P235	Crit_P236	Crit_P237	Crit_P238	Crit_P239	Crit_P241	Crit_P243	Crit_P244	Crit_P245	Crit_R1094	Crit_R1522	Crit_R2917	Crit_R4489	Crit_R5367	Crit_R5533	Crit_R5534	Crit_R7175	Crit_R7544	Crit_R7550	Crit_SL7283	Crit_Ssa0008ECIG	Crit_Ssa0014ECIG	Crit_Ssa0016ECIG	Crit_Ssa0019ECIG	Crit_Ssa0026ECIG	Crit_Ssa0029ECIG	Crit_Ssa0030ECIG	Crit_Ssa0032aECIG	Crit_Ssa0044ECIG	Crit_Ssa0045ECIG	Crit_Ssa0052ECIG	Crit_Ssa0054ECIG	Crit_Ssa0056ECIG	Crit_Ssa0059bECIG	Crit_Ssa0063bECIG	Crit_Ssa0063cECIG	Crit_Ssa0064ECIG	Crit_Ssa0065ECIG	Crit_Ssa0067ECIG	Crit_Ssa0075ECIG	Crit_Ssa0079aECIG	Crit_Ssa0080ECIG	Crit_Ssa0081ECIG	Crit_Ssa0088ECIG	Crit_Ssa0095ECIG	Crit_Ssa0096ECIG	Crit_Ssa0116ECIG	Crit_Ssa0122aECIG	Crit_Ssa0127ECIG	Crit_Ssa0131aECIG	Crit_Ssa0139ECIG	Crit_Ssa0149ECIG	Crit_Ssa0154ECIG	Crit_Ssa0163ECIG	Crit_Ssa0168ECIG	Crit_Ssa0169bECIG	Crit_Ssa0171bECIG	Crit_Ssa0175aECIG	Crit_Ssa0180ECIG	Crit_Ssa0192ECIG	Crit_Ssa0193ECIG	Crit_Ssa0194ECIG	Crit_Ssa0201ECIG	Crit_Ssa0202ECIG	Crit_Ssa0207ECIG	Crit_Ssa0211ECIG	Crit_Ssa0213ECIG	Crit_Ssa0217ECIG	Crit_Ssa0218ECIG	Crit_Ssa0220ECIG	Crit_Ssa0221aECIG	Crit_Ssa0222bECIG	Crit_Ssa0228bECIG	Crit_Ssa0233ECIG	Crit_Ssa0238ECIG	Crit_Ssa0240ECIG	Crit_Ssa0243ECIG	Crit_Ssa0250ECIG	Crit_Ssa0253bECIG	Crit_rs119097283	Crit_rs119109553	Crit_rs119109556	Crit_rs119109623	Crit_rs159401076	Crit_rs159401753	Crit_rs159401914	Crit_rs159401985	Crit_rs159402184	Crit_rs159402373	Crit_rs159402394	Crit_rs159402497	Crit_rs159402558	Crit_rs159402569	Crit_rs159402585	Crit_rs159402979	Crit_rs159403006	Crit_rs159403155	Crit_rs159403244	Crit_rs159403402	Crit_rs159403677	Crit_rs159403884	Crit_rs159403993	Crit_rs159404245	Crit_rs159404323	Crit_rs159405116	Crit_rs159405324	Crit_rs159405837	Crit_rs159405941	Crit_rs159406571	Crit_rs159406907	Crit_rs159406934	Crit_rs159407163	Crit_rs159407380	Crit_rs159407684	Crit_rs159407700	Crit_rs162764282	Crit_rs162764444	Crit_rs162764470	Crit_rs162764520	Crit_rs162764526	Crit_rs271791493	omy01_10126534	omy01_10266920	omy01_10358103	omy01_10812262	omy01_11377722	omy01_11614605	omy01_11705741	omy01_1274858	omy01_12757688	omy01_13112978	omy01_13906938	omy01_1403950	omy01_14284567	omy01_14555347	omy01_15253703	omy01_15976859	omy01_16082694	omy01_16996428	omy01_17102117	omy01_17248205	omy01_17865865	omy01_17968695	omy01_18333940	omy01_18445943	omy01_18637498	omy01_18778462	omy01_18926309	omy01_19202919	omy01_19317989	omy01_19412824	omy01_19540149	omy01_19645168	omy01_19904409	omy01_20116806	omy01_20313633	omy01_20414143	omy01_20554671	omy01_20663079	omy01_21036819	omy01_21142155	omy01_21572362	omy01_21817317	omy01_21987847	omy01_22247340	omy01_22461586	omy01_22551655	omy01_23028988	omy01_23125849	omy01_23307734	omy01_23432211	omy01_23824015	omy01_24054350	omy01_24404560	omy01_24495549	omy01_24652394	omy01_24770331	omy01_24878285	omy01_25010220	omy01_25127659	omy01_25272390	omy01_25630224	omy01_25754226	omy01_26147975	omy01_26253502	omy01_26570316	omy01_2675116	omy01_27067974	omy01_27403868	omy01_27619406	omy01_27896415	omy01_28144212	omy01_28353293	omy01_28658429	omy01_2906781	omy01_29098839	omy01_29371877	omy01_29465313	omy01_29622950	omy01_29730244	omy01_29887186	omy01_30034008	omy01_30475934	omy01_30566587	omy01_30669246	omy01_31392586	omy01_31512732	omy01_31787453	omy01_31921036	omy01_32252376	omy01_32402701	omy01_32576995	omy01_32758283	omy01_32918436	omy01_33350626	omy01_33443664	omy01_33624115	omy01_33962989	omy01_34099473	omy01_34198713	omy01_34506079	omy01_34609645	omy01_34715643	omy01_3472130	omy01_35948881	omy01_36038954	omy01_36222363	omy01_36336967	omy01_36429699	omy01_3646261	omy01_36531490	omy01_36775066	omy01_37166916	omy01_37614216	omy01_38068796	omy01_38165748	omy01_38477349	omy01_38990067	omy01_39650527	omy01_39828843	omy01_39941203	omy01_40308336	omy01_40406072	omy01_40631276	omy01_40804928	omy01_40915737	omy01_41054514	omy01_41172104	omy01_41292115	omy01_41540214	omy01_42094223	omy01_42185717	omy01_42287420	omy01_42424731	omy01_42601336	omy01_42694842	omy01_42893282	omy01_43001099	omy01_43126163	omy01_4322717	omy01_43261318	omy01_43371890	omy01_43498947	omy01_43593906	omy01_43789678	omy01_44166866	omy01_44288517	omy01_44715301	omy01_45097311	omy01_45208517	omy01_45348674	omy01_45459202	omy01_45778292	omy01_46184475	omy01_46388296	omy01_47064984	omy01_47183963	omy01_47321178	omy01_47645612	omy01_4765250	omy01_47761228	omy01_48597022	omy01_48734027	omy01_49045182	omy01_49244114	omy01_49884855	omy01_51177960	omy01_51279027	omy01_51793855	omy01_52440378	omy01_52872780	omy01_53032474	omy01_53753453	omy01_54660552	omy01_54788603	omy01_54966883	omy01_55109068	omy01_55231168	omy01_55325223	omy01_55458424	omy01_5566673	omy01_56135089	omy01_56263447	omy01_57264389	omy01_58034826	omy01_58287928	omy01_5837009	omy01_58521612	omy01_58653053	omy01_58877242	omy01_59198442	omy01_59347570	omy01_59656507	omy01_59898369	omy01_60300833	omy01_60392452	omy01_61006669	omy01_61108953	omy01_61272457	omy01_61389838	omy01_61570825	omy01_61702113	omy01_62438890	omy01_62632076	omy01_62891725	omy01_63119072	omy01_63372991	omy01_63463027	omy01_63913403	omy01_64057363	omy01_64347470	omy01_64603012	omy01_6475436	omy01_64808321	omy01_64985671	omy01_65115241	omy01_65326216	omy01_65449135	omy01_65621083	omy01_65747537	omy01_66444666	omy01_66540367	omy01_66635230	omy01_66779184	omy01_66951999	omy01_67124347	omy01_67315199	omy01_67456997	omy01_67814401	omy01_67987519	omy01_68133064	omy01_68230363	omy01_68335661	omy01_68496154	omy01_68645489	omy01_68906804	omy01_69335185	omy01_69564500	omy01_69811572	omy01_70256721	omy01_70692182	omy01_70830119	omy01_70942575	omy01_71124962	omy01_71501564	omy01_71732815	omy01_71844001	omy01_71951996	omy01_72295702	omy01_72595319	omy01_72702832	omy01_72809310	omy01_72972867	omy01_73117997	omy01_73502140	omy01_73941303	omy01_74579192	omy01_74983977	omy01_75075057	omy01_75193997	omy01_75372806	omy01_75498531	omy01_75699044	omy01_75995886	omy01_76106574	omy01_76202740	omy01_76446230	omy01_77239903	omy01_77347917	omy01_77605418	omy01_77749718	omy01_78693385	omy01_79227420	omy01_79577249	omy01_79818170	omy01_80011179	omy01_83770441	omy01_8679003	omy01_8816847	omy01_8915723	omy01_9316973	omy01_9482238	omy01_9654697	omy01_9749982	omy02_10140802	omy02_10698063	omy02_10826117	omy02_11102637	omy02_11244935	omy02_11539271	omy02_11689271	omy02_11796209	omy02_12050471	omy02_12210873	omy02_12330027	omy02_1237642	omy02_12429486	omy02_12586487	omy02_12741538	omy02_12920866	omy02_13087760	omy02_13180017	omy02_13281133	omy02_13860765	omy02_1441270	omy02_14950925	omy02_15048539	omy02_15248281	omy02_15529695	omy02_15899415	omy02_16025475	omy02_16167982	omy02_16372292	omy02_16632310	omy02_16837878	omy02_16933496	omy02_17058414	omy02_17416537	omy02_17547656	omy02_17686751	omy02_17935462	omy02_18188903	omy02_18399759	omy02_18706257	omy02_18797646	omy02_18910525	omy02_19026774	omy02_19137300	omy02_19718387	omy02_19935778	omy02_20442431	omy02_20592852	omy02_20767810	omy02_20869308	omy02_21112971	omy02_21521877	omy02_21814223	omy02_21950122	omy02_22063852	omy02_22321810	omy02_22415393	omy02_22675661	omy02_22782481	omy02_23032369	omy02_23349010	omy02_23486865	omy02_2357101	omy02_23636818	omy02_23744101	omy02_23845043	omy02_23968014	omy02_24119348	omy02_24243414	omy02_24360378	omy02_24566544	omy02_24817711	omy02_25562173	omy02_25697025	omy02_26001249	omy02_26180562	omy02_26329375	omy02_26613895	omy02_26709911	omy02_26878543	omy02_27391762	omy02_27511944	omy02_27661262	omy02_27975690	omy02_28425181	omy02_28524258	omy02_28622831	omy02_28838117	omy02_29356410	omy02_29567320	omy02_29743018	omy02_2991099	omy02_29974451	omy02_30308769	omy02_30633183	omy02_30979142	omy02_31138318	omy02_31386544	omy02_31896401	omy02_32145432	omy02_32398559	omy02_33331387	omy02_33798862	omy02_3384057	omy02_33910264	omy02_35173313	omy02_35344599	omy02_35489228	omy02_35686540	omy02_35867452	omy02_35996093	omy02_36132138	omy02_36232130	omy02_36423290	omy02_36640929	omy02_37211310	omy02_37918140	omy02_38035546	omy02_38339101	omy02_38537014	omy02_38748723	omy02_38872728	omy02_39406702	omy02_40055256	omy02_40175813	omy02_40552980	omy02_40676241	omy02_40795425	omy02_41166583	omy02_41282284	omy02_41463702	omy02_41774074	omy02_41876959	omy02_42024241	omy02_42415995	omy02_42644105	omy02_43045043	omy02_43229904	omy02_43353348	omy02_43463336	omy02_43594000	omy02_43732324	omy02_44003292	omy02_44132106	omy02_44701565	omy02_44841371	omy02_45481493	omy02_45658909	omy02_45766591	omy02_4599100	omy02_46015803	omy02_46394944	omy02_46502911	omy02_46828841	omy02_47198515	omy02_47306118	omy02_47479463	omy02_47810904	omy02_48114214	omy02_48454049	omy02_48558392	omy02_48825316	omy02_49057854	omy02_49858536	omy02_51791278	omy02_51944488	omy02_52701876	omy02_52832197	omy02_53198656	omy02_53698544	omy02_54209020	omy02_54353466	omy02_55599718	omy02_55972180	omy02_56505941	omy02_56864593	omy02_5722689	omy02_57276719	omy02_57629524	omy02_57932593	omy02_58286216	omy02_58396298	omy02_58564618	omy02_58708673	omy02_58816345	omy02_58926562	omy02_59047575	omy02_59339232	omy02_59663332	omy02_59903562	omy02_59999449	omy02_60364971	omy02_60485667	omy02_60587199	omy02_61018609	omy02_61182671	omy02_61561035	omy02_61755600	omy02_61882920	omy02_62028232	omy02_62296311	omy02_62403005	omy02_625368	omy02_62868600	omy02_63054375	omy02_63150859	omy02_63363820	omy02_6337123	omy02_63458866	omy02_63775561	omy02_64034636	omy02_64161918	omy02_64304484	omy02_64398841	omy02_6472038	omy02_64813653	omy02_64952080	omy02_65273590	omy02_65620287	omy02_65727581	omy02_65819542	omy02_66064219	omy02_66174712	omy02_66315262	omy02_66459806	omy02_66807189	omy02_6687808	omy02_66922821	omy02_67154543	omy02_67392904	omy02_67501172	omy02_67648444	omy02_67902905	omy02_6792848	omy02_68692271	omy02_68987040	omy02_69421208	omy02_69518577	omy02_69660768	omy02_69941468	omy02_70046070	omy02_70227412	omy02_70637201	omy02_70732280	omy02_70881925	omy02_71106135	omy02_7173989	omy02_71878480	omy02_72060432	omy02_72599423	omy02_72691802	omy02_73131842	omy02_7315765	omy02_73382927	omy02_73547884	omy02_73645111	omy02_74136345	omy02_74253175	omy02_74446902	omy02_74552342	omy02_74672256	omy02_74885477	omy02_75067510	omy02_75643109	omy02_76238867	omy02_76389150	omy02_76589012	omy02_76802880	omy02_76896720	omy02_77180327	omy02_7740740	omy02_77646722	omy02_77898044	omy02_78657201	omy02_7870405	omy02_78874922	omy02_79631119	omy02_7976935	omy02_79907972	omy02_80328733	omy02_80465065	omy02_8078923	omy02_81313219	omy02_81648033	omy02_81874674	omy02_82453952	omy02_82569557	omy02_84255902	omy02_84484558	omy02_8763044	omy02_8973019	omy02_9126587	omy02_9251250	omy02_9776779	omy02_9904421	omy03_10551777	omy03_10694728	omy03_11328956	omy03_11448473	omy03_12312729	omy03_13243747	omy03_13569684	omy03_13950798	omy03_14246415	omy03_14359131	omy03_14504604	omy03_14907462	omy03_15090187	omy03_15823164	omy03_16337914	omy03_16854939	omy03_17583548	omy03_17825104	omy03_18077064	omy03_1833566	omy03_18345685	omy03_19120180	omy03_19463647	omy03_19581544	omy03_21451341	omy03_22104404	omy03_22278469	omy03_22391116	omy03_22738269	omy03_23370541	omy03_23592667	omy03_23815614	omy03_23974627	omy03_24190150	omy03_24583755	omy03_24709658	omy03_24927822	omy03_25669672	omy03_25947423	omy03_26039488	omy03_26144191	omy03_26234136	omy03_26429608	omy03_26549386	omy03_26772979	omy03_27043373	omy03_27325152	omy03_27485844	omy03_27976838	omy03_28478820	omy03_28599613	omy03_28943929	omy03_29177910	omy03_29310292	omy03_29428223	omy03_29538774	omy03_29990254	omy03_30983151	omy03_31295865	omy03_31548176	omy03_31785680	omy03_31887679	omy03_32336953	omy03_32953798	omy03_33268225	omy03_33872386	omy03_34369674	omy03_34474120	omy03_34696822	omy03_34956573	omy03_35521221	omy03_35886108	omy03_36035815	omy03_3614614	omy03_36249611	omy03_36510409	omy03_36716539	omy03_37028316	omy03_37184435	omy03_37649640	omy03_37822889	omy03_37931603	omy03_4137173	omy03_42149428	omy03_42521534	omy03_43578078	omy03_43996595	omy03_45637441	omy03_46101514	omy03_46197146	omy03_46382676	omy03_46685499	omy03_47035850	omy03_47336656	omy03_47708676	omy03_48428075	omy03_48616809	omy03_49249014	omy03_49340926	omy03_49998527	omy03_50102867	omy03_50208181	omy03_50617611	omy03_50792815	omy03_51540860	omy03_51692957	omy03_51835524	omy03_52108832	omy03_5218602	omy03_52209905	omy03_52409110	omy03_52569921	omy03_52680269	omy03_52792201	omy03_53100851	omy03_53816817	omy03_53979517	omy03_54097112	omy03_54618316	omy03_54758048	omy03_54858798	omy03_54968656	omy03_55447018	omy03_55551546	omy03_55911645	omy03_5623840	omy03_56479509	omy03_56657369	omy03_567186	omy03_56818507	omy03_57240105	omy03_57463319	omy03_57662288	omy03_57941392	omy03_58052871	omy03_58235748	omy03_59022753	omy03_59462505	omy03_59623235	omy03_59721259	omy03_60173433	omy03_60910374	omy03_61189441	omy03_62060282	omy03_63049835	omy03_63384941	omy03_64431241	omy03_64805592	omy03_64928086	omy03_65048518	omy03_65227276	omy03_65330707	omy03_6545508	omy03_65545245	omy03_65876093	omy03_66229324	omy03_6638585	omy03_66824610	omy03_67597261	omy03_67745883	omy03_67840377	omy03_6888623	omy03_69503450	omy03_69639229	omy03_70215600	omy03_70472122	omy03_7063731	omy03_70792905	omy03_71447187	omy03_72291168	omy03_73402248	omy03_7443142	omy03_74707872	omy03_75104536	omy03_75947490	omy03_8390607	omy03_8584717	omy03_9121037	omy03_9501107	omy04_10097392	omy04_10329965	omy04_10474867	omy04_10847433	omy04_11025038	omy04_11289779	omy04_11399950	omy04_11533480	omy04_11634931	omy04_11916083	omy04_12088071	omy04_12198484	omy04_12542979	omy04_12642250	omy04_12755753	omy04_13280467	omy04_13404755	omy04_13516502	omy04_13628850	omy04_13770610	omy04_14158248	omy04_14268074	omy04_14402335	omy04_14499253	omy04_14863241	omy04_15069792	omy04_15396012	omy04_15529871	omy04_15823460	omy04_15982078	omy04_16149771	omy04_16277210	omy04_16419893	omy04_16939602	omy04_17064048	omy04_17383616	omy04_17485632	omy04_17718387	omy04_17995783	omy04_1806331	omy04_18115751	omy04_18221611	omy04_18608599	omy04_19080036	omy04_19424015	omy04_19624419	omy04_20214219	omy04_20345776	omy04_20691456	omy04_21131535	omy04_21238543	omy04_21408184	omy04_21716727	omy04_21825323	omy04_21961365	omy04_22224603	omy04_22565442	omy04_22701085	omy04_23032291	omy04_23198808	omy04_23568579	omy04_23706642	omy04_23836331	omy04_23975724	omy04_24302817	omy04_24631188	omy04_24855631	omy04_24981902	omy04_25231695	omy04_25448463	omy04_25581809	omy04_26117208	omy04_26230803	omy04_26585467	omy04_2742507	omy04_27450335	omy04_28299985	omy04_28438768	omy04_28739499	omy04_29098634	omy04_29439760	omy04_29557271	omy04_29855710	omy04_30219643	omy04_30715808	omy04_30961825	omy04_31205079	omy04_31312178	omy04_31517141	omy04_31871581	omy04_32095837	omy04_32199761	omy04_3223543	omy04_32300544	omy04_32534920	omy04_32715160	omy04_32831105	omy04_33074365	omy04_33341282	omy04_33476785	omy04_33580576	omy04_33826327	omy04_34334545	omy04_34658373	omy04_34816399	omy04_3490623	omy04_35492983	omy04_35618336	omy04_35724350	omy04_36015477	omy04_36623282	omy04_36886974	omy04_37005286	omy04_37468234	omy04_3863772	omy04_38695292	omy04_38801888	omy04_38934512	omy04_39379634	omy04_39535179	omy04_3975034	omy04_40414871	omy04_40642559	omy04_4132687	omy04_41427960	omy04_41727442	omy04_41906046	omy04_42189000	omy04_42870520	omy04_43190185	omy04_44609791	omy04_45003584	omy04_45681446	omy04_45799053	omy04_46346007	omy04_47732713	omy04_48780240	omy04_48915496	omy04_49030826	omy04_49661684	omy04_50476235	omy04_50579444	omy04_516307	omy04_52260289	omy04_52357061	omy04_52495333	omy04_5260438	omy04_52739314	omy04_52851764	omy04_53119894	omy04_53272481	omy04_53372426	omy04_53558368	omy04_53882047	omy04_54046167	omy04_54294752	omy04_54416239	omy04_54636349	omy04_54757557	omy04_5497659	omy04_55093724	omy04_55265163	omy04_55366376	omy04_55506618	omy04_55629686	omy04_55731001	omy04_55991110	omy04_56089178	omy04_56233875	omy04_56455854	omy04_56583354	omy04_56704488	omy04_56830904	omy04_57171455	omy04_57304336	omy04_57576294	omy04_57860394	omy04_58024996	omy04_58249406	omy04_58566429	omy04_58674389	omy04_58963418	omy04_59091186	omy04_59197849	omy04_59304606	omy04_59471726	omy04_59899273	omy04_60026227	omy04_60338983	omy04_60551636	omy04_60708746	omy04_60865425	omy04_60996839	omy04_61396693	omy04_61909737	omy04_62234226	omy04_62374151	omy04_62617809	omy04_6266388	omy04_63063386	omy04_63172197	omy04_63334991	omy04_63438816	omy04_64169421	omy04_64424700	omy04_6452059	omy04_64786023	omy04_64926299	omy04_65049307	omy04_65286582	omy04_65437246	omy04_6562311	omy04_65931887	omy04_66723992	omy04_66992016	omy04_67196449	omy04_67706417	omy04_67815507	omy04_67941557	omy04_68040887	omy04_68153998	omy04_68383380	omy04_68481051	omy04_68818656	omy04_69076786	omy04_69182772	omy04_69318107	omy04_70020975	omy04_70318931	omy04_70581876	omy04_70695537	omy04_7072721	omy04_71153763	omy04_71252430	omy04_71416334	omy04_71550627	omy04_71761453	omy04_71969731	omy04_72562959	omy04_72674990	omy04_72784679	omy04_72995257	omy04_73424248	omy04_73639772	omy04_73848942	omy04_74155313	omy04_74417804	omy04_74815423	omy04_75127562	omy04_75352490	omy04_76780955	omy04_77103301	omy04_7746947	omy04_78087044	omy04_78408595	omy04_78882799	omy04_79145318	omy04_79981759	omy04_80112776	omy04_80571472	omy04_8100576	omy04_81600687	omy04_81698670	omy04_82655067	omy04_83437129	omy04_8502095	omy04_8741953	omy04_9184693	omy04_9583810	omy05_10048463	omy05_10181149	omy05_10496373	omy05_10722510	omy05_1078140	omy05_11058762	omy05_11162187	omy05_11319643	omy05_11560000	omy05_11684755	omy05_1201879	omy05_12074382	omy05_12905803	omy05_13064248	omy05_13506031	omy05_13860024	omy05_14013299	omy05_14137714	omy05_14355051	omy05_14610368	omy05_15064762	omy05_15593735	omy05_15882925	omy05_15992321	omy05_16149013	omy05_16385045	omy05_16944503	omy05_17736714	omy05_17978967	omy05_1815865	omy05_18905236	omy05_19072941	omy05_19348166	omy05_19739837	omy05_19897349	omy05_20275481	omy05_20419049	omy05_20554016	omy05_20822618	omy05_21004750	omy05_2106371	omy05_21150532	omy05_21265508	omy05_21442522	omy05_21563296	omy05_21770461	omy05_21946540	omy05_23229095	omy05_23342799	omy05_23495101	omy05_23864844	omy05_24106742	omy05_24416968	omy05_24529577	omy05_24917420	omy05_25415588	omy05_25643557	omy05_25774659	omy05_25905366	omy05_26023433	omy05_26134745	omy05_26281098	omy05_26480064	omy05_26664686	omy05_27164386	omy05_27361708	omy05_27479256	omy05_27606348	omy05_27744696	omy05_27912007	omy05_28103352	omy05_28346091	omy05_28464055	omy05_28574084	omy05_29114038	omy05_29376828	omy05_29666856	omy05_29919451	omy05_30025832	omy05_30152574	omy05_30260547	omy05_3077483	omy05_30794243	omy05_31366950	omy05_31759403	omy05_31900020	omy05_32018498	omy05_32318557	omy05_32428488	omy05_32736005	omy05_32897443	omy05_33137423	omy05_33256021	omy05_33364400	omy05_33547454	omy05_33655419	omy05_34003111	omy05_34124301	omy05_34232158	omy05_34542766	omy05_34848244	omy05_35093531	omy05_3518446	omy05_35609519	omy05_35797051	omy05_35935202	omy05_36123980	omy05_36246208	omy05_36360198	omy05_36685262	omy05_37724574	omy05_37875445	omy05_38288133	omy05_38539016	omy05_38647655	omy05_38957887	omy05_39604143	omy05_39732599	omy05_40641441	omy05_40762558	omy05_40912452	omy05_41263102	omy05_42544150	omy05_42796415	omy05_4281817	omy05_43313444	omy05_43879675	omy05_44163362	omy05_44455280	omy05_4448532	omy05_44597283	omy05_45186342	omy05_45321456	omy05_45631148	omy05_45742081	omy05_45961371	omy05_46085381	omy05_4619731	omy05_46459484	omy05_47301454	omy05_4732491	omy05_47610884	omy05_47884451	omy05_48123230	omy05_48393519	omy05_4843286	omy05_48550571	omy05_48864480	omy05_49640687	omy05_49752067	omy05_49985907	omy05_50338125	omy05_51043307	omy05_51151392	omy05_51319615	omy05_51482344	omy05_51844399	omy05_52330101	omy05_52448604	omy05_52559699	omy05_52751807	omy05_53008780	omy05_53116793	omy05_53374124	omy05_53785140	omy05_53892263	omy05_54003995	omy05_54114270	omy05_54537474	omy05_54707365	omy05_54814982	omy05_54923597	omy05_55186860	omy05_55298038	omy05_55442186	omy05_55552540	omy05_55677953	omy05_55814928	omy05_56135727	omy05_56279055	omy05_56393008	omy05_5663672	omy05_56658429	omy05_56768403	omy05_56885256	omy05_57195684	omy05_57493824	omy05_57638483	omy05_57832607	omy05_58172984	omy05_58338191	omy05_58496147	omy05_5862669	omy05_59007576	omy05_59115792	omy05_59254776	omy05_59437921	omy05_59590278	omy05_59782427	omy05_60240196	omy05_6031596	omy05_60351290	omy05_60481336	omy05_60632799	omy05_61081090	omy05_61273412	omy05_61392584	omy05_61511293	omy05_61671413	omy05_61816496	omy05_62051495	omy05_62477040	omy05_62700722	omy05_62957489	omy05_63108130	omy05_63347923	omy05_63469122	omy05_63762307	omy05_63997659	omy05_64326981	omy05_64460845	omy05_64687708	omy05_65104194	omy05_65282252	omy05_6536674	omy05_65545452	omy05_65665058	omy05_65822037	omy05_65942610	omy05_66052990	omy05_66184830	omy05_6643955	omy05_66546883	omy05_66683851	omy05_66810770	omy05_66934712	omy05_67099236	omy05_67226526	omy05_67739168	omy05_67849417	omy05_6787746	omy05_67993452	omy05_68257933	omy05_68382468	omy05_68503864	omy05_68740462	omy05_68873993	omy05_69041060	omy05_6923240	omy05_69404872	omy05_69516751	omy05_69754580	omy05_69863650	omy05_70095651	omy05_7030101	omy05_70387380	omy05_70826007	omy05_71036457	omy05_71165682	omy05_71518495	omy05_71683265	omy05_71811440	omy05_72356812	omy05_72810075	omy05_73051858	omy05_7318090	omy05_73328587	omy05_73457327	omy05_73743032	omy05_73966428	omy05_74108752	omy05_75072055	omy05_75205683	omy05_75341187	omy05_75521150	omy05_75716755	omy05_76034770	omy05_76450510	omy05_76716262	omy05_76826680	omy05_77298952	omy05_77393534	omy05_77659991	omy05_78233531	omy05_78536013	omy05_78828794	omy05_7934528	omy05_79930814	omy05_80225148	omy05_80497565	omy05_80744436	omy05_80850213	omy05_81145945	omy05_81605382	omy05_8201161	omy05_82142854	omy05_83089948	omy05_83320171	omy05_83430595	omy05_83542283	omy05_83913360	omy05_84112609	omy05_84299432	omy05_84413199	omy05_84835320	omy05_85316639	omy05_8540421	omy05_85465912	omy05_85807454	omy05_86951529	omy05_87274334	omy05_87437442	omy05_87758283	omy05_87871819	omy05_8797913	omy05_88283447	omy05_89342127	omy05_89649271	omy05_90661478	omy05_9100719	omy05_9276256	omy05_9766914	omy05_9877027	omy06_10804919	omy06_10973154	omy06_11067832	omy06_1121854	omy06_11502651	omy06_12057995	omy06_12310594	omy06_12400727	omy06_12602802	omy06_12734051	omy06_12843766	omy06_12974943	omy06_13298976	omy06_13701930	omy06_14134553	omy06_14407510	omy06_14516075	omy06_14640673	omy06_14738106	omy06_15238528	omy06_15342147	omy06_15484041	omy06_15577094	omy06_16124584	omy06_16349046	omy06_16481283	omy06_16678535	omy06_17096846	omy06_17315839	omy06_17560240	omy06_17950158	omy06_18285844	omy06_18385150	omy06_18821204	omy06_19220829	omy06_19347199	omy06_19502848	omy06_19639912	omy06_19923553	omy06_20045484	omy06_20357348	omy06_20452695	omy06_20578337	omy06_21426964	omy06_21636639	omy06_21992254	omy06_22199500	omy06_22622596	omy06_22733294	omy06_22837984	omy06_23132340	omy06_23373078	omy06_23583745	omy06_23715893	omy06_23870515	omy06_23986825	omy06_24394435	omy06_24495829	omy06_24617866	omy06_24728723	omy06_24875690	omy06_25043651	omy06_25646364	omy06_25737689	omy06_26166631	omy06_26384805	omy06_26577240	omy06_27035121	omy06_27154881	omy06_27333192	omy06_27433571	omy06_27774422	omy06_28047155	omy06_28187987	omy06_28456238	omy06_28564633	omy06_28942232	omy06_29347789	omy06_29523704	omy06_29616776	omy06_29796488	omy06_29896930	omy06_30333354	omy06_30426627	omy06_30855806	omy06_31010336	omy06_31215462	omy06_31352983	omy06_31562213	omy06_32048940	omy06_32949811	omy06_33054577	omy06_33466732	omy06_33725801	omy06_33855006	omy06_33968502	omy06_34074848	omy06_34294603	omy06_34744333	omy06_35177565	omy06_36050956	omy06_36510370	omy06_36744765	omy06_36880309	omy06_37091436	omy06_37203504	omy06_37325044	omy06_37470694	omy06_38265834	omy06_3838246	omy06_38801595	omy06_39731421	omy06_39879166	omy06_40105781	omy06_40200729	omy06_40307452	omy06_40604546	omy06_4083202	omy06_40910281	omy06_41269271	omy06_41606018	omy06_41805453	omy06_43481233	omy06_43865679	omy06_44703027	omy06_44883473	omy06_45070131	omy06_45538167	omy06_45732980	omy06_45970890	omy06_46291729	omy06_46612493	omy06_47479376	omy06_47685431	omy06_47776549	omy06_48975272	omy06_49081691	omy06_50036992	omy06_5005452	omy06_50680331	omy06_50888735	omy06_51004217	omy06_5106677	omy06_51519452	omy06_5238930	omy06_52532130	omy06_52659051	omy06_52787928	omy06_53048193	omy06_53191174	omy06_53282195	omy06_53376592	omy06_53705587	omy06_54120517	omy06_54325146	omy06_54604308	omy06_54994807	omy06_55093971	omy06_55223485	omy06_55525018	omy06_55623804	omy06_55805612	omy06_56519134	omy06_56981994	omy06_57583185	omy06_57759129	omy06_57910077	omy06_58403343	omy06_5900138	omy06_59348274	omy06_59810228	omy06_60166881	omy06_6043372	omy06_60483906	omy06_60899544	omy06_61110383	omy06_61630145	omy06_61755222	omy06_62004540	omy06_62100564	omy06_62339856	omy06_62522175	omy06_62654714	omy06_62974691	omy06_63281815	omy06_63382423	omy06_63488129	omy06_63603982	omy06_63723151	omy06_63889150	omy06_64074613	omy06_64369425	omy06_64547457	omy06_66007017	omy06_66112152	omy06_66218639	omy06_66391180	omy06_66815202	omy06_67100067	omy06_67918823	omy06_68103049	omy06_68322607	omy06_68504629	omy06_68594667	omy06_68716465	omy06_68838642	omy06_68961010	omy06_69321839	omy06_69428340	omy06_69585406	omy06_70036319	omy06_70436852	omy06_70945502	omy06_71267952	omy06_71680442	omy06_7236964	omy06_73202962	omy06_73449411	omy06_7348671	omy06_7780006	omy06_7988426	omy06_818177	omy06_8220682	omy06_8464596	omy06_8647916	omy06_8982334	omy06_9145877	omy06_922731	omy06_9384623	omy06_9480259	omy06_9611976	omy06_9829320	omy07_10060261	omy07_10180896	omy07_10274700	omy07_10634159	omy07_10748240	omy07_10851092	omy07_11073252	omy07_11178713	omy07_11281137	omy07_11766918	omy07_12120050	omy07_12261627	omy07_12536686	omy07_12796278	omy07_13093095	omy07_13718998	omy07_14084915	omy07_14258874	omy07_14710658	omy07_15497505	omy07_15646602	omy07_15751049	omy07_15924696	omy07_16378459	omy07_16872087	omy07_17300583	omy07_18247653	omy07_18520287	omy07_18899628	omy07_19477621	omy07_20434971	omy07_20934460	omy07_21591597	omy07_21865251	omy07_23352237	omy07_24317973	omy07_24939638	omy07_25114715	omy07_25305485	omy07_25679613	omy07_26161455	omy07_26297298	omy07_26504953	omy07_26637857	omy07_27639777	omy07_27855207	omy07_28407993	omy07_29372720	omy07_29582223	omy07_29759972	omy07_30290606	omy07_30732720	omy07_31020683	omy07_31360096	omy07_31702882	omy07_31827188	omy07_32748080	omy07_33155566	omy07_33253314	omy07_33355705	omy07_34329738	omy07_34564629	omy07_34764836	omy07_34867065	omy07_35499611	omy07_35774104	omy07_35865591	omy07_35968770	omy07_36109889	omy07_36297262	omy07_36397032	omy07_37103405	omy07_37377660	omy07_37718173	omy07_37918225	omy07_38063703	omy07_38695558	omy07_38844545	omy07_38944140	omy07_39165626	omy07_39323455	omy07_39704665	omy07_40181181	omy07_40503101	omy07_40730744	omy07_40940436	omy07_41090737	omy07_41707112	omy07_41975952	omy07_42204009	omy07_42552180	omy07_42738171	omy07_4282352	omy07_42863260	omy07_43438431	omy07_43985970	omy07_44135031	omy07_4433178	omy07_45540648	omy07_45896163	omy07_46135227	omy07_46337330	omy07_47170405	omy07_47486044	omy07_47613522	omy07_48014252	omy07_48201166	omy07_48299276	omy07_48395107	omy07_48584422	omy07_48682540	omy07_49474539	omy07_49905271	omy07_50021000	omy07_50147469	omy07_50315070	omy07_50802150	omy07_50927464	omy07_51278543	omy07_5132125	omy07_51883418	omy07_52136493	omy07_52296848	omy07_52976571	omy07_53255310	omy07_53693995	omy07_53970780	omy07_54387131	omy07_54604385	omy07_54743897	omy07_54846469	omy07_54939530	omy07_55164836	omy07_55338053	omy07_55475461	omy07_55590404	omy07_5559641	omy07_56059120	omy07_56291978	omy07_56573373	omy07_56676271	omy07_57211471	omy07_57515759	omy07_58298487	omy07_5858069	omy07_58730333	omy07_58897570	omy07_59090734	omy07_59399994	omy07_59547153	omy07_59845919	omy07_60280580	omy07_60475193	omy07_6079758	omy07_61013046	omy07_61196312	omy07_61473622	omy07_61570826	omy07_61930661	omy07_6198739	omy07_62031066	omy07_62245681	omy07_62450631	omy07_62819252	omy07_63435516	omy07_6363661	omy07_63765754	omy07_63989227	omy07_64145526	omy07_64430461	omy07_64790057	omy07_65058711	omy07_65255396	omy07_65848031	omy07_65979719	omy07_66100079	omy07_66556483	omy07_66694679	omy07_67095852	omy07_67434676	omy07_6768571	omy07_68389980	omy07_68514129	omy07_68604059	omy07_68830031	omy07_68941103	omy07_69388752	omy07_69924595	omy07_70040472	omy07_70179643	omy07_70668566	omy07_70786056	omy07_71581763	omy07_71994700	omy07_72202432	omy07_72994172	omy07_7315678	omy07_73411813	omy07_73930671	omy07_74144076	omy07_74355278	omy07_74660272	omy07_75416704	omy07_75682075	omy07_76468589	omy07_76599570	omy07_76957600	omy07_77057689	omy07_77692001	omy07_78256277	omy07_7910742	omy07_8906471	omy07_9009581	omy07_9621277	omy07_9968361	omy08_10481286	omy08_10686561	omy08_11004342	omy08_11496991	omy08_12021391	omy08_1211037	omy08_12275993	omy08_12482680	omy08_12678103	omy08_13038019	omy08_13159221	omy08_13278931	omy08_13424688	omy08_13681530	omy08_14026556	omy08_14136496	omy08_14350436	omy08_14531677	omy08_14664718	omy08_14837360	omy08_14940655	omy08_15049560	omy08_15177528	omy08_15291465	omy08_15477104	omy08_15793161	omy08_15913503	omy08_16136324	omy08_16252708	omy08_16421245	omy08_16651634	omy08_16785995	omy08_16918537	omy08_17265303	omy08_17427496	omy08_17798106	omy08_18114022	omy08_18301680	omy08_19113488	omy08_19457423	omy08_1966516	omy08_19707800	omy08_199334	omy08_19968813	omy08_20105549	omy08_20311236	omy08_20474846	omy08_21035366	omy08_21135706	omy08_22159401	omy08_22459395	omy08_23008128	omy08_23178186	omy08_23568712	omy08_24080365	omy08_24376320	omy08_24538286	omy08_24635963	omy08_24905020	omy08_25115706	omy08_25281802	omy08_25414425	omy08_26299685	omy08_27274414	omy08_27469738	omy08_27601015	omy08_28164164	omy08_28303030	omy08_28427607	omy08_28663499	omy08_28760253	omy08_29152119	omy08_29267106	omy08_29417607	omy08_29866729	omy08_30004406	omy08_30239238	omy08_30579223	omy08_31609553	omy08_31702990	omy08_31875943	omy08_32232375	omy08_32394166	omy08_32505775	omy08_32771367	omy08_3323519	omy08_33623307	omy08_34151836	omy08_34262012	omy08_3431725	omy08_34373915	omy08_34505785	omy08_34769039	omy08_35005401	omy08_35138726	omy08_35243448	omy08_35584843	omy08_35932373	omy08_36362325	omy08_36700139	omy08_36862659	omy08_37302304	omy08_3731403	omy08_37554767	omy08_37738703	omy08_37878172	omy08_38100870	omy08_38291506	omy08_38447788	omy08_38784763	omy08_39382457	omy08_39958937	omy08_40193647	omy08_40344771	omy08_41061362	omy08_41555737	omy08_41829416	omy08_4203141	omy08_42196322	omy08_42416449	omy08_42883641	omy08_43039891	omy08_44611958	omy08_45117878	omy08_45405673	omy08_4549873	omy08_45589204	omy08_45746940	omy08_46411340	omy08_46910958	omy08_47545088	omy08_47658540	omy08_4784553	omy08_48394035	omy08_48524489	omy08_48839206	omy08_49241987	omy08_49857555	omy08_5006852	omy08_50129595	omy08_50874767	omy08_51379294	omy08_51592024	omy08_51759697	omy08_52066091	omy08_52159530	omy08_52284219	omy08_52402382	omy08_5293207	omy08_53038629	omy08_53168624	omy08_536852	omy08_53711614	omy08_54004401	omy08_54216306	omy08_54307047	omy08_54826269	omy08_54924909	omy08_55123351	omy08_55296138	omy08_55453424	omy08_55545260	omy08_55639193	omy08_5587632	omy08_55893858	omy08_56064786	omy08_56253797	omy08_56355449	omy08_56516587	omy08_56831669	omy08_56988386	omy08_57439177	omy08_57926535	omy08_58072929	omy08_58182894	omy08_58377542	omy08_58613029	omy08_58748373	omy08_58982993	omy08_59343810	omy08_5952762	omy08_60145651	omy08_60330517	omy08_60450351	omy08_60541047	omy08_60654054	omy08_60821108	omy08_61466999	omy08_61686156	omy08_61793249	omy08_6200509	omy08_62023053	omy08_62315415	omy08_62559235	omy08_62793348	omy08_62923487	omy08_63020724	omy08_63150427	omy08_63732293	omy08_64307198	omy08_64588854	omy08_64701173	omy08_64886843	omy08_65038322	omy08_65227746	omy08_6540687	omy08_65890825	omy08_66095071	omy08_66305584	omy08_66533703	omy08_66914145	omy08_67151784	omy08_67248341	omy08_67397825	omy08_67518592	omy08_67618339	omy08_67713883	omy08_67919652	omy08_68242956	omy08_68338056	omy08_68487034	omy08_68716113	omy08_68892305	omy08_69205363	omy08_69543284	omy08_69759338	omy08_69927444	omy08_70137984	omy08_70255538	omy08_70683863	omy08_7081067	omy08_70874910	omy08_70988692	omy08_71542242	omy08_71665139	omy08_71767423	omy08_72078337	omy08_72198849	omy08_72578586	omy08_7272784	omy08_72764420	omy08_72865754	omy08_73011940	omy08_73104006	omy08_73562536	omy08_74245998	omy08_74336667	omy08_74471745	omy08_74855860	omy08_75245460	omy08_7529204	omy08_75456466	omy08_75552106	omy08_76375074	omy08_76893116	omy08_77492457	omy08_77631770	omy08_77840538	omy08_7788330	omy08_78204589	omy08_79419289	omy08_79926922	omy08_8010452	omy08_80762734	omy08_81194585	omy08_82153425	omy08_8634672	omy08_8781380	omy08_9005093	omy08_91074	omy08_9424412	omy08_9651203	omy08_9819119	omy08_9949477	omy09_10006455	omy09_10129660	omy09_10402907	omy09_10499986	omy09_11033902	omy09_11285342	omy09_11392674	omy09_114765	omy09_11660263	omy09_12001400	omy09_12107112	omy09_12232241	omy09_12400467	omy09_12511014	omy09_12619133	omy09_12716841	omy09_12831741	omy09_12938222	omy09_13030107	omy09_13183493	omy09_13279003	omy09_13532739	omy09_13910803	omy09_14012378	omy09_14582918	omy09_14685124	omy09_1484822	omy09_14920283	omy09_15200752	omy09_15572719	omy09_15744892	omy09_15957836	omy09_16057969	omy09_16159441	omy09_16384395	omy09_16494940	omy09_16836043	omy09_17087576	omy09_17213471	omy09_17340304	omy09_17472801	omy09_1755746	omy09_17704565	omy09_17929279	omy09_18124499	omy09_18241728	omy09_18411692	omy09_18786744	omy09_19205831	omy09_19448530	omy09_19640903	omy09_19732682	omy09_19833099	omy09_19959188	omy09_20099397	omy09_20613605	omy09_20782682	omy09_21093633	omy09_21397044	omy09_21733392	omy09_21984720	omy09_22400195	omy09_22814628	omy09_22910228	omy09_23000401	omy09_23583296	omy09_23885479	omy09_24043355	omy09_24195369	omy09_24344210	omy09_24435933	omy09_24977214	omy09_25086892	omy09_25180890	omy09_25285202	omy09_25469286	omy09_25611305	omy09_25727597	omy09_26174057	omy09_26540746	omy09_26792348	omy09_27100366	omy09_27549650	omy09_27641997	omy09_27747445	omy09_27976195	omy09_28078711	omy09_28298708	omy09_28423519	omy09_28593531	omy09_28684220	omy09_2874152	omy09_28996232	omy09_29185450	omy09_29332643	omy09_29446551	omy09_29562630	omy09_29799584	omy09_29896985	omy09_30009310	omy09_30179816	omy09_30710390	omy09_31630591	omy09_31738400	omy09_32146519	omy09_32597261	omy09_32820299	omy09_33468749	omy09_33653486	omy09_33777157	omy09_33878955	omy09_34127498	omy09_34434437	omy09_34561410	omy09_34849829	omy09_3507462	omy09_35224340	omy09_35647282	omy09_35848708	omy09_36132078	omy09_36465536	omy09_36797825	omy09_37060645	omy09_37384368	omy09_37604109	omy09_37915566	omy09_38027492	omy09_38429510	omy09_39069486	omy09_39360697	omy09_39530915	omy09_3987609	omy09_39896101	omy09_40002452	omy09_40644471	omy09_40892000	omy09_415931	omy09_42136351	omy09_42278576	omy09_42417186	omy09_42911607	omy09_43164231	omy09_44405252	omy09_45836789	omy09_45990149	omy09_47467652	omy09_47765315	omy09_47914414	omy09_4802680	omy09_48109643	omy09_48282296	omy09_48579428	omy09_48810197	omy09_48906915	omy09_49163570	omy09_49289406	omy09_49403329	omy09_49803715	omy09_49930299	omy09_50057997	omy09_50300936	omy09_50521706	omy09_50915354	omy09_51014545	omy09_51311535	omy09_51687457	omy09_51788578	omy09_51886083	omy09_52134815	omy09_52424968	omy09_52679672	omy09_52902944	omy09_53009642	omy09_53141637	omy09_53535506	omy09_53677104	omy09_53940155	omy09_54254158	omy09_54568578	omy09_54720911	omy09_54817976	omy09_55366532	omy09_55606100	omy09_56135481	omy09_56576840	omy09_56739804	omy09_57942763	omy09_58230723	omy09_58337350	omy09_58488711	omy09_58622082	omy09_5964764	omy09_59687995	omy09_60016449	omy09_60127602	omy09_60350919	omy09_61038995	omy09_6123201	omy09_61396119	omy09_61881416	omy09_62152600	omy09_62354569	omy09_62486939	omy09_62657542	omy09_63190650	omy09_63352223	omy09_64099499	omy09_6478982	omy09_64926887	omy09_65934034	omy09_66664242	omy09_6714952	omy09_6870687	omy09_719942	omy09_7203344	omy09_7736037	omy09_8353987	omy09_8834357	omy09_9238926	omy09_9488776	omy09_9797404	omy09_9914967	omy10_10167007	omy10_10743988	omy10_1099629	omy10_11041672	omy10_11233545	omy10_11381278	omy10_11484335	omy10_11887067	omy10_11997847	omy10_12136378	omy10_12236458	omy10_12729454	omy10_12860947	omy10_13115215	omy10_13267237	omy10_13447056	omy10_13767478	omy10_13905594	omy10_14718472	omy10_14965274	omy10_15383739	omy10_15809526	omy10_16564478	omy10_17306282	omy10_17671637	omy10_17973901	omy10_18146641	omy10_1840630	omy10_18714212	omy10_18842836	omy10_19141439	omy10_19837015	omy10_19970165	omy10_20108224	omy10_20360680	omy10_20461338	omy10_20629512	omy10_20832819	omy10_20923852	omy10_21023430	omy10_21245870	omy10_21451499	omy10_21712091	omy10_21935806	omy10_22025735	omy10_22218204	omy10_22318412	omy10_22599143	omy10_22720678	omy10_22862538	omy10_23025373	omy10_23360190	omy10_23518411	omy10_23777649	omy10_23967959	omy10_24259587	omy10_24650644	omy10_24943379	omy10_25240170	omy10_25363412	omy10_25656682	omy10_26208786	omy10_26529042	omy10_26846214	omy10_27036354	omy10_27187832	omy10_27309379	omy10_27762450	omy10_27909060	omy10_28200080	omy10_28320890	omy10_28803957	omy10_28909355	omy10_29027342	omy10_29804992	omy10_30116314	omy10_30230904	omy10_30347209	omy10_30507714	omy10_30692304	omy10_30803575	omy10_3095215	omy10_31257667	omy10_31826748	omy10_32690244	omy10_33431448	omy10_33540471	omy10_3355961	omy10_33679366	omy10_33818599	omy10_34210430	omy10_34711222	omy10_35011257	omy10_35209871	omy10_35381824	omy10_35570660	omy10_35818696	omy10_36066713	omy10_36169598	omy10_36371868	omy10_36615321	omy10_36970925	omy10_37723125	omy10_37896929	omy10_38097912	omy10_38414757	omy10_38514793	omy10_38708634	omy10_39183456	omy10_39337797	omy10_39532802	omy10_39760806	omy10_3991503	omy10_39961764	omy10_40338178	omy10_40459975	omy10_40587544	omy10_40833721	omy10_41159702	omy10_41299379	omy10_41737038	omy10_41968783	omy10_42545295	omy10_42739120	omy10_43628794	omy10_43726031	omy10_43835095	omy10_44701039	omy10_44849444	omy10_45136498	omy10_45342462	omy10_45433634	omy10_45539572	omy10_45727500	omy10_45944681	omy10_46213468	omy10_46577917	omy10_48324186	omy10_4866080	omy10_48781358	omy10_49112379	omy10_49425801	omy10_49529444	omy10_49711097	omy10_49818693	omy10_50057564	omy10_50200426	omy10_50339242	omy10_51168415	omy10_51348445	omy10_51521686	omy10_51711746	omy10_51933283	omy10_52389291	omy10_52758562	omy10_53508909	omy10_53647362	omy10_53779464	omy10_54941974	omy10_55158666	omy10_55337341	omy10_55578637	omy10_55741788	omy10_55945455	omy10_56048478	omy10_56286809	omy10_56466862	omy10_56941611	omy10_57387502	omy10_5793419	omy10_58315771	omy10_58405824	omy10_58658250	omy10_58763055	omy10_59201706	omy10_59440039	omy10_59853628	omy10_60181545	omy10_6059319	omy10_60647025	omy10_60740626	omy10_60942557	omy10_61127398	omy10_61346212	omy10_61499090	omy10_6200292	omy10_62861296	omy10_6343858	omy10_64118393	omy10_64280120	omy10_6731914	omy10_6908682	omy10_7132939	omy10_8044526	omy10_8395281	omy10_8768536	omy10_9152192	omy10_9750622	omy11_10125200	omy11_10734316	omy11_11232256	omy11_11473945	omy11_11813294	omy11_11920288	omy11_12148056	omy11_12481845	omy11_12756416	omy11_13315090	omy11_13433602	omy11_13542128	omy11_13653505	omy11_13764518	omy11_13983513	omy11_14184251	omy11_14597142	omy11_1472981	omy11_15750373	omy11_16141164	omy11_16240488	omy11_16438464	omy11_16738891	omy11_16891707	omy11_17021562	omy11_17434393	omy11_17537094	omy11_17862496	omy11_18090915	omy11_18579073	omy11_18883391	omy11_19014876	omy11_19328578	omy11_19463322	omy11_19615276	omy11_20787065	omy11_20884602	omy11_21027298	omy11_21177860	omy11_21419660	omy11_21516630	omy11_21673451	omy11_21861490	omy11_22137506	omy11_22461293	omy11_22568194	omy11_22670509	omy11_22977337	omy11_23299094	omy11_23666488	omy11_23762684	omy11_23859633	omy11_24008785	omy11_24324143	omy11_24491424	omy11_25181513	omy11_25508202	omy11_25629093	omy11_25731822	omy11_26472290	omy11_26661835	omy11_27097377	omy11_27444200	omy11_27645023	omy11_27737424	omy11_27850245	omy11_28412989	omy11_28744727	omy11_28965199	omy11_29118588	omy11_29280639	omy11_29527918	omy11_29756576	omy11_29941227	omy11_30036174	omy11_30217476	omy11_30374317	omy11_30495022	omy11_30587206	omy11_30829413	omy11_31050339	omy11_31276989	omy11_32005182	omy11_32291478	omy11_32700213	omy11_32793988	omy11_33259079	omy11_33534189	omy11_33715000	omy11_34037375	omy11_34256567	omy11_34435796	omy11_34848962	omy11_34979120	omy11_35192387	omy11_35438012	omy11_35581479	omy11_35986932	omy11_36416503	omy11_36826542	omy11_36931529	omy11_37791601	omy11_38188323	omy11_38362342	omy11_3891348	omy11_39314012	omy11_39405275	omy11_39504492	omy11_40016548	omy11_4002544	omy11_40371563	omy11_4101579	omy11_41035202	omy11_41412552	omy11_41695824	omy11_41850521	omy11_42056368	omy11_42378243	omy11_42485503	omy11_42971546	omy11_43216885	omy11_44144090	omy11_44612459	omy11_44799845	omy11_4505945	omy11_45133843	omy11_45514242	omy11_45854182	omy11_46080971	omy11_46364803	omy11_47016854	omy11_47181083	omy11_47378926	omy11_47484116	omy11_47586931	omy11_48157401	omy11_4888939	omy11_48908007	omy11_49137411	omy11_49371792	omy11_49463678	omy11_49646492	omy11_49766171	omy11_49912315	omy11_50107395	omy11_50233431	omy11_50384790	omy11_50616538	omy11_51665146	omy11_51792364	omy11_5263208	omy11_52843456	omy11_52942442	omy11_53400457	omy11_53492803	omy11_54592743	omy11_54731778	omy11_55084828	omy11_55706056	omy11_56119778	omy11_56297961	omy11_56554014	omy11_57214101	omy11_57534715	omy11_57630452	omy11_57726826	omy11_57837982	omy11_58114382	omy11_58427159	omy11_58583049	omy11_58753247	omy11_58864240	omy11_59230325	omy11_59337791	omy11_59430032	omy11_59866465	omy11_59999536	omy11_60416870	omy11_61371563	omy11_61792817	omy11_61888962	omy11_61989200	omy11_62081860	omy11_62184443	omy11_62315620	omy11_62548217	omy11_63261199	omy11_64037752	omy11_6408915	omy11_64231291	omy11_64330777	omy11_64466694	omy11_64705561	omy11_65009457	omy11_65213192	omy11_65332802	omy11_66005837	omy11_66136579	omy11_66294675	omy11_66420962	omy11_66530325	omy11_66956761	omy11_67287760	omy11_67380633	omy11_67697776	omy11_67904022	omy11_68250666	omy11_68352709	omy11_69201022	omy11_69294659	omy11_6992740	omy11_69961853	omy11_70324344	omy11_70623991	omy11_70905573	omy11_71583139	omy11_71908109	omy11_72285505	omy11_7230068	omy11_72701032	omy11_73421690	omy11_73572542	omy11_73704952	omy11_75025370	omy11_75315993	omy11_7657070	omy11_76977312	omy11_77507283	omy11_7765740	omy11_78055394	omy11_8339522	omy11_9008957	omy11_9139203	omy11_9716156	omy11_9868218	omy12_10227034	omy12_10443470	omy12_10566961	omy12_10742210	omy12_11119581	omy12_11379897	omy12_11793624	omy12_12167146	omy12_12549653	omy12_12861374	omy12_13135540	omy12_13287921	omy12_13405608	omy12_14172200	omy12_14362349	omy12_14878953	omy12_15046344	omy12_15224798	omy12_15405424	omy12_15919247	omy12_16011870	omy12_16135335	omy12_16233943	omy12_16404355	omy12_17385236	omy12_17482110	omy12_17793315	omy12_18077394	omy12_19261364	omy12_19521410	omy12_20131590	omy12_20326876	omy12_2047040	omy12_21273412	omy12_21685306	omy12_21926927	omy12_22480766	omy12_23324140	omy12_23634191	omy12_23741055	omy12_24616697	omy12_24856867	omy12_25043752	omy12_25172511	omy12_25453700	omy12_25741420	omy12_2598269	omy12_26482503	omy12_26735094	omy12_26953604	omy12_27449646	omy12_27580929	omy12_28518274	omy12_28802904	omy12_28892962	omy12_29324851	omy12_29526179	omy12_30353668	omy12_30456009	omy12_30895345	omy12_31143754	omy12_31710783	omy12_31846623	omy12_31995700	omy12_32531928	omy12_32927587	omy12_33224768	omy12_33540734	omy12_33738570	omy12_33865187	omy12_33965623	omy12_34199210	omy12_34665414	omy12_34907590	omy12_35022787	omy12_35164474	omy12_35373029	omy12_35563676	omy12_35918562	omy12_36010259	omy12_36513739	omy12_36672488	omy12_36840780	omy12_37403114	omy12_37583734	omy12_37702036	omy12_38010301	omy12_382216	omy12_38224414	omy12_38324285	omy12_38538382	omy12_38671809	omy12_38803073	omy12_39319371	omy12_39549675	omy12_40260243	omy12_40535414	omy12_40847578	omy12_40944816	omy12_41157012	omy12_41507389	omy12_41740136	omy12_41913907	omy12_42048732	omy12_42656505	omy12_43112455	omy12_43214783	omy12_43570254	omy12_4378231	omy12_44415717	omy12_44510084	omy12_44843750	omy12_45071965	omy12_45296424	omy12_45436486	omy12_45874755	omy12_45967697	omy12_46351763	omy12_4716720	omy12_47175973	omy12_47270457	omy12_47490293	omy12_47598150	omy12_47691514	omy12_47884298	omy12_48010165	omy12_48270150	omy12_48455821	omy12_4895517	omy12_49165176	omy12_49453246	omy12_49898245	omy12_50107388	omy12_50356091	omy12_51599833	omy12_52179314	omy12_52382574	omy12_52535373	omy12_52753582	omy12_52870086	omy12_54557686	omy12_54768213	omy12_55062544	omy12_55165262	omy12_55296334	omy12_5532781	omy12_55425387	omy12_55577804	omy12_5727482	omy12_58007083	omy12_58377067	omy12_58841714	omy12_59626373	omy12_60013403	omy12_60280661	omy12_60527250	omy12_60659377	omy12_60863866	omy12_61587198	omy12_61682616	omy12_61993070	omy12_62108028	omy12_62200675	omy12_62312187	omy12_62565075	omy12_62741005	omy12_62898601	omy12_63245363	omy12_63522393	omy12_63781943	omy12_64331226	omy12_64624362	omy12_65060122	omy12_65313923	omy12_66165682	omy12_66276600	omy12_66445909	omy12_66646125	omy12_66737159	omy12_66828749	omy12_67026372	omy12_67126739	omy12_67222399	omy12_67797379	omy12_67906649	omy12_67998258	omy12_68192926	omy12_68346590	omy12_6929443	omy12_69499041	omy12_69610825	omy12_69912718	omy12_70123846	omy12_71250191	omy12_71416003	omy12_71706509	omy12_72128464	omy12_72609087	omy12_73181817	omy12_73274435	omy12_73393185	omy12_73675841	omy12_74069691	omy12_74190716	omy12_74526538	omy12_74681089	omy12_74802204	omy12_75067260	omy12_7561636	omy12_75841774	omy12_75973079	omy12_76094175	omy12_76381714	omy12_77052862	omy12_77283825	omy12_77527611	omy12_77795674	omy12_7890057	omy12_78957436	omy12_79236458	omy12_79435567	omy12_79742960	omy12_8019753	omy12_8153244	omy12_8616826	omy12_8707540	omy12_9154068	omy12_9387587	omy12_9534095	omy12_9831615	omy13_18397795	omy13_19028954	omy13_19266082	omy13_20864671	omy13_21599433	omy13_21913058	omy13_22231075	omy13_22718377	omy13_23011346	omy13_23869783	omy13_24550072	omy13_24646248	omy13_25386924	omy13_25691393	omy13_25897948	omy13_26029341	omy13_26497669	omy13_27527003	omy13_27757465	omy13_28102783	omy13_29649678	omy13_30703938	omy13_31285584	omy13_31944361	omy13_32046101	omy13_32456684	omy13_35345171	omy13_35472902	omy13_35688487	omy13_38122395	omy13_3938922	omy13_41572410	omy13_42089270	omy13_42456853	omy13_42946466	omy13_43725661	omy13_44517484	omy13_44982085	omy13_45527079	omy13_45830349	omy13_46377526	omy13_47363825	omy13_47455187	omy13_47621817	omy13_48586099	omy13_49663675	omy13_51211768	omy13_51381160	omy13_51781390	omy13_52336601	omy13_52781208	omy13_53430384	omy13_53669202	omy14_10565769	omy14_11063840	omy14_12264018	omy14_13002211	omy14_1304569	omy14_13281772	omy14_13505262	omy14_13685555	omy14_14141472	omy14_14360940	omy14_14572707	omy14_14670213	omy14_14800456	omy14_14996482	omy14_15214915	omy14_16622862	omy14_16943506	omy14_18020825	omy14_18293902	omy14_18421933	omy14_18656247	omy14_18865809	omy14_19321860	omy14_19533624	omy14_19639493	omy14_20143525	omy14_20386144	omy14_20619995	omy14_20746089	omy14_20935955	omy14_21325385	omy14_21480038	omy14_21618806	omy14_21724373	omy14_21828998	omy14_22011555	omy14_22314791	omy14_22472576	omy14_22839385	omy14_22969610	omy14_23062200	omy14_23356335	omy14_23654184	omy14_23823212	omy14_24375140	omy14_24507064	omy14_24618609	omy14_26100786	omy14_26295467	omy14_26790298	omy14_27511918	omy14_28047109	omy14_28180713	omy14_28975603	omy14_29443496	omy14_30235461	omy14_31071159	omy14_3135249	omy14_31389436	omy14_31647140	omy14_31904806	omy14_32449101	omy14_32562584	omy14_32677892	omy14_32930821	omy14_33048972	omy14_3335017	omy14_33854091	omy14_33999030	omy14_34207502	omy14_34414996	omy14_34906889	omy14_35082400	omy14_3511659	omy14_35286770	omy14_35787932	omy14_35942497	omy14_36048335	omy14_3617587	omy14_36203834	omy14_36422044	omy14_36528791	omy14_37321444	omy14_42491440	omy14_43127138	omy14_44200195	omy14_46714150	omy14_47287099	omy14_47637741	omy14_4773510	omy14_48095313	omy14_48708134	omy14_49202786	omy14_49484061	omy14_49612899	omy14_49738147	omy14_50002087	omy14_5008824	omy14_50111554	omy14_50226463	omy14_50349087	omy14_50785596	omy14_51114312	omy14_51468689	omy14_52064848	omy14_52545926	omy14_53104571	omy14_53196977	omy14_53602298	omy14_54989404	omy14_55081841	omy14_55259826	omy14_55407216	omy14_55767953	omy14_55872286	omy14_56201199	omy14_56374668	omy14_56590309	omy14_57096288	omy14_57591641	omy14_57714325	omy14_57805051	omy14_58385869	omy14_58796941	omy14_59344634	omy14_6077556	omy14_60874434	omy14_61362551	omy14_61755491	omy14_62017415	omy14_62136800	omy14_62262115	omy14_62413956	omy14_62553790	omy14_62668952	omy14_63156073	omy14_63276477	omy14_63371737	omy14_63604643	omy14_64119216	omy14_64325695	omy14_64584355	omy14_64949356	omy14_65116632	omy14_65288273	omy14_65604841	omy14_66001012	omy14_66120156	omy14_66314688	omy14_67126340	omy14_67245635	omy14_67583502	omy14_67779483	omy14_68331708	omy14_68471480	omy14_69058443	omy14_69159513	omy14_69480400	omy14_69654529	omy14_69753285	omy14_70202173	omy14_70773629	omy14_7081650	omy14_71275384	omy14_71773903	omy14_7197520	omy14_7408078	omy14_75118696	omy14_75572356	omy14_75687711	omy14_76110836	omy14_8008394	omy14_8398967	omy14_8897425	omy15_10141893	omy15_10266367	omy15_10798932	omy15_11242940	omy15_11592600	omy15_11726375	omy15_12086804	omy15_12200567	omy15_12568042	omy15_12823318	omy15_13018814	omy15_13721133	omy15_13880852	omy15_13978183	omy15_14535445	omy15_14678238	omy15_14861760	omy15_15039389	omy15_15652556	omy15_15814383	omy15_16008683	omy15_16805143	omy15_16928196	omy15_17101355	omy15_17371827	omy15_17535251	omy15_17674468	omy15_18071195	omy15_18298826	omy15_19236174	omy15_19348399	omy15_19654105	omy15_19816833	omy15_19908427	omy15_20359618	omy15_20484409	omy15_20769104	omy15_20955683	omy15_21256717	omy15_21663340	omy15_22054113	omy15_22328973	omy15_22495783	omy15_22602030	omy15_22807967	omy15_22950176	omy15_23159549	omy15_23335407	omy15_23429965	omy15_2347055	omy15_23587346	omy15_23726556	omy15_23894999	omy15_24125112	omy15_24326724	omy15_24423621	omy15_24695107	omy15_24893401	omy15_25026527	omy15_25210535	omy15_25337159	omy15_25434696	omy15_25775625	omy15_26300806	omy15_26435698	omy15_26688667	omy15_26951268	omy15_27458755	omy15_27735578	omy15_27880594	omy15_28421566	omy15_28639286	omy15_28852357	omy15_29957409	omy15_30142696	omy15_30467716	omy15_30561142	omy15_30857286	omy15_31081027	omy15_31199901	omy15_31434871	omy15_31922304	omy15_32234354	omy15_32720268	omy15_3279714	omy15_32994031	omy15_33289000	omy15_34345795	omy15_34445969	omy15_34617794	omy15_35555246	omy15_35647455	omy15_36289995	omy15_36417700	omy15_36893365	omy15_3711574	omy15_37125713	omy15_37448598	omy15_37716707	omy15_38376383	omy15_38821647	omy15_39006042	omy15_39209742	omy15_39309142	omy15_39730782	omy15_39910587	omy15_40025243	omy15_40337030	omy15_40536225	omy15_40651547	omy15_41310660	omy15_41939609	omy15_42404732	omy15_42519969	omy15_42994454	omy15_43111942	omy15_4368210	omy15_43788289	omy15_43881150	omy15_44079491	omy15_44198615	omy15_44443441	omy15_44597925	omy15_45001269	omy15_4506405	omy15_45297874	omy15_45602084	omy15_45785559	omy15_45992421	omy15_46131632	omy15_4614451	omy15_46273528	omy15_46568463	omy15_46924689	omy15_47100362	omy15_47397962	omy15_47490743	omy15_47806684	omy15_48328163	omy15_48451871	omy15_50248832	omy15_5083060	omy15_50976020	omy15_51582298	omy15_51714974	omy15_51911626	omy15_52491534	omy15_52629353	omy15_52894257	omy15_53006310	omy15_53372479	omy15_53852616	omy15_54008551	omy15_54105450	omy15_54258039	omy15_5438991	omy15_54520317	omy15_54944167	omy15_5570568	omy15_56262522	omy15_56367487	omy15_56465799	omy15_57384629	omy15_58597120	omy15_6108220	omy15_6325174	omy15_7068807	omy15_8284336	omy15_8405525	omy15_9094282	omy15_9220691	omy15_9560684	omy16_10319193	omy16_10733997	omy16_10876419	omy16_11135221	omy16_11375128	omy16_11516740	omy16_12001678	omy16_12142159	omy16_12236950	omy16_12340139	omy16_12813700	omy16_13450642	omy16_14529418	omy16_14956405	omy16_15055230	omy16_15287449	omy16_15416750	omy16_15650873	omy16_15921032	omy16_16275164	omy16_16708032	omy16_16827106	omy16_17044340	omy16_17257464	omy16_17689467	omy16_17915345	omy16_18232632	omy16_18338578	omy16_18573428	omy16_18860349	omy16_19051823	omy16_19458193	omy16_19897271	omy16_19991554	omy16_20175689	omy16_20501664	omy16_20762202	omy16_21077807	omy16_21215643	omy16_21314201	omy16_21532557	omy16_21639387	omy16_21765346	omy16_22200617	omy16_22658265	omy16_22751356	omy16_22888472	omy16_23002875	omy16_23255701	omy16_23356349	omy16_23476425	omy16_23570422	omy16_24021494	omy16_24330788	omy16_24503470	omy16_24624902	omy16_24984522	omy16_25373670	omy16_25582852	omy16_26141088	omy16_26669273	omy16_27269350	omy16_2730547	omy16_27571547	omy16_27706806	omy16_27851125	omy16_28091382	omy16_28185606	omy16_28425169	omy16_28543495	omy16_28651771	omy16_28828977	omy16_29181823	omy16_29327263	omy16_29449018	omy16_2947104	omy16_29562050	omy16_29752459	omy16_29878029	omy16_29994761	omy16_30338367	omy16_30600887	omy16_30914005	omy16_31160413	omy16_31260769	omy16_31430714	omy16_31575708	omy16_32201511	omy16_32398914	omy16_32627717	omy16_32832878	omy16_33632424	omy16_34229614	omy16_34422439	omy16_34674140	omy16_35069360	omy16_35190891	omy16_35283661	omy16_35406392	omy16_35530781	omy16_35644509	omy16_35739264	omy16_36103944	omy16_36919704	omy16_37345856	omy16_37711255	omy16_38137336	omy16_38281142	omy16_38805473	omy16_38964493	omy16_39326901	omy16_39655161	omy16_40015406	omy16_40410227	omy16_4062686	omy16_40688076	omy16_40851368	omy16_4184295	omy16_42023750	omy16_42545776	omy16_42660989	omy16_42779480	omy16_43067466	omy16_43483268	omy16_43659587	omy16_43933117	omy16_44100384	omy16_44605218	omy16_45357394	omy16_45564853	omy16_45718981	omy16_45879927	omy16_46209590	omy16_46301668	omy16_46647438	omy16_46831429	omy16_46925065	omy16_47395770	omy16_4743027	omy16_47572399	omy16_47748715	omy16_47938037	omy16_48083339	omy16_48176300	omy16_48701344	omy16_48931447	omy16_49220652	omy16_49645607	omy16_49753754	omy16_50130671	omy16_50381388	omy16_50478565	omy16_50684810	omy16_50979795	omy16_51382756	omy16_51542642	omy16_51681891	omy16_52068465	omy16_52172890	omy16_52795277	omy16_52901690	omy16_53205311	omy16_53341548	omy16_53562025	omy16_53759733	omy16_53995106	omy16_54090740	omy16_54307665	omy16_54413513	omy16_54660776	omy16_54909903	omy16_55182292	omy16_55296828	omy16_5568413	omy16_55748214	omy16_55959380	omy16_56477367	omy16_56599747	omy16_5688352	omy16_57461043	omy16_57564454	omy16_57684010	omy16_5779860	omy16_57878026	omy16_57991019	omy16_58163966	omy16_58433294	omy16_58893346	omy16_59493471	omy16_59611445	omy16_60515989	omy16_60964122	omy16_61534477	omy16_61695471	omy16_61837169	omy16_61986493	omy16_62511598	omy16_63097530	omy16_63249779	omy16_63393315	omy16_63610266	omy16_6381830	omy16_63886766	omy16_66087651	omy16_66503762	omy16_66706287	omy16_67554438	omy16_67689277	omy16_6884602	omy16_7170739	omy16_7420994	omy16_7763255	omy16_7946823	omy16_8047221	omy16_8540587	omy16_8961392	omy16_9158908	omy16_9514193	omy16_9657038	omy16_9930919	omy17_10176982	omy17_10277117	omy17_10378091	omy17_10719812	omy17_10994861	omy17_11170256	omy17_11316088	omy17_11433226	omy17_11652025	omy17_12561181	omy17_12680350	omy17_13007801	omy17_13311229	omy17_13731832	omy17_13905751	omy17_1425068	omy17_14262118	omy17_14539285	omy17_15087529	omy17_15185791	omy17_15769589	omy17_15981958	omy17_16076071	omy17_16387368	omy17_16560983	omy17_16803019	omy17_16903004	omy17_17010656	omy17_17920876	omy17_18012562	omy17_18118116	omy17_18551167	omy17_18937068	omy17_19115316	omy17_19921423	omy17_20031343	omy17_20256998	omy17_20486607	omy17_20980517	omy17_21167261	omy17_21519594	omy17_21630154	omy17_21726921	omy17_21973393	omy17_22076287	omy17_22705005	omy17_22959348	omy17_23142340	omy17_23540610	omy17_23669879	omy17_23861464	omy17_24127467	omy17_24358704	omy17_24729522	omy17_25079543	omy17_25280285	omy17_26125172	omy17_27045977	omy17_27216480	omy17_27567786	omy17_27663913	omy17_27949670	omy17_28215387	omy17_28442136	omy17_28578853	omy17_28902386	omy17_29466847	omy17_29618144	omy17_30559066	omy17_30906440	omy17_31140541	omy17_31349257	omy17_31445598	omy17_31581461	omy17_3179463	omy17_32099384	omy17_32330185	omy17_32454124	omy17_32583099	omy17_32826636	omy17_33192417	omy17_33844267	omy17_34668512	omy17_35011084	omy17_35349157	omy17_35462378	omy17_35568158	omy17_35687981	omy17_36050129	omy17_36200363	omy17_36667431	omy17_37170945	omy17_37607250	omy17_37759967	omy17_37851649	omy17_37951832	omy17_38182558	omy17_38291978	omy17_39174583	omy17_39419591	omy17_39538469	omy17_39687502	omy17_40027787	omy17_40219939	omy17_41168776	omy17_41815094	omy17_42259686	omy17_42610291	omy17_42711156	omy17_42929407	omy17_43036189	omy17_43179861	omy17_43616138	omy17_43866423	omy17_44897646	omy17_45074766	omy17_45255930	omy17_45354638	omy17_46303514	omy17_46455760	omy17_46770479	omy17_47100456	omy17_47225298	omy17_47485972	omy17_48032427	omy17_48237864	omy17_48538231	omy17_486434	omy17_49564867	omy17_49781640	omy17_50203437	omy17_50466654	omy17_50579958	omy17_50979480	omy17_51541154	omy17_51961974	omy17_52365412	omy17_52538867	omy17_52757139	omy17_52944384	omy17_53661762	omy17_54178940	omy17_5424694	omy17_54652076	omy17_54968408	omy17_55098803	omy17_55281507	omy17_55469840	omy17_55607093	omy17_55706210	omy17_55828242	omy17_55954403	omy17_56141355	omy17_56265682	omy17_56468103	omy17_56632109	omy17_57919871	omy17_58315344	omy17_58567600	omy17_58706710	omy17_588033	omy17_58843182	omy17_58997292	omy17_59560947	omy17_60121832	omy17_60242083	omy17_60585489	omy17_60739027	omy17_60886397	omy17_61438170	omy17_61538559	omy17_61630385	omy17_61823381	omy17_62230846	omy17_62358489	omy17_62638369	omy17_62812852	omy17_62946083	omy17_63520311	omy17_63708399	omy17_64016538	omy17_64692541	omy17_64995279	omy17_65408446	omy17_65657991	omy17_6573788	omy17_66348354	omy17_66627039	omy17_66941321	omy17_67581501	omy17_67679046	omy17_68095515	omy17_68554435	omy17_7980631	omy17_8770055	omy17_9044862	omy17_9141891	omy17_9257963	omy17_9422095	omy17_9620986	omy18_10511370	omy18_11081181	omy18_11177937	omy18_11292438	omy18_12536414	omy18_12964865	omy18_13118309	omy18_13755127	omy18_13858099	omy18_14124711	omy18_14348720	omy18_14518913	omy18_15018640	omy18_17095661	omy18_17418696	omy18_17801729	omy18_18000572	omy18_1815337	omy18_18355731	omy18_18455192	omy18_18888688	omy18_19097029	omy18_19225448	omy18_19379777	omy18_19525725	omy18_20215609	omy18_20703367	omy18_20996284	omy18_21928262	omy18_22125964	omy18_22654996	omy18_22808147	omy18_23709931	omy18_24031696	omy18_24859569	omy18_25070250	omy18_25259824	omy18_25924316	omy18_26081162	omy18_26281525	omy18_26433866	omy18_26615459	omy18_27126210	omy18_28000595	omy18_28592934	omy18_28918181	omy18_29116898	omy18_29215330	omy18_29341181	omy18_29595736	omy18_29784367	omy18_29883606	omy18_30032307	omy18_30308283	omy18_30917473	omy18_31484919	omy18_31810017	omy18_32094439	omy18_32475511	omy18_32809771	omy18_32963875	omy18_33771864	omy18_34711763	omy18_35136098	omy18_35358142	omy18_35465855	omy18_35695535	omy18_35795131	omy18_35979293	omy18_36101829	omy18_36203212	omy18_36293353	omy18_37556408	omy18_37850125	omy18_38439406	omy18_38592647	omy18_38687560	omy18_38812733	omy18_39100323	omy18_39203392	omy18_39299828	omy18_39632946	omy18_39766993	omy18_39872579	omy18_39990068	omy18_40195974	omy18_40611521	omy18_40730505	omy18_4086050	omy18_41069979	omy18_41170244	omy18_41343214	omy18_41506786	omy18_41688775	omy18_41924114	omy18_42242564	omy18_42345401	omy18_42927736	omy18_43021303	omy18_43804023	omy18_44682888	omy18_44805393	omy18_44913426	omy18_45107332	omy18_45979053	omy18_46244043	omy18_46553653	omy18_46651313	omy18_4712271	omy18_47174101	omy18_47482490	omy18_47746019	omy18_47894279	omy18_48013871	omy18_48240891	omy18_48349683	omy18_48888313	omy18_48988693	omy18_49183638	omy18_50971906	omy18_51193513	omy18_51345912	omy18_51439317	omy18_51675983	omy18_51778829	omy18_52282744	omy18_52461219	omy18_52972443	omy18_53156632	omy18_5340535	omy18_54581106	omy18_54995521	omy18_5703733	omy18_58818906	omy18_6145460	omy18_6734693	omy18_7005744	omy18_7576965	omy18_7781728	omy18_8097125	omy18_8593890	omy18_8700844	omy18_8894989	omy18_9076918	omy18_9797757	omy19_10284467	omy19_10698777	omy19_10885836	omy19_12427976	omy19_12550825	omy19_13318423	omy19_14178808	omy19_14606144	omy19_14707954	omy19_15513137	omy19_15829694	omy19_16074744	omy19_16222839	omy19_16517218	omy19_16772208	omy19_17124297	omy19_17231701	omy19_17582170	omy19_17687986	omy19_18729302	omy19_19140468	omy19_19357549	omy19_20035420	omy19_20989231	omy19_21232240	omy19_21328503	omy19_21792289	omy19_22294690	omy19_22684007	omy19_23267228	omy19_23690388	omy19_23781770	omy19_24306409	omy19_24408997	omy19_25082785	omy19_25192200	omy19_25408352	omy19_25599408	omy19_25708667	omy19_26120129	omy19_27265665	omy19_27462456	omy19_27643791	omy19_28109326	omy19_28368237	omy19_28744877	omy19_28935230	omy19_29538191	omy19_29633231	omy19_30577635	omy19_30725552	omy19_31017174	omy19_31380607	omy19_31709174	omy19_31879653	omy19_3220883	omy19_32396055	omy19_33766715	omy19_33874375	omy19_34010067	omy19_34365281	omy19_34474373	omy19_34583082	omy19_34752922	omy19_35730898	omy19_35837470	omy19_36053825	omy19_36430434	omy19_37062704	omy19_37338245	omy19_38072146	omy19_38167441	omy19_39235086	omy19_39523344	omy19_39616260	omy19_39942354	omy19_40489406	omy19_40747311	omy19_40946188	omy19_41158649	omy19_41459171	omy19_41788011	omy19_42195370	omy19_42295258	omy19_42480214	omy19_42628391	omy19_42725333	omy19_42886847	omy19_43124000	omy19_43610290	omy19_43832738	omy19_43927479	omy19_44195771	omy19_44880389	omy19_44985319	omy19_45167911	omy19_45496472	omy19_45652276	omy19_45861342	omy19_46567976	omy19_48653502	omy19_49036389	omy19_49219191	omy19_50464651	omy19_50807496	omy19_51691187	omy19_51826406	omy19_52196159	omy19_52367473	omy19_52653180	omy19_53155436	omy19_53664328	omy19_54324906	omy19_54833807	omy19_54947205	omy19_56124010	omy19_57329955	omy19_57614435	omy19_6142538	omy19_6581470	omy19_7036837	omy19_8040830	omy19_8432470	omy19_8812341	omy19_9006447	omy19_94334	omy19_9435973	omy19_9797691	omy19_9899372	omy20_10045688	omy20_10159361	omy20_10331699	omy20_10587189	omy20_10879505	omy20_11031371	omy20_11215172	omy20_1123369	omy20_11546064	omy20_12317846	omy20_12436010	omy20_12584252	omy20_12879722	omy20_13298862	omy20_13424585	omy20_13807850	omy20_14093211	omy20_14222289	omy20_14447527	omy20_14785825	omy20_16031278	omy20_16828406	omy20_17057878	omy20_18145568	omy20_18252151	omy20_18381359	omy20_18619790	omy20_18983200	omy20_19081647	omy20_1911435	omy20_19531960	omy20_19671458	omy20_20049322	omy20_20231796	omy20_20757387	omy20_20852769	omy20_21001869	omy20_21096298	omy20_21196643	omy20_21318913	omy20_21615519	omy20_21941934	omy20_22104021	omy20_22216174	omy20_22446494	omy20_22857656	omy20_23112608	omy20_23372163	omy20_23472088	omy20_23729371	omy20_24215110	omy20_24523940	omy20_24850125	omy20_24981775	omy20_25090686	omy20_25488442	omy20_25858943	omy20_26164531	omy20_26949400	omy20_27100616	omy20_27405868	omy20_27526514	omy20_28037359	omy20_28456564	omy20_28575933	omy20_28936846	omy20_29216971	omy20_29377090	omy20_29525621	omy20_30820220	omy20_31067879	omy20_31431717	omy20_32179053	omy20_32739731	omy20_33113718	omy20_33353286	omy20_33500708	omy20_33614560	omy20_35259942	omy20_35378343	omy20_35597079	omy20_36332880	omy20_37950699	omy20_38115831	omy20_3849814	omy20_38793097	omy20_39083312	omy20_39527395	omy20_3963036	omy20_40269382	omy20_40632519	omy20_4197903	omy20_455135	omy20_4724986	omy20_5037829	omy20_5350121	omy20_5611241	omy20_5707583	omy20_5948485	omy20_6079048	omy20_6290335	omy20_6888130	omy20_7003669	omy20_7222744	omy20_7320681	omy20_7413652	omy20_7679614	omy20_7951730	omy20_8197571	omy20_8307097	omy20_8811065	omy20_8960020	omy20_9165300	omy20_9301945	omy20_9584752	omy20_9703483	omy20_9943575	omy21_10077052	omy21_10808777	omy21_11440090	omy21_12171055	omy21_12462852	omy21_13535565	omy21_13688766	omy21_13791818	omy21_13921145	omy21_14043325	omy21_14165361	omy21_14357364	omy21_14466376	omy21_14654458	omy21_14818304	omy21_15262353	omy21_15420020	omy21_15736774	omy21_16092635	omy21_16284091	omy21_16482716	omy21_16913846	omy21_17184955	omy21_17453395	omy21_17559745	omy21_17769777	omy21_17876739	omy21_18171341	omy21_18586540	omy21_18881210	omy21_19054295	omy21_19343892	omy21_20792570	omy21_21052922	omy21_21188163	omy21_21693147	omy21_21863984	omy21_21961677	omy21_22260791	omy21_22536462	omy21_22847749	omy21_23016402	omy21_23190914	omy21_23771381	omy21_24035157	omy21_24259971	omy21_24401804	omy21_24689128	omy21_24832311	omy21_25147814	omy21_25534809	omy21_26507210	omy21_26778344	omy21_26884807	omy21_27122550	omy21_27384865	omy21_27500684	omy21_27871112	omy21_28058798	omy21_28515778	omy21_28645774	omy21_29010288	omy21_29137873	omy21_29404016	omy21_29769203	omy21_30318172	omy21_30682474	omy21_30986308	omy21_31079892	omy21_31471996	omy21_31582426	omy21_31693767	omy21_31828437	omy21_31950841	omy21_32576262	omy21_32821341	omy21_33797010	omy21_34453152	omy21_34723235	omy21_34909145	omy21_35403378	omy21_35601715	omy21_35717377	omy21_36550328	omy21_36757887	omy21_37015321	omy21_37154988	omy21_37821621	omy21_38235552	omy21_38336804	omy21_38668442	omy21_39113143	omy21_39407495	omy21_39794967	omy21_39946906	omy21_40229860	omy21_40451925	omy21_41025020	omy21_41254784	omy21_41359906	omy21_41726872	omy21_42113576	omy21_42476856	omy21_42995146	omy21_43175287	omy21_44255476	omy21_44519658	omy21_44649049	omy21_44886951	omy21_45397627	omy21_45699696	omy21_46150320	omy21_47374228	omy21_47911897	omy21_48034467	omy21_48387151	omy21_48647849	omy21_49259247	omy21_49817158	omy21_49937745	omy21_8826852	omy21_9610668	omy22_10328069	omy22_11160375	omy22_11265739	omy22_11480499	omy22_11733348	omy22_11865465	omy22_12532420	omy22_13098391	omy22_13230970	omy22_13347141	omy22_13450062	omy22_13582455	omy22_13676794	omy22_13795915	omy22_14236533	omy22_14386185	omy22_14871050	omy22_15330329	omy22_1561798	omy22_15692661	omy22_15829689	omy22_16241601	omy22_16346863	omy22_16805583	omy22_17026651	omy22_17360509	omy22_17652322	omy22_17983818	omy22_18555318	omy22_18957179	omy22_19248041	omy22_19487050	omy22_19603298	omy22_19729252	omy22_19953971	omy22_20414391	omy22_20734142	omy22_21005833	omy22_21249772	omy22_21368201	omy22_21755382	omy22_22019049	omy22_22199454	omy22_22299083	omy22_22406865	omy22_22777212	omy22_22896752	omy22_23281794	omy22_23385169	omy22_23497253	omy22_23610608	omy22_23723984	omy22_2402217	omy22_24210557	omy22_24402409	omy22_24707447	omy22_24949694	omy22_25098454	omy22_25231231	omy22_25341515	omy22_2658959	omy22_26630605	omy22_27415419	omy22_27645753	omy22_27861903	omy22_28019162	omy22_28246842	omy22_28690766	omy22_28826430	omy22_28981044	omy22_29550042	omy22_29830795	omy22_30402693	omy22_30594756	omy22_30705612	omy22_30836421	omy22_31141049	omy22_31315404	omy22_31515865	omy22_31862346	omy22_32113850	omy22_32207803	omy22_32365350	omy22_32847057	omy22_33600040	omy22_34183576	omy22_34589580	omy22_34727126	omy22_34872277	omy22_35130278	omy22_35341576	omy22_35538982	omy22_35707989	omy22_35977862	omy22_36583118	omy22_37438460	omy22_37559464	omy22_37729336	omy22_37908233	omy22_38049038	omy22_3815790	omy22_38203226	omy22_38349446	omy22_38476595	omy22_38631831	omy22_39286806	omy22_39402264	omy22_39931492	omy22_40070524	omy22_40372638	omy22_40551532	omy22_41127774	omy22_41710752	omy22_41806972	omy22_42044011	omy22_42406911	omy22_42535683	omy22_42730545	omy22_43123214	omy22_43222142	omy22_43335834	omy22_43457071	omy22_43558453	omy22_43669430	omy22_43810895	omy22_43933628	omy22_44080965	omy22_4410439	omy22_44223710	omy22_44336508	omy22_44946478	omy22_45118547	omy22_45231445	omy22_45513597	omy22_45779109	omy22_46171272	omy22_46279336	omy22_46555679	omy22_46945419	omy22_47039008	omy22_47161196	omy22_47856021	omy22_48053978	omy22_48177544	omy22_4998045	omy22_5185812	omy22_5494498	omy22_5643757	omy22_6084684	omy22_6196615	omy22_6579367	omy22_6688188	omy22_6804629	omy22_7141271	omy22_7883227	omy22_8300850	omy22_8415108	omy22_8579532	omy22_8792364	omy22_8923352	omy22_9471292	omy22_9899954	omy23_10072985	omy23_10434392	omy23_10919761	omy23_11187245	omy23_11892300	omy23_12322681	omy23_12455363	omy23_12761587	omy23_12891496	omy23_13053146	omy23_1324684	omy23_13339810	omy23_13912237	omy23_1456870	omy23_14606970	omy23_15106496	omy23_15353542	omy23_15500713	omy23_15612895	omy23_15723369	omy23_15869838	omy23_1629976	omy23_16429204	omy23_16725239	omy23_16827975	omy23_16941327	omy23_17119096	omy23_17519978	omy23_18113680	omy23_18365032	omy23_18995846	omy23_19242617	omy23_19349769	omy23_19634962	omy23_20360659	omy23_20468868	omy23_2061544	omy23_20657097	omy23_21175787	omy23_21277965	omy23_21386348	omy23_21912149	omy23_22037815	omy23_22444818	omy23_22553164	omy23_22883240	omy23_23010250	omy23_23268260	omy23_23449996	omy23_23565675	omy23_23714603	omy23_23844399	omy23_2401675	omy23_24109393	omy23_24317376	omy23_24562180	omy23_24686141	omy23_25053587	omy23_25172208	omy23_25367970	omy23_26454593	omy23_26580226	omy23_26738140	omy23_26864540	omy23_27128591	omy23_27265314	omy23_2740913	omy23_27547274	omy23_27806348	omy23_28246591	omy23_28439119	omy23_28799007	omy23_29267366	omy23_29382288	omy23_29717762	omy23_30477014	omy23_30603255	omy23_30862445	omy23_31268578	omy23_31752769	omy23_31878436	omy23_31995384	omy23_3209087	omy23_32429731	omy23_32699525	omy23_33359892	omy23_33503943	omy23_33954081	omy23_34189209	omy23_34634043	omy23_35013366	omy23_35498175	omy23_35763802	omy23_36713840	omy23_37009916	omy23_37125624	omy23_3723517	omy23_37269225	omy23_37714241	omy23_37846167	omy23_37963217	omy23_38103232	omy23_38367320	omy23_38625002	omy23_38739933	omy23_3907175	omy23_39333179	omy23_39648707	omy23_39912017	omy23_40026252	omy23_40241766	omy23_40540510	omy23_40700544	omy23_40848569	omy23_40988180	omy23_41543126	omy23_41676686	omy23_4174066	omy23_41791922	omy23_41942246	omy23_42332229	omy23_42446855	omy23_42687150	omy23_42998116	omy23_43212695	omy23_43477631	omy23_4375779	omy23_43905224	omy23_442810	omy23_44307354	omy23_44463428	omy23_44715206	omy23_45117628	omy23_45233320	omy23_45337412	omy23_45571193	omy23_45732847	omy23_46154939	omy23_46288369	omy23_46932921	omy23_4727368	omy23_47314018	omy23_47769750	omy23_48027250	omy23_5187128	omy23_5481672	omy23_5662101	omy23_5768162	omy23_5949378	omy23_6648711	omy23_7278690	omy23_7414336	omy23_7592340	omy23_8241606	omy23_841716	omy23_8429533	omy23_8748667	omy23_9361673	omy23_9518720	omy23_9895914	omy24_10142708	omy24_10480421	omy24_11073893	omy24_12066211	omy24_12404552	omy24_12744616	omy24_13325700	omy24_13878375	omy24_14554229	omy24_14766083	omy24_14863566	omy24_15042933	omy24_15391057	omy24_15803373	omy24_16052708	omy24_16173442	omy24_16300503	omy24_16413904	omy24_16609173	omy24_16711560	omy24_17185693	omy24_17317036	omy24_17581327	omy24_17678238	omy24_17784761	omy24_17999739	omy24_18106183	omy24_18382478	omy24_18488652	omy24_18867496	omy24_18960064	omy24_19193769	omy24_19721971	omy24_19843122	omy24_19953037	omy24_20053742	omy24_20370548	omy24_20469020	omy24_20600729	omy24_20776592	omy24_20983285	omy24_21204169	omy24_21428232	omy24_21568177	omy24_21715857	omy24_21896940	omy24_22104062	omy24_22224028	omy24_22353075	omy24_22626082	omy24_22772527	omy24_22952649	omy24_23119182	omy24_23217152	omy24_23376044	omy24_23481348	omy24_23592362	omy24_23917403	omy24_24014265	omy24_24127285	omy24_24218145	omy24_24747851	omy24_25060383	omy24_25308415	omy24_25407410	omy24_25500295	omy24_25822846	omy24_25964464	omy24_26154511	omy24_26833057	omy24_27424724	omy24_27525691	omy24_27768014	omy24_27938080	omy24_28295493	omy24_28706930	omy24_29191153	omy24_29450173	omy24_29657075	omy24_29805057	omy24_29924744	omy24_30099236	omy24_30255149	omy24_31055871	omy24_31516289	omy24_31761284	omy24_31879403	omy24_32685739	omy24_33112090	omy24_33204347	omy24_33402643	omy24_33615277	omy24_33788444	omy24_33897585	omy24_34113645	omy24_34221436	omy24_34456492	omy24_34921042	omy24_35061650	omy24_35313863	omy24_35411330	omy24_35556045	omy24_35663726	omy24_35777257	omy24_36480575	omy24_36919713	omy24_37131729	omy24_37318415	omy24_37676845	omy24_37977916	omy24_38209019	omy24_38484432	omy24_39221237	omy24_3987927	omy24_4627451	omy24_4726641	omy24_6760020	omy24_6914529	omy24_7855044	omy24_8409722	omy24_8775780	omy24_9354740	omy24_9910309	omy25_10535371	omy25_11549485	omy25_11721508	omy25_12060087	omy25_12491630	omy25_12825551	omy25_12936502	omy25_13452339	omy25_13704245	omy25_14169524	omy25_14518497	omy25_14629153	omy25_14783278	omy25_14957987	omy25_15068188	omy25_15196870	omy25_15369646	omy25_15581471	omy25_15826542	omy25_16064155	omy25_16254685	omy25_16405593	omy25_16502742	omy25_16947326	omy25_17312644	omy25_17701394	omy25_18049899	omy25_18197919	omy25_18329288	omy25_1835666	omy25_18462092	omy25_18564175	omy25_19184354	omy25_19302563	omy25_20028165	omy25_20230721	omy25_20377227	omy25_20930495	omy25_21609213	omy25_22075458	omy25_22347521	omy25_22800907	omy25_22904750	omy25_23101565	omy25_23336466	omy25_23494050	omy25_24127068	omy25_24360695	omy25_24455184	omy25_24552371	omy25_24841000	omy25_25172298	omy25_25291784	omy25_25677888	omy25_25767960	omy25_26499157	omy25_26625655	omy25_27595526	omy25_27739995	omy25_28258562	omy25_28398563	omy25_2858949	omy25_28766060	omy25_29097892	omy25_29236249	omy25_29518289	omy25_29740376	omy25_29837267	omy25_29945596	omy25_30239139	omy25_30571792	omy25_30755006	omy25_31144792	omy25_31287584	omy25_31787534	omy25_32003268	omy25_32456211	omy25_33401575	omy25_33663173	omy25_33865075	omy25_34086835	omy25_34188649	omy25_34398208	omy25_34762859	omy25_3486859	omy25_35086958	omy25_35182324	omy25_35451367	omy25_35658752	omy25_35757043	omy25_36364821	omy25_37067014	omy25_37227769	omy25_3764336	omy25_38714354	omy25_39042930	omy25_39286573	omy25_39393884	omy25_39734912	omy25_39846150	omy25_40620828	omy25_41080437	omy25_41228682	omy25_41633982	omy25_42145385	omy25_42260834	omy25_42360848	omy25_42599270	omy25_42694000	omy25_43840558	omy25_43945601	omy25_44056148	omy25_44680197	omy25_45190747	omy25_45302717	omy25_45624625	omy25_46240795	omy25_46554105	omy25_46828858	omy25_47268090	omy25_47421831	omy25_47549387	omy25_47653323	omy25_47758805	omy25_48053628	omy25_48175197	omy25_48276763	omy25_48730176	omy25_48849819	omy25_49053266	omy25_49376899	omy25_49534928	omy25_50153729	omy25_51075534	omy25_51173082	omy25_51444435	omy25_51756579	omy25_51989326	omy25_52358470	omy25_52772895	omy25_52954558	omy25_53066138	omy25_53238622	omy25_53343262	omy25_53555386	omy25_53742794	omy25_54188183	omy25_54445485	omy25_54644967	omy25_54867380	omy25_54958321	omy25_55264394	omy25_55367286	omy25_55661175	omy25_55817613	omy25_56760446	omy25_56852058	omy25_57188986	omy25_57310169	omy25_57446282	omy25_58072400	omy25_5808273	omy25_58616710	omy25_58982708	omy25_59083683	omy25_59399926	omy25_59492913	omy25_59686186	omy25_59785346	omy25_59962572	omy25_6007160	omy25_60140156	omy25_60404813	omy25_60565210	omy25_60801548	omy25_61467110	omy25_61601077	omy25_61862436	omy25_6192186	omy25_62355023	omy25_62722816	omy25_62815703	omy25_62913881	omy25_6297962	omy25_63312895	omy25_63407242	omy25_63766637	omy25_63921173	omy25_64046229	omy25_64171830	omy25_64640596	omy25_65010341	omy25_65119969	omy25_65409872	omy25_65583811	omy25_65680500	omy25_65781043	omy25_65972931	omy25_66110061	omy25_67064415	omy25_67179571	omy25_67440975	omy25_67624956	omy25_6782318	omy25_67899495	omy25_68794769	omy25_68938830	omy25_69031034	omy25_69139886	omy25_69411293	omy25_69552714	omy25_69654102	omy25_69846510	omy25_70101689	omy25_70429763	omy25_70711667	omy25_70900225	omy25_71004921	omy25_71263426	omy25_71616049	omy25_72578103	omy25_72869475	omy25_7292386	omy25_72964732	omy25_73557594	omy25_73830667	omy25_73949018	omy25_74128324	omy25_74224172	omy25_74380279	omy25_74475799	omy25_74583125	omy25_75624846	omy25_75726020	omy25_76075669	omy25_76188292	omy25_76705674	omy25_77704733	omy25_80139292	omy25_8137907	omy25_837075	omy25_8468368	omy25_9324539	omy26_10179425	omy26_10398144	omy26_10492361	omy26_10920930	omy26_11110160	omy26_11237245	omy26_11369903	omy26_11608712	omy26_12034223	omy26_12153695	omy26_12535677	omy26_12625888	omy26_12845598	omy26_13017277	omy26_13126573	omy26_13417774	omy26_14055804	omy26_14394930	omy26_14512780	omy26_15256979	omy26_15352567	omy26_15691039	omy26_16765743	omy26_17140937	omy26_1771063	omy26_18040104	omy26_18315151	omy26_18550578	omy26_19239136	omy26_19386462	omy26_19638043	omy26_19823866	omy26_19934182	omy26_20043597	omy26_20383344	omy26_20478142	omy26_20834154	omy26_2098967	omy26_21102901	omy26_22638641	omy26_23193076	omy26_23628701	omy26_23804899	omy26_24069984	omy26_24161810	omy26_2431382	omy26_25242044	omy26_25408403	omy26_25508379	omy26_25642422	omy26_25992499	omy26_26189020	omy26_26314032	omy26_2659964	omy26_26765606	omy26_27037551	omy26_27760526	omy26_27978168	omy26_2860284	omy26_29015032	omy26_2962411	omy26_335456	omy26_35123544	omy26_35580546	omy26_35717926	omy26_4160487	omy26_4426639	omy26_4732333	omy26_5095348	omy26_5702914	omy26_5805100	omy26_6470393	omy26_68487	omy26_714346	omy26_7257529	omy26_7590645	omy26_7737667	omy26_7876188	omy26_7998038	omy26_8528505	omy26_8831805	omy26_8958199	omy26_9390207	omy26_9630849	omy26_9724894	omy26_9816138	omy27_10081878	omy27_10298631	omy27_10505012	omy27_10621115	omy27_10712111	omy27_11168468	omy27_11268977	omy27_12133048	omy27_12240688	omy27_1300547	omy27_13179104	omy27_13461219	omy27_14210182	omy27_14497266	omy27_14967441	omy27_15179786	omy27_15471976	omy27_15867215	omy27_16387847	omy27_16888624	omy27_17085917	omy27_17982377	omy27_18104275	omy27_18239825	omy27_18336698	omy27_18512889	omy27_18655139	omy27_19150511	omy27_19251471	omy27_19373847	omy27_19793746	omy27_20201245	omy27_20397284	omy27_20946768	omy27_21147053	omy27_21292516	omy27_21382571	omy27_21965929	omy27_22215393	omy27_22348539	omy27_22738441	omy27_23097329	omy27_23384010	omy27_23725073	omy27_24137522	omy27_24268395	omy27_24588957	omy27_25113874	omy27_25234474	omy27_25487426	omy27_25591986	omy27_25696990	omy27_26133663	omy27_26371570	omy27_26506382	omy27_26744493	omy27_27044813	omy27_27377112	omy27_2785904	omy27_28036151	omy27_28793856	omy27_29065273	omy27_29805437	omy27_30373710	omy27_30492690	omy27_30600222	omy27_30873752	omy27_31048720	omy27_31421212	omy27_31739549	omy27_31843256	omy27_31993695	omy27_32193807	omy27_32733470	omy27_32852837	omy27_33134018	omy27_33354573	omy27_33604382	omy27_33777826	omy27_34223819	omy27_34314506	omy27_34410113	omy27_35601076	omy27_35901433	omy27_36471241	omy27_36612005	omy27_36821998	omy27_36980940	omy27_37109171	omy27_37265579	omy27_37361074	omy27_37495197	omy27_38447879	omy27_38601370	omy27_38698204	omy27_39018677	omy27_39243664	omy27_39354645	omy27_39507687	omy27_39622018	omy27_40055301	omy27_4039557	omy27_40450589	omy27_40587709	omy27_40733850	omy27_41055442	omy27_41458986	omy27_42497455	omy27_42723528	omy27_43335642	omy27_43846138	omy27_43986376	omy27_44435406	omy27_5255484	omy27_5411458	omy27_5615752	omy27_5767879	omy27_6485188	omy27_7412018	omy27_7890826	omy27_8692935	omy27_9029739	omy27_9218283	omy27_9561060	omy28_10065725	omy28_10168480	omy28_10457778	omy28_10786472	omy28_10895544	omy28_11077836	omy28_11418708	omy28_12049303	omy28_12149867	omy28_12369996	omy28_12492727	omy28_13284566	omy28_13465133	omy28_13667770	omy28_14587732	omy28_14791083	omy28_15786668	omy28_15946656	omy28_16341877	omy28_16755076	omy28_17059464	omy28_17169658	omy28_17387029	omy28_17494951	omy28_17819203	omy28_17926478	omy28_18336540	omy28_18462426	omy28_18591532	omy28_18808555	omy28_18916301	omy28_19052344	omy28_19316988	omy28_19810021	omy28_20283897	omy28_20867623	omy28_21283439	omy28_21842273	omy28_22213787	omy28_22316784	omy28_22568468	omy28_2293833	omy28_23378156	omy28_23487371	omy28_23739920	omy28_23975292	omy28_24100699	omy28_24396883	omy28_24529417	omy28_24659148	omy28_25026557	omy28_25176818	omy28_25775427	omy28_26085544	omy28_26461810	omy28_26610567	omy28_27415352	omy28_27614870	omy28_27919236	omy28_28043785	omy28_28524449	omy28_28890189	omy28_29044121	omy28_292698	omy28_29702697	omy28_29917270	omy28_30416098	omy28_30524443	omy28_30744422	omy28_30850004	omy28_31087597	omy28_3114115	omy28_31193198	omy28_31297913	omy28_32101363	omy28_32239499	omy28_32365360	omy28_32789774	omy28_32925991	omy28_33192704	omy28_33336580	omy28_34242699	omy28_34576672	omy28_35211602	omy28_35395946	omy28_35544336	omy28_35659935	omy28_35874528	omy28_36042484	omy28_36498018	omy28_36711068	omy28_36927958	omy28_37084501	omy28_37401095	omy28_37666249	omy28_37979320	omy28_38133443	omy28_38328185	omy28_38543549	omy28_38862746	omy28_39086123	omy28_3911448	omy28_39721605	omy28_40168805	omy28_4155903	omy28_4351579	omy28_4660554	omy28_6061617	omy28_6169517	omy28_6419951	omy28_7086397	omy28_7368599	omy28_7597409	omy28_7993715	omy28_8251812	omy28_8369803	omy28_8707992	omy28_8843887	omy28_9029609	omy28_9354844	omy28_9560522	omy28_9953287	omy29_10362952	omy29_11025193	omy29_11280416	omy29_11515398	omy29_12700880	omy29_1285253	omy29_13582725	omy29_13707019	omy29_13810885	omy29_14060137	omy29_14281518	omy29_15108910	omy29_15224079	omy29_15443211	omy29_15572633	omy29_15669109	omy29_16044993	omy29_16215077	omy29_16359364	omy29_16725353	omy29_17209658	omy29_17328484	omy29_17713038	omy29_17983654	omy29_18167047	omy29_18484283	omy29_18577552	omy29_18670510	omy29_19134185	omy29_19257476	omy29_19653054	omy29_19860455	omy29_19958608	omy29_20137885	omy29_20555615	omy29_20674770	omy29_21059672	omy29_21457525	omy29_21589027	omy29_21764359	omy29_22079299	omy29_22230085	omy29_2258988	omy29_22899138	omy29_23051588	omy29_23155588	omy29_23847077	omy29_2398987	omy29_24072138	omy29_24268389	omy29_24964921	omy29_2513848	omy29_25446405	omy29_25949453	omy29_26043448	omy29_26179815	omy29_26328083	omy29_26545866	omy29_2673273	omy29_26733111	omy29_27382530	omy29_27584912	omy29_28267102	omy29_28375016	omy29_28576834	omy29_28703782	omy29_28919568	omy29_29017760	omy29_29229656	omy29_29477422	omy29_29586999	omy29_29961088	omy29_30072544	omy29_30186433	omy29_30374509	omy29_30667268	omy29_30870810	omy29_30983213	omy29_31087164	omy29_32006433	omy29_32832435	omy29_32971536	omy29_33062210	omy29_34090576	omy29_34331868	omy29_34913956	omy29_3495944	omy29_35085400	omy29_35334278	omy29_35981119	omy29_36271133	omy29_37428075	omy29_37705774	omy29_37810316	omy29_3827676	omy29_38897297	omy29_41521317	omy29_4264111	omy29_4397646	omy29_4533477	omy29_4658708	omy29_4891223	omy29_5382065	omy29_5584688	omy29_6142806	omy29_6528002	omy29_6930561	omy29_7033192	omy29_7224432	omy29_746796	omy29_7622455	omy29_8165488	omy29_8298514	omy29_852553	omy29_8950054	omy29_9492789	omy29_950938	omy29_9626614	omy29_9896111
Fish_00079	G	G	A	A	A	A	A	A	A	A	A	G	G	G	C	C	A	A	G	G	C	C	A	T	A	A	A	A	A	G	A	C	G	G	A	G	C	C	A	G	G	G	A	A	A	G	A	G	A	T	A	A	A	G	A	T	C	C	C	C	A	C	A	C	C	C	A	G	G	G	A	A	A	G	G	G	C	C	A	C	C	C	A	A	A	G	G	G	A	A	A	A	C	C	G	G	A	A	A	A	G	G	G	G	C	C	G	G	A	A	A	G	A	C	A	G	G	G	G	G	A	C	C	C	G	G	C	C	A	G	A	G	C	C	A	C	A	A	G	G	A	G	A	G	A	C	A	C	A	C	G	G	A	C	A	C	A	A	A	C	A	C	G	G	C	G	A	G	A	G	A	A	A	A	G	G	A	A	A	C	A	G	A	G	A	T	A	C	C	C	A	A	A	C	A	A	A	G	A	C	A	G	A	A	A	A	A	C	A	A	A	A	C	C	C	C	A	A	A	C	A	G	A	A	A	G	A	A	C	C	A	G	C	C	A	C	A	G	C	C	G	G	A	A	A	G	C	C	G	G	G	G	G	G	A	A	A	C	A	A	A	G	G	G	A	A	C	C	A	G	G	G	A	A	A	A	G	G	A	A	A	A	A	G	C	C	A	G	A	A	G	G	C	C	A	A	A	G	C	C	C	C	A	A	A	G	A	A	A	C	A	A	G	G	A	C	A	G	A	G	A	A	A	T	C	C	A	G	A	A	C	C	C	C	G	G	A	C	A	A	G	G	G	G	A	C	C	C	A	A	A	A	A	G	G	G	C	C	A	G	G	G	A	C	A	G	A	G	A	G	A	A	A	C	C	G	A	A	A	G	A	G	G	G	A	A	A	C	A	G	A	G	A	G	G	G	A	G	A	C	A	A	A	A	A	A	G	G	C	C	A	C	G	G	C	C	G	G	A	G	A	A	G	G	A	G	A	A	A	T	C	C	A	G	A	G	A	A	A	A	A	G	C	C	A	G	A	G	G	G	A	C	A	G	A	A	C	C	A	A	A	C	C	C	G	G	C	C	C	C	A	G	A	A	G	G	G	G	A	C	A	G	G	G	C	C	A	G	A	C	A	A	A	G	A	G	A	A	A	A	A	C	A	G	A	G	A	C	A	G	G	G	A	A	G	G	A	G	A	G	A	A	A	G	G	G	A	C	G	G	A	A	A	A	A	A	G	G	A	G	A	G	A	G	A	A	A	A	A	A	C	C	A	A	A	C	A	G	C	C	A	A	G	G	C	C	A	C	A	G	A	A	G	G	G	G	A	C	A	A	C	C	A	G	C	C	A	A	C	C	A	G	G	G	A	G	C	C	G	G	A	G	G	G	G	G	G	G	A	T	A	A	G	G	C	C	G	G	A	A	C	G	G	G	A	C	A	G	G	G	A	C	A	G	A	C	A	A	A	G	C	C	A	G	G	G	C	C	A	A	A	G	A	G	A	G	G	G	G	G	A	G	A	G	C	C	A	G	G	G	A	A	A	G	C	C	A	A	A	A	A	G	A	A	A	A	C	C	C	C	G	G	C	C	A	G	A	G	A	A	G	G	A	C	G	G	A	C	G	G	C	C	G	G	A	A	A	A	A	G	A	C	G	G	A	G	A	G	C	C	A	A	A	A	A	G	G	G	A	G	C	C	A	A	A	A	G	G	A	A	C	C	A	A	A	A	A	C	A	G	C	C	A	C	A	A	A	G	G	G	A	G	G	G	A	G	C	C	A	G	A	A	A	A	A	A	A	A	G	G	A	A	A	T	A	C	G	G	A	T	A	G	A	C	G	G	C	C	A	C	A	A	A	G	A	C	A	G	A	G	A	G	C	C	G	G	G	G	C	C	A	C	C	C	A	A	A	A	A	T	A	C	A	A	G	G	A	A	A	A	G	G	C	G	C	C	G	G	G	G	A	A	C	C	A	G	A	A	C	G	A	G	A	C	T	T	A	A	A	C	A	C	A	A	G	G	A	C	A	C	G	G	A	C	A	A	C	C	A	G	A	A	A	A	A	A	A	C	C	C	C	C	A	C	A	G	A	A	A	G	G	G	C	C	A	A	A	G	A	C	G	G	A	G	A	C	C	C	A	A	G	G	C	C	A	G	A	G	A	A	C	C	C	C	G	G	A	C	A	G	A	A	G	G	A	G	G	G	A	G	A	G	C	C	A	C	A	G	C	C	A	A	G	G	A	A	A	G	C	C	A	A	A	A	A	A	G	G	A	G	A	G	G	G	A	A	G	G	A	A	A	G	C	C	A	G	A	A	A	G	C	C	G	G	A	T	A	A	G	G	A	G	A	A	A	A	A	A	A	A	C	C	C	G	C	C	A	A	C	C	G	G	A	G	G	G	A	G	A	G	A	G	A	C	G	G	G	G	A	G	G	G	A	C	A	G	A	G	A	G	G	G	G	G	A	A	A	C	G	G	A	G	C	C	C	C	A	A	A	A	A	A	A	A	A	C	A	C	A	G	A	G	C	C	A	C	A	G	A	A	G	G	A	C	G	G	A	G	G	G	A	G	A	G	A	A	A	G	A	G	A	G	A	A	C	C	A	C	A	C	A	A	G	G	C	C	A	A	G	G	A	G	G	G	A	G	A	A	A	C	A	G	A	C	G	G	A	G	A	G	A	C	G	G	A	A	A	C	A	A	A	G	A	A	A	A	C	C	A	A	A	A	G	G	A	G	G	G	C	C	A	G	G	G	A	A	A	A	A	G	A	A	A	G	A	G	C	C	A	A	A	A	G	G	G	G	A	A	A	A	A	G	G	G	A	A	G	G	A	A	G	G	A	C	A	A	A	C	A	C	A	G	A	A	A	C	A	G	G	G	C	C	A	G	C	C	A	C	G	G	G	G	A	A	A	C	A	C	C	C	A	G	A	G	G	G	G	G	A	C	A	C	G	G	A	G	A	G	A	A	A	G	A	G	G	G	A	C	A	G	G	G	G	G	G	G	A	C	G	G	A	C	C	C	G	G	A	A	A	A	C	C	G	G	A	C	A	A	A	G	C	C	A	G	G	G	A	A	A	C	G	G	A	A	A	C	A	G	C	C	A	C	C	C	A	A	G	G	A	A	C	C	G	G	A	A	A	G	A	G	A	A	A	G	A	A	G	G	C	C	A	G	G	G	G	G	A	C	A	A	A	A	A	C	G	G	A	G	G	G	A	A	A	G	A	G	C	C	A	G	G	G	A	C	G	G	A	G	A	A	C	C	G	G	G	G	A	G	A	A	G	G	A	C	A	C	A	A	A	A	A	G	G	G	A	G	A	C	A	C	A	G	C	C	A	A	G	G	G	G	A	C	G	G	C	C	G	G	G	G	A	G	A	A	A	A	A	A	G	G	A	G	G	G	A	G	A	A	A	A	G	G	G	G	A	A	A	T	G	G	G	G	A	G	A	G	A	G	A	C	G	G	A	A	G	G	A	G	C	C	C	C	C	C	G	G	G	G	A	A	C	G	G	G	C	C	A	C	A	C	C	C	A	A	A	A	C	C	C	C	C	C	A	A	A	A	A	A	G	G	C	C	A	G	A	A	A	G	A	A	A	G	A	G	A	A	G	G	A	G	G	G	A	C	A	G	A	G	A	A	A	G	G	G	A	G	A	C	C	C	A	A	C	C	G	G	A	T	A	A	A	C	G	G	G	G	A	G	A	C	A	A	A	G	G	G	A	C	G	G	A	C	A	A	A	A	C	C	A	A	A	A	A	C	G	G	A	G	A	G	A	C	G	G	G	G	C	C	A	A	A	G	G	G	A	A	A	A	A	A	A	A	A	A	A	A	C	C	G	G	A	A	A	A	A	A	A	A	A	C	A	A	A	G	G	G	A	A	A	G	A	A	G	G	A	C	A	A	A	G	A	A	A	C	G	G	A	A	A	A	A	A	A	C	A	G	A	A	C	C	A	G	A	A	A	G	C	C	G	G	G	G	A	G	A	A	A	G	C	C	A	A	G	G	A	G	A	G	A	G	C	C	A	A	A	C	A	G	C	C	A	G	A	A	G	G	A	T	A	G	G	G	A	G	A	G	A	G	C	C	G	G	A	G	A	A	A	A	C	C	G	G	A	G	A	G	A	G	A	A	C	C	A	G	A	G	G	G	A	G	A	A	A	G	A	C	A	C	C	C	A	C	C	C	A	G	A	A	A	C	A	A	A	A	A	G	A	C	A	A	A	G	G	G	G	G	A	C	A	C	G	G	A	C	A	G	C	C	A	G	A	G	C	C	C	C	G	G	A	C	A	G	A	A	A	C	A	A	G	G	A	C	A	A	A	G	C	C	G	G	A	C	A	A	A	G	A	A	A	A	G	G	A	C	A	A	G	G	A	G	C	C	G	G	G	G	C	C	G	G	A	G	A	A	A	A	C	C	A	C	A	G	A	A	A	C	C	C	A	C	A	A	G	G	G	G	G	G	A	G	A	G	A	A	A	A	A	A	G	G	A	C	G	G	A	A	A	G	A	G	A	G	A	A	A	G	A	A	A	A	A	G	A	C	A	A	G	G	A	A	A	C	A	G	A	G	A	A	A	A	G	G	A	A	C	C	C	C	G	G	A	G	A	G	A	A	A	C	G	G	A	A	A	A	A	A	A	A	A	G	G	G	A	G	G	G	A	C	A	A	A	G	A	G	A	G	G	G	A	G	G	G	A	G	C	C	G	G	C	C	A	G	A	A	A	C	T	T	A	G	A	G	A	A	A	G	A	C	A	C	A	A	A	G	A	A	A	G	A	C	G	G	A	G	A	G	A	A	A	C	A	G	G	G	A	A	A	A	A	G	G	G	A	G	G	G	A	A	A	G	C	C	G	G	A	G	A	G	A	C	A	A	A	A	A	A	A	A	G	G	A	A	A	G	A	C	A	A	G	G	A	G	C	C	G	G	G	G	A	G	A	A	A	C	A	A	C	C	C	C	C	G	G	G	A	A	A	C	A	A	A	C	A	G	A	C	A	G	A	A	A	A	A	G	A	C	G	G	A	A	C	C	A	C	A	A	A	G	G	G	G	G	G	G	G	G	C	C	G	G	A	G	A	A	A	G	A	G	A	G	A	A	G	G	A	A	G	G	A	A	A	A	A	A	A	G	A	G	A	C	A	A	A	A	A	C	A	G	A	G	A	C	C	C	A	G	C	C	C	C	G	G	G	G	C	C	A	A	G	G	G	G	A	C	A	G	A	A	G	G	G	G	A	A	A	G	A	C	C	C	A	A	A	G	A	A	A	G	A	C	A	G	G	G	A	A	A	A	A	G	A	A	A	G	A	G	G	G	C	C	A	G	A	G	A	C	A	G	A	G	A	G	A	G	A	G	A	C	A	T	G	G	A	A	C	C	A	C	A	G	A	G	A	C	G	G	A	G	A	A	A	G	A	A	A	G	G	G	C	C	G	G	C	G	A	C	A	G	A	C	G	G	A	A	C	C	A	A	A	G	A	A	A	G	A	C	A	G	A	A	A	A	A	C	G	G	A	A	A	A	A	G	A	C	G	G	A	A	G	G	A	G	G	G	A	A	A	G	A	G	A	C	G	G	A	G	A	C	A	A	A	A	A	G	A	G	C	C	A	C	A	A	C	C	G	G	A	A	A	C	A	G	A	A	A	A	A	C	A	G	G	G	A	G	G	G	G	G	C	C	A	A	C	C	A	A	G	G	A	G	G	G	A	C	G	G	C	C	A	A	A	G	G	G	A	C	A	G	G	G	G	G	A	G	A	C	G	G	A	A	G	G	A	G	A	A	A	A	A	C	A	A	A	C	C	C	C	C	G	G	G	G	A	G	A	A	C	C	A	G	A	C	A	A	A	A	C	C	A	G	A	G	A	G	C	C	A	A	A	C	G	G	G	G	C	C	A	A	C	C	A	A	G	G	A	G	G	G	A	G	A	A	G	G	G	G	A	A	A	G	C	C	G	G	A	G	A	G	C	C	G	G	A	T	C	C	A	G	G	G	C	C	A	A	C	C	A	A	A	G	C	C	A	G	A	G	A	C	C	C	G	G	G	G	A	A	A	A	A	G	A	A	G	G	A	A	G	G	A	A	C	C	C	C	A	G	G	G	A	A	G	G	A	A	A	G	A	A	A	G	A	G	G	G	A	G	G	G	G	G	A	C	G	G	G	G	A	A	C	C	A	A	C	C	G	G	G	G	G	G	A	A	A	A	A	A	A	A	A	G	A	A	A	A	G	G	G	G	A	A	T	T	A	A	A	A	C	C	C	C	A	G	A	G	A	G	G	G	A	A	G	G	A	G	A	A	A	C	A	G	G	G	A	A	T	T	G	G	A	G	G	G	A	G	G	G	A	C	A	G	A	C	A	G	A	G	A	G	C	C	A	C	G	G	C	C	A	G	A	C	A	G	A	C	A	C	A	C	A	A	A	C	C	C	A	A	C	C	A	G	G	G	A	A	C	C	A	G	A	G	A	G	A	G	A	G	A	G	A	G	C	C	C	C	C	C	G	G	G	G	A	C	A	A	A	A	A	G	G	G	A	A	C	C	G	G	G	G	A	T	C	C	A	C	A	A	A	G	A	G	A	G	A	A	A	A	A	A	A	A	A	C	A	G	A	A	G	G	A	G	A	G	A	G	A	A	A	A	A	A	G	G	A	C	A	A	G	G	A	C	A	C	A	A	A	G	G	G	G	G	A	A	A	A	G	G	G	G	A	C	A	C	A	C	G	G	C	C	A	G	A	A	A	T	A	A	G	G	A	G	A	A	A	G	C	C	C	C	A	C	G	G	G	G	A	C	A	A	C	C	A	A	A	A	A	A	A	C	C	C	A	G	A	A	A	C	A	A	A	G	C	C	G	G	G	G	G	G	A	C	G	G	A	G	G	G	C	C	A	A	G	G	G	G	A	G	A	A	A	C	A	G	C	C	G	G	G	G	C	C	C	C	C	C	A	C	G	G	A	A	A	G	A	G	A	G	C	C	G	G	C	C	A	C	A	C	A	G	A	G	G	G	C	C	A	A	C	C	C	C	A	C	C	C	A	C	A	A	A	G	A	G	A	A	A	G	A	A	G	G	A	A	A	A	A	C	C	C	A	A	G	G	C	C	A	A	C	C	G	G	A	G	A	A	G	G	A	A	A	G	G	G	C	C	A	G	A	G	A	A	A	A	G	G	G	G	G	G	G	G	A	A	A	G	A	G	A	C	A	G	A	G	A	G	G	G	A	C	A	G	A	G	G	G	A	C	A	A	A	C	C	C	A	A	G	G	G	G	A	G	A	G	G	G	A	G	A	A	A	G	C	C	A	A	C	C	A	C	A	C	A	A	A	C	G	G	A	A	A	A	A	A	C	C	A	G	A	A	A	G	A	A	A	A	A	C	G	G	C	C	A	C	A	A	A	G	G	G	A	A	C	C	A	G	A	G	A	A	A	C	A	A	A	A	A	G	A	G	C	C	G	G	A	C	A	A	A	G	A	G	A	G	A	G	A	A	G	G	A	A	A	T	A	G	G	G	A	G	C	G	A	A	A	A	A	A	A	C	G	G	G	G	A	G	G	G	G	G	A	A	A	C	A	A	A	G	C	C	A	G	G	G	G	G	A	G	A	A	A	G	A	G	A	A	A	G	A	T	C	C	A	A	A	G	A	G	A	G	A	C	G	G	A	A	G	G	A	G	A	G	C	C	A	A	A	G	C	C	G	G	A	G	A	A	A	A	A	A	G	G	A	A	G	G	A	G	A	G	G	G	A	G	A	A	G	G	A	G	A	G	C	C	A	A	A	A	A	A	A	G	A	G	A	G	G	G	G	G	G	G	C	C	A	C	A	G	A	C	A	A	A	C	A	C	G	G	A	C	A	C	A	G	G	G	G	G	C	C	A	A	A	G	G	G	G	G	G	G	A	A	G	G	G	G	A	G	A	G	A	A	A	A	A	A	A	C	A	A	G	G	G	G	C	C	G	G	A	G	A	G	A	A	G	G	A	C	A	A	G	G	A	A	C	C	A	A	G	G	A	A	A	A	C	C	A	C	A	A	A	G	A	C	G	G	C	C	A	G	A	A	A	G	A	G	A	G	A	G	A	A	G	G	A	C	A	C	A	G	A	A	A	G	A	G	A	G	A	G	C	C	A	A	A	A	A	A	C	C	A	A	A	C	A	A	A	G	A	G	G	G	A	G	A	C	G	G	G	G	C	C	A	G	C	C	A	A	A	C	A	C	C	C	C	C	A	A	A	A	A	T	A	G	G	G	G	G	A	A	A	C	A	C	A	A	A	G	C	C	A	A	A	G	A	A	A	C	A	A	A	G	A	A	C	C	A	A	A	G	A	T	A	A	G	G	A	A	A	A	A	G	G	G	A	C	G	G	G	G	G	G	G	G	G	G	A	A	G	G	G	G	A	A	A	A	A	A	A	A	A	C	G	G	A	G	A	A	C	C	C	C	A	G	C	C	A	A	G	G	G	G	A	A	A	G	C	C	A	A	A	G	G	G	A	G	A	G	A	A	G	G	G	G	A	G	A	A	A	G	G	G	A	A	C	C	G	G	A	A	G	G	A	G	A	A	A	A	A	G	A	G	A	A	A	A	A	C	G	G	C	C	A	G	A	A	A	C	A	A	A	A	A	A	G	G	A	C	A	G	C	C	G	G	G	G	G	G	A	G	A	A	A	C	A	C	A	A	C	C	A	A	A	G	A	A	A	A	A	G	A	C	G	G	A	A	G	G	G	G	C	C	C	C	A	C	A	G	G	G	G	G	G	G	G	G	A	A	A	A	A	G	A	A	A	A	A	A	G	G	A	G	C	C	A	A	A	A	G	G	C	C	A	G	A	G	G	G	A	G	A	A	A	T	A	G	A	G	G	G	A	G	A	G	C	C	A	A	G	G	G	G	A	G	G	G	C	C	A	G	A	G	G	G	A	C	A	G	G	G	A	G	A	G	C	C	A	A	A	A	A	G	A	G	A	A	A	G	A	G	G	G	C	C	A	A	G	G	A	A	A	G	A	G	G	G	C	C	A	G	A	C	C	C	G	G	A	A	A	C	A	A	A	A	A	C	A	A	G	G	A	A	A	A	G	G	G	G	A	G	A	A	A	A	A	G	G	G	A	C	A	A	A	G	A	A	A	A	A	G	G	G	A	C	A	A	A	C	G	G	A	A	A	C	A	A	A	G	A	G	A	A	A	A	A	A	C	C	G	G	A	C	A	A	A	A	A	A	C	C	A	A	A	A	A	C	C	C	A	G	G	G	G	G	G	G	C	C	A	C	A	G	A	G	A	G	C	C	A	A	A	C	A	A	C	C	C	C	G	G	A	G	A	C	A	A	A	C	C	C	G	G	G	G	G	G	A	A	A	A	G	G	A	C	A	A	A	A	G	G	A	C	A	A	A	A	A	C	C	C	G	G	G	G	A	G	A	A	A	G	A	C	C	C	C	C	G	G	A	A	A	C	A	G	A	C	A	G	A	A	C	C	A	G	A	A	A	G	A	A	A	C	C	C	A	A	A	A	A	A	A	A	A	C	G	G	A	G	A	C	A	C	A	A	A	A	A	G	G	G	A	A	A	A	G	G	G	G	A	A	A	G	A	A	A	G	C	C	G	G	G	G	C	C	G	G	G	G	A	G	A	G	G	G	A	G	A	C	G	G	A	A	A	G	G	G	A	G	A	A	A	A	A	A	A	A	A	A	A	A	G	G	A	A	G	G	A	A	A	G	A	A	A	A	C	C	A	G	A	G	A	A	G	G	A	C	A	G	A	G	A	A	A	G	A	A	G	G	A	G	G	G	A	C	A	G	A	C	A	G	A	A	A	A	G	G	G	G	A	A	A	C	A	G	A	G	G	G	A	A	A	A	C	C	C	C	A	G	A	C	C	C	A	C	A	G	A	C	C	C	A	A	C	C	C	C	G	G	G	G	A	A	A	G	G	G	C	C	A	A	A	G	A	A	C	C	G	G	G	G	A	G	A	A	G	G	A	A	G	G	C	C	A	A	G	G	A	C	A	G	A	A	G	G	G	G	A	A	C	C	A	C	G	G	G	G	C	C	A	A	C	C	G	G	C	C	C	C	A	A	G	G	G	G	G	G	A	A	A	C	G	G	A	G	A	G	G	G	G	G	G	G	G	G	G	G	C	C	A	A	G	G	C	C	C	C	T	T	G	G	A	A	A	A	A	C	A	C	A	G	A	A	A	C	G	G	A	C	G	G	G	G	C	C	G	G	A	G	A	C	A	G	A	G	A	C	A	G	A	C	G	G	A	G	A	A	A	A	A	C	A	A	A	A	A	G	A	C	C	C	A	A	G	G	A	C	A	A	G	G	A	C	A	G	A	G	A	G	G	G	A	G	C	C	G	G	A	A	C	C	A	G	A	C	A	G	A	A	G	G	G	G	A	C	A	A	A	C	C	C	G	G	A	G	A	C	G	G	A	A	A	A	A	A	G	G	A	A	G	G	A	G	A	G	A	G	G	G	G	G	A	G	A	G	A	C	A	G	A	A	C	C	G	G	G	G	G	G	A	A	G	G	A	C	G	G	C	C	A	C	A	A	A	G	A	A	A	C	A	A	A	G	A	A	A	C	C	C	G	G	A	C	A	A	G	G	A	A	A	G	C	C	A	A	A	G	A	A	C	C	A	A	A	G	G	G	A	G	A	C	A	A	C	C	C	C	A	A	A	A	A	A	G	G	A	G	A	C	G	G	G	G	A	C	A	C	G	G	G	G	G	G	A	A	A	G	A	G	A	C	G	G	A	A	A	G	A	A	A	A	C	C	A	G	A	G	A	A	A	G	A	G	G	G	G	G	A	C	A	A	G	G	G	G	A	A	A	G	G	G	A	A	G	G	A	A	A	C	A	C	A	A	A	G	A	G	A	A	A	A	G	G	G	G	A	G	G	G	C	C	A	A	G	G	A	C	C	C	A	G	A	A	G	G	A	G	A	C	A	A	G	G	A	A	C	C	A	C	G	G	A	G	C	C	A	C	A	C	C	C	A	G	A	G	A	C	C	C	G	G	A	G	A	A	A	A	C	C	A	G	A	G	A	C	A	A	A	A	C	C	A	A	A	G	A	A	A	G	A	A	A	G	G	G	G	G	G	G	A	A	A	A	A	G	A	G	A	C	A	A	A	A	A	A	A	A	G	G	A	G	G	G	A	A	A	G	A	C	A	G	G	G	A	A	A	C	A	A	A	C	A	A	A	A	G	G	A	A	G	G	C	C	A	G	A	A	A	G	A	A	A	G	G	G	G	G	A	C	G	G	G	G	A	C	C	C	G	G	G	G	A	A	A	A	G	G	A	G	A	A	A	A	A	A	A	A	A	C	A	G	A	G	A	A	G	G	A	C	G	G	A	A	C	C	G	G	A	G	A	G	A	A	A	A	C	C	A	A	G	G	A	C	A	A	A	G	A	A	G	G	A	G	A	A	A	C	A	A	A	A	C	C	A	C	G	G	A	A	A	G	C	C	A	A	A	C	A	A	A	A	A	G	A	G	A	G	A	A	A	G	A	G	A	C	A	G	A	G	A	A	A	C	G	G	A	G	A	G	G	G	A	A	A	A	C	C	C	C	A	G	A	A	A	A	G	G	C	C	A	A	A	G	A	C	A	C	A	A	A	G	A	C	A	C	G	G	C	C	A	G	G	G	A	A	A	G	A	G	C	C	A	T	A	A	A	A	G	G	A	A	G	G	A	G	A	G	A	G	A	G	G	G	A	G	G	G	G	G	G	G	A	G	A	C	A	A	C	C	A	A	A	C	A	G	G	G	A	A	G	G	G	G	A	G	A	T	A	A	A	G	C	C	A	C	G	G	A	A	A	G	G	G	A	A	A	A	C	C	G	G	A	C	A	C	G	G	A	C	A	A	G	G	A	C	A	G	G	G	G	G	A	A	G	G	A	A	A	G	A	C	A	A	A	C	A	A	C	C	A	A	A	G	A	A	A	G	A	A	A	C	G	G	A	G	A	G	A	A	G	G	C	C	A	G	C	C	A	C	G	G	A	A	A	G	A	A	G	G	G	G	A	G	G	G	A	A	A	A	A	A	G	G	C	C	A	A	A	A	C	C	A	A	A	A	A	A	G	G	A	A	A	C	C	C	G	G	A	A	A	A	A	A	A	G	A	C	A	G	A	A	A	A	A	G	C	C	A	G	A	G	A	G	C	C	G	G	A	G	G	G	A	G	G	G	A	G	G	G	A	C	G	G	A	G	C	C	A	G	C	C	G	G	A	A	A	G	A	A	A	G	G	G	C	C	A	G	A	A	A	A	A	A	C	C	A	A	G	G	C	C	G	G	A	C	G	G	A	G	A	C	A	G	C	C	A	A	G	G	A	A	A	C	A	A	C	C	G	G	A	C	A	A	A	A	C	C	A	G	A	A	C	C	G	G	A	G	A	A	A	A	A	G	A	A	G	G	G	G	A	A	A	A	C	C	G	G	G	G	G	G	A	A	A	G	A	G	A	G	A	G	A	G	A	G	A	G	A	A	A	A	C	C	G	G	C	C	A	C	C	C	A	G	A	G	A	G	G	G	G	G	A	G	G	G	C	C	A	G	A	C	G	G	A	C	A	G	G	G	A	G	A	A	G	G	G	G	A	A	A	C	A	C	G	G	G	G	A	A	A	G	A	A	A	A	G	G	A	A	C	C	C	C	A	C	A	G	A	A	A	A	A	A	A	A	C	C	A	G	A	G	A	A	C	C	A	A	A	A	A	A	A	A	A	A	G	G	A	A	A	C	G	G	G	G	A	G	G	G	A	G	A	G	C	C	A	C	G	G	G	G	A	A	A	G	A	C	A	A	A	G	G	G	A	C	A	A	A	G	A	C	A	A	A	T	A	A	A	A	A	G	A	A	G	G	A	G	A	C	A	G	A	A	G	G	C	C	A	G	A	G	C	C	A	A	G	G	G	G	G	G	A	C	A	A	A	A	C	C	G	G	G	G	A	G	C	C	A	A	A	G	G	G	A	A	A	A	G	G	A	A	G	G	G	G	A	G	A	G	A	G	A	A	T	T	C	C	A	G	G	G	A	G	C	C	A	A	A	A	A	G	A	A	G	G	A	A	C	C	C	C	A	G	A	A	A	G	A	G	A	A	G	G	A	C	A	C	A	A	A	A	C	C	A	G	C	C	C	C	A	C	A	G	A	C	G	G	A	G	A	G	G	G	A	G	A	A	A	G	C	C	C	C	A	A	A	A	A	C	G	G	G	G	C	C	G	G	A	C	A	T	G	G	G	G	G	G	G	G	G	G	C	C	A	A	A	A	A	G	G	G	A	A	A	G	A	G	A	G	G	G	A	G	A	A	C	C	G	G	A	A	G	G	A	G	A	A	C	C	A	A	G	G	C	C	G	G	A	A	G	G	A	C	G	G	A	A	G	G	C	C	A	G	A	A	C	G	C	C	A	G	A	G	A	G	G	G	G	G	A	A	A	C	A	A	A	G	C	C	A	C	A	A	C	C	A	G	A	G	A	A	A	G	G	G	A	A	A	G	A	G	A	G	C	C	C	C	A	G	A	G	C	C	A	A	G	G	A	G	A	G	A	A	A	G	A	G	A	A	A	C	A	A	G	G	A	A	A	C	A	G	A	A	A	G	G	G	A	A	A	G	A	G	G	G	C	C	A	A	G	G	A	A	A	G	C	C	G	G	A	G	G	G	A	C	A	G	A	G	A	G	A	A	A	G	A	G	A	C	A	G	C	C	A	A	A	C	A	G	A	A	A	A	G	G	C	C	A	A	C	C	C	C	G	G	A	G	A	A	G	G	A	G	G	G	A	C	A	G	A	A	A	G	C	C	A	C	A	A	A	G	C	C	C	C	A	G	A	C	A	A	A	G	A	G	G	G	G	G	G	G	A	A	G	G	A	A	G	G	A	C	A	G	G	G	G	G	A	A	A	G	G	G	A	G	G	G	A	A	C	C	C	C	A	C	A	C	A	A	A	A	G	G	A	G	G	G	G	G	A	G	A	G	G	G	C	C	C	C	A	G	G	G	A	G	A	G	A	G	A	A	G	G	G	G	A	G	A	C	A	A	A	C	A	G	G	G	A	C	A	A	A	A	A	C	A	C	C	C	A	A	A	G	A	A	G	G	C	C	A	G	A	C	A	C	A	G	A	C	G	G	A	G	A	G	A	G	G	G	A	G	A	C	A	G	A	G	C	C	A	A	A	G	A	A	A	G	G	G	A	C	G	G	A	C	A	C	A	G	A	A	A	G	G	G	A	G	G	G	A	G	A	G	G	G	A	C	A	G	G	G	A	G	G	G	G	G	A	A	A	A	G	G	C	C	A	A	A	G	A	C	A	C	G	G	A	C	C	C	C	C	A	C	G	G	C	C	A	G	A	A	A	C	C	C	A	A	C	C	A	A	G	G	A	T	C	C	A	A	A	A	A	A	C	C	A	G	A	G	A	G	C	C	G	G	A	A	A	G	A	A	A	A	C	C	A	A	A	G	A	G	A	A	C	C	A	A	A	A	A	A	G	G	A	C	A	A	C	G	A	G	A	G	A	A	A	G	G	G	A	C	C	C	A	G	A	G	G	G	A	C	A	A	A	A	A	A	G	G	A	G	A	G	A	G	A	A	A	G	A	A	A	G	G	G	A	G	A	G	A	A	A	G	C	C	A	C	A	A	A	A	G	G	G	G	A	A	C	C	G	G	A	G	A	A	A	A	A	G	A	C	G	G	A	A	A	C	A	G	G	G	A	G	A	G	A	G	A	A	A	G	C	C	G	G	A	G	G	G	A	A	A	A	A	A	A	G	A	A	T	T	G	G	A	A	A	G	A	A	A	A	A	G	G	G	A	A	C	C	A	A	A	G	A	A	G	G	A	G	G	G	C	C	G	G	A	A	A	G	A	A	C	C	C	C	A	A	G	G	A	C	A	A	A	A	A	A	A	G	C	C	A	A	A	C	C	C	C	C	G	G	A	G	A	C	C	C	A	A	A	G	G	G	A	A	G	G	C	C	G	G	A	G	G	G	A	A	A	G	A	A	A	C	G	G	G	G	C	G	G	G	A	G	A	G	A	G	G	G	G	G	A	A	A	G	A	A	C	C	A	G	G	G	A	C	A	G	A	G	G	G	A	G	G	G	G	G	G	G	G	G	C	C	A	G	G	G	A	A	G	G	A	G	A	A	A	G	G	G	G	G	A	C	G	G	G	G	G	G	A	A	A	G	A	A	A	G	G	G	C	G	A	C	A	G	G	G	A	C	A	A	C	C	A	G	A	G	A	C	A	A	A	C	G	G	C	C	A	A	A	G	T	T	C	C	A	A	A	A	A	G	A	A	A	A	A	G	C	C	C	C	A	G	C	C	A	A	A	G	A	G	C	C	G	G	A	C	A	C	A	A	A	C	A	G	G	G	A	A	A	G	G	G	C	C	A	G	C	G	A	A	A	G	G	G	A	A	G	G	C	C	A	C	A	G	A	C	A	A	C	C	A	G	A	C	A	G	G	G	A	G	A	C	A	G	A	C	A	G	G	G	C	C	A	C	A	G	A	A	A	G	A	A	G	G	A	G	A	A	A	G	A	G	G	G	A	C	G	G	A	G	A	A	G	G	A	G	A	G	A	C	G	G	A	C	A	A	A	A	A	A	A	A	A	G	A	C	G	G	A	G	A	G	A	A	A	A	G	G	A	C	C	C	A	A	A	A	A	A	A	A	G	G	A	G	A	G	C	C	C	G	A	A	A	G	G	G	A	G	C	C	G	G	A	A	A	T	A	G	G	G	C	C	C	C	A	A	A	A	A	G	G	G	A	G	A	G	A	A	A	G	A	G	G	G	G	G	A	A	C	C	A	A	A	A	A	G	G	G	G	G	G	G	A	C	A	G	A	G	A	G	C	C	A	A	A	A	G	G	G	G	A	G	A	A	G	G	A	A	G	G	A	A	A	C	G	G	G	G	A	G	A	A	C	C	A	G	C	C	A	A	G	G	C	C	A	G	A	A	A	C	G	G	C	C	A	C	A	A	G	G	A	G	A	G	G	G	G	G	A	G	A	G	G	G	G	G	A	A	A	A	A	A	G	G	G	G	A	G	A	C	G	G	A	G	A	A	A	A	A	G	A	C	G	G	A	A	A	A	G	G	A	G	A	C	C	C	C	C	G	G	C	C	C	C	A	A	A	G	G	G	A	G	G	G	C	C	G	G	A	A	G	G	A	G	G	G	A	C	C	C	A	G	A	A	A	G	A	C	A	G	A	A	G	G	G	G	A	G	G	G	A	G	A	A	A	C	G	G	A	C	A	C	A	C	A	A	A	G	A	G	A	A	A	C	A	G	A	A	G	G	G	G	G	G	A	C	A	A	G	G	A	G	G	G	A	A	A	A	G	G	A	C	A	A	A	G	G	G	G	G	C	C	A	G	G	G	A	C	A	C	A	C	A	G	A	G	A	A	C	C	C	C	G	G	G	G	G	G	A	G	C	C	A	A	A	G	G	G	A	A	C	C	G	G	C	C	G	G	A	G	A	C	A	C	A	G	A	G	A	C	A	C	A	G	A	A	A	A	G	G	G	G	A	G	A	G	G	G	A	G	A	C	A	A	A	A	C	C	A	G	A	G	A	A	A	A	C	C	A	A	G	G	A	A	A	C	C	C	A	A	A	A	G	G	A	A	C	C	C	C	A	A	A	A	A	A	C	C	A	A	G	G	A	G	G	G	A	C	A	A	A	G	G	G	A	G	A	G	A	G	A	G	A	C	G	G	A	G	A	A	A	G	G	G	A	G	A	A	C	C	A	G	G	G	A	A	A	A	C	G	G	G	G	G	A	C	A	G	A	T	G	G	C	C	A	G	A	G	A	G	A	G	A	G	A	G	G	G	A	G	G	G	G	G	G	G	G	G	C	C	A	G	A	G	A	G	A	C	A	G	A	A	A	C	G	G	A	G	C	C	A	G	G	G	C	C	C	C	A	C	C	C	G	G	A	A	A	A	A	G	C	C	A	G	G	G	A	G	A	C	A	C	G	G	G	G	A	A	A	G	A	A	G	G	A	A	A	A	G	G	A	A	A	G	G	G	A	A	C	C	A	C	A	C	A	G	A	A	G	G	A	C	A	A	A	G	G	G	G	G	G	G	A	G	G	G	A	C	G	G	A	G	C	C	A	G	C	C	A	G	A	G	A	A	G	G	A	A	A	A	A	C	A	G	A	G	G	G	A	A	A	A	A	A	C	C	A	A	A	G	C	C	A	G	G	G	A	G	A	C	G	G	A	G	A	A	A	G	G	G	G	G	A	A	G	G	A	C	A	G	C	C	A	A	G	G	A	A	A	G	A	A	A	A	A	G	A	C	G	G	A	C	A	G	G	G	A	T	C	C	A	A	A	G	T	T	A	C	G	G	C	C	A	G	C	C	A	A	A	A	G	G	A	A	C	C	A	A	A	A	A	C	A	A	G	G	A	A	A	A	A	A	G	G	A	A	A	G	A	A	A	C	G	G	A	A	A	G	A	G	A	A	C	C	A	A	A	G	G	G	G	G	C	C	A	C	A	A	A	G	A	C	A	G	A	A	A	A	C	C	G	G	G	G	A	G	A	C	A	A	A	G	A	A	G	G	A	C	C	C	A	G	A	C	A	A	C	C	C	C	G	G	G	G	G	G	G	G	G	G	A	C	A	A	A	G	A	A	A	G	A	A	G	G	A	A	A	G	A	A	A	C	A	A	A	G	C	C	A	G	G	G	A	G	A	G	A	C	A	A	G	G	A	A	A	G	A	G	A	C	A	C	G	G	C	C	C	C	G	G	A	G	A	G	C	C	A	G	G	G	G	G	C	C	A	A	C	C	C	C	A	A	G	G	A	G	A	A	C	C	A	C	A	A	A	G	A	A	A	C	A	C	A	C	A	A	A	G	C	C	C	C	G	G	A	G	A	A	C	C	A	A	A	C	G	G	G	G	G	G	A	G	G	G	A	A	A	A	G	G	G	G	A	G	A	C	C	C	G	G	C	C	A	A	A	A	A	A	G	G	A	A	A	A	A	C	A	A	A	C	G	G	A	G	A	A	A	A	A	A	C	C	A	A	A	A	A	C	G	G	G	G	A	C	A	C	A	G	C	C	G	G	G	G	A	C	A	A	A	C	A	G	G	G	A	G	A	G	A	A	A	C	A	G	A	A	G	G	G	G	A	A	A	A	G	G	A	A	C	C	A	A	C	G	A	C	A	G	A	G	G	G	A	C	A	G	C	C	G	G	A	C	A	A	A	G	C	C	A	C	A	A	C	C	A	G	C	C	A	G	A	A	A	G	G	G	A	G	A	A	A	G	C	C	G	G	A	A	A	C	A	G	A	G	A	A	C	C	A	C	A	A	A	A	A	G	A	A	C	C	A	C	A	A	A	G	G	G	G	G	G	G	C	C	C	C	C	C	C	C	A	C	A	A	G	G	A	A	A	A	G	G	A	C	C	G	A	G	A	A	A	C	A	G	A	C	A	G	A	A	A	G	C	C	A	G	T	T	A	A	C	C	G	G	A	C	C	C	G	G	A	C	A	A	A	A	A	C	G	G	C	C	A	G	G	G	A	A	A	G	A	A	A	A	A	T	A	G	G	G	G	G	A	G	G	G	A	G	A	A	C	C	G	G	G	G	G	G	A	A	A	G	A	G	A	G	A	G	A	A	A	C	A	G	G	G	A	A	C	C	G	G	A	C	A	G	A	A	A	C	A	A	A	A	C	C	A	C	A	A	A	C	A	A	A	G	A	A	G	G	A	G	C	C	A	A	A	A	C	C	0	0	A	A	A	C	A	T	A	G	T	T	A	A	A	G	A	A	A	C	A	G	C	C	A	A	A	G	G	G	G	G	A	G	G	G	A	A	A	G	T	T	A	A	A	G	A	A	A	A	A	A	A	A	A	A	A	G	C	C	A	G	A	C	A	G	C	C	A	A	C	C	A	C	A	A	A	G	A	G	G	G	A	G	A	G	A	A	A	A	G	G	G	G	A	T	G	G	A	A	A	G	A	G	A	A	G	G	A	A	A	G	A	G	A	G	A	C	A	G	G	G	0	0	G	G	A	C	A	A	G	G	C	C	A	C	A	A	C	C	C	C	A	A	A	G	A	G	A	G	A	G	A	A	A	G	A	A	A	C	A	A	G	G	A	C	G	G	A	G	A	G	A	A	C	G	C	C	A	A	C	C	C	C	A	A	A	A	A	C	A	C	G	G	C	G	A	G	A	A	A	G	A	G	A	G	A	G	A	G	A	C	A	C	A	C	A	A	A	C	C	C	A	A	A	G	A	A	A	A	A	A	G	G	A	C	A	A	G	G	G	G	G	G	A	A	A	A	A	C	A	A	A	C	G	G	A	G	A	A	A	G	G	G	A	A	A	G	A	A	A	G	A	A	G	G	C	C	C	C	A	A	A	G	A	A	A	G	G	G	G	G	A	A	A	A	C	C	A	G	G	G	G	G	G	G	A	A	G	G	A	G	A	G	G	G	C	C	G	G	A	A	A	A	A	G	A	C	C	C	G	G	A	A	A	C	A	G	A	G	A	G	A	G	A	G	A	A	A	C	C	C	A	G	A	G	G	G	G	G	A	G	A	C	A	G	G	G	C	C	G	G	A	C	C	C	A	C	A	G	G	G	G	G	C	C	G	G	G	G	A	G	A	G	G	G	G	G	A	A	A	A	A	A	A	A	G	G	A	A	G	G	A	A	G	G	A	A	A	A	G	G	A	A	A	A	A	A	C	C	A	A	A	A	A	G	C	C	C	C	A	A	G	G	A	C	A	A	A	C	A	A	G	G	G	G	A	A	A	A	A	G	A	A	G	G	A	A	A	C	A	A	C	C	A	A	A	A	G	G	G	G	A	A	A	A	A	A	A	C	A	G	A	G	G	G	A	G	A	A	A	C	A	G	A	A	G	G	G	G	A	C	G	G	A	G	A	A	A	G	A	G	G	G	C	C	G	G	A	G	A	G	A	A	C	C	A	A	A	G	A	G	G	G	A	G	A	C	A	A	A	C	A	G	A	G	G	G	A	A	A	G	C	C	G	G	A	G	C	C	G	G	A	G	G	G	A	C	A	C	A	A	A	G	A	G	A	A	A	A	G	G	G	G	A	G	G	G	A	A	A	A	A	G	A	G	G	G	A	A	G	G	A	A	A	G	A	C	G	G	A	C	A	C	A	C	G	G	A	G	A	A	A	A	A	A	A	A	A	C	G	G	A	A	A	C	A	A	C	C	C	C	A	G	C	C	G	G	C	C	A	A	A	T	A	C	A	G	C	C	C	C	G	G	C	C	A	A	A	A	A	T	G	G	G	G	G	G	A	C	G	G	C	C	G	G	A	C	C	C	A	G	A	G	A	G	G	G	A	A	A	T	A	A	A	G	A	C	A	G	A	C	C	C	A	A	C	C	A	G	A	G	A	A	A	A	A	C	A	G	A	A	G	G	A	A	G	G	A	C	A	G	C	C	G	G	G	G	A	G	C	C	A	G	A	G	A	G	C	C	G	G	G	G	C	C	A	A	C	C	G	G	A	C	A	A	A	G	G	G	A	A	A	A	G	G	C	C	A	G	G	G	G	G	A	A	C	C	A	A	G	G	C	C	A	G	A	C	G	G	G	G	A	A	C	C	A	G	A	G	A	A	A	A	C	C	A	A	A	A	G	G	G	G	C	C	A	A	G	G	A	A	A	G	G	G	A	G	C	C	G	G	A	A	C	C	A	G	A	G	A	A	A	C	G	G	A	G	A	G	A	G	C	C	G	G	A	C	A	G	G	G	A	G	A	C	A	G	C	C	A	G	A	C	A	G	A	G	G	G	C	C	A	G	A	C	A	A	A	A	C	C	A	A	A	A	G	G	A	A	A	C	A	A	A	A	A	A	G	G	G	G	A	A	G	G	A	A	A	C	A	G	A	A	A	A	C	C	C	C	A	A	A	G	C	C	A	G	G	G	A	G	G	G	G	G	A	A	A	A	A	C	A	A	G	G	A	G	A	A	G	G	A	A	A	A	C	C	A	G	A	G	G	G	A	A	A	A	C	C	A	A	A	C	A	G	A	A	A	G	A	A	A	A	A	C	A	C	G	G	A	A	A	A	A	G	A	A	A	C	A	G	A	C	A	G	G	G	A	C	A	G	A	A	A	A	G	G	A	C	A	G	G	G	G	G	A	A	A	G	G	G	A	G	G	G	A	G	C	C	G	G	A	G	C	C	A	A	A	A	A	C	A	C	G	G	G	G	A	G	A	G	A	C	A	G	A	G	G	G	A	A	G	G	G	G	A	G	A	A	C	C	A	A	A	G	G	G	A	G	C	C	G	G	G	G	A	A	C	C	A	C	C	C	A	A	A	G	C	C	C	C	C	C	G	G	G	G	A	A	A	G	A	A	A	C	A	A	C	C	A	A	G	G	A	G	G	G	A	A	A	A	A	C	A	G	A	G	A	G	G	G	A	C	A	A	A	C	A	C	A	G	A	G	A	C	A	A	A	G	A	G	A	G	G	G	A	A	A	A	G	G	A	A	G	G	A	C	A	A	G	G	A	A	A	A	C	C	A	A	A	G	A	A	G	G	A	C	A	G	C	C	A	A	A	C	A	G	A	C	G	G	A	C	G	G	A	A	C	C	A	A	A	G	A	C	A	G	G	G	G	G	A	G	T	T	A	G	A	A	A	G	G	G	G	G	A	A	A	G	A	A	A	A	A	C	A	A	A	A	G	G	C	C	A	G	A	C	A	G	C	C	A	C	A	G	G	G	C	C	A	G	A	A	A	G	A	A	A	A	G	G	G	G	G	G	G	G	G	G	C	C	A	C	A	A	A	A	A	G	A	A	A	C	A	G	A	G	A	G	A	G	C	C	A	A	G	G	A	A	A	G	C	G	A	C	A	C	A	A	G	G	A	C	C	C	T	T	A	G	A	A	A	G	G	G	A	C	A	G	A	G	A	G	A	A	A	G	A	G	A	A	G	G	G	G	G	G	G	G	C	C	A	C	A	A	A	A	A	G	A	A	A	A	A	G	A	C	A	G	C	G	A	A	A	A	A	C	A	A	G	G	A	A	A	A	A	C	A	A	A	A	C	C	A	A	G	G	A	G	A	G	A	C	C	C	A	G	G	G	A	G	C	C	A	G	A	G	A	G	G	G	A	A	A	G	A	C	G	G	C	C	A	A	A	A	A	G	A	C	G	G	A	G	A	A	A	A	A	G	C	G	G	G	A	G	A	A	A	A	A	G	A	C	A	A	G	G	A	G	A	A	A	G	A	C	G	G	A	A	C	C	A	G	A	C	A	G	A	G	G	G	A	G	C	C	A	A	G	G	G	G	C	C	A	A	A	A	G	G	A	C	C	C	A	G	C	C	C	C	C	C	A	G	A	A	G	G	A	G	G	G	G	G	G	G	A	G	G	G	A	A	A	G	A	C	G	G	A	A	G	G	G	G	G	G	C	C	A	C	A	A	A	G	G	G	A	A	C	C	A	G	G	G	C	C	A	C	G	G	A	G	A	G	A	A	A	A	A	A	A	C	A	C	A	G	C	C	A	A	A	A	A	C	A	G	T	T	A	C	C	C	A	A	G	G	G	G	A	A	A	A	A	G	A	C	G	G	C	C	A	C	A	G	A	G	A	G	A	A	A	A	A	A	A	A	A	A	G	G	C	C	G	G	A	G	G	G	A	G	A	G	A	C	G	G	A	C	C	C	A	C	A	A	A	C	A	C	G	G	A	G	A	C	A	A	A	G	A	C	A	A	G	G	A	G	C	C	C	G	A	A	A	G	A	T	A	G	A	A	G	G	C	C	G	G	A	G	A	G	A	A	G	G	G	G	A	C	T	T	A	A	A	G	G	G	A	G	A	A	A	G	G	G	A	A	A	A	A	A	A	G	G	G	A	A	A	A	G	G	G	G	C	C	A	A	A	G	A	A	A	A	G	G	A	A	G	G	A	G	A	G	G	G	C	C	A	G	G	G	C	C	C	C	A	A	A	A	A	A	A	A	A	G	A	G	G	G	G	G	A	A	C	C	G	G	C	C	G	G	G	G	A	G	C	C	A	G	C	C	C	C	A	A	A	G	A	A	C	C	A	G	A	G	C	C	C	C	A	A	A	G	G	G	A	C	C	C	G	G	G	G	A	G	A	A	A	C	C	C	A	A	A	A	A	G	A	G	G	G	G	G	C	C	A	A	A	A	G	G	G	G	G	G	G	G	A	G	A	C	C	C	A	G	G	G	G	G	A	A	A	C	A	A	A	C	A	A	A	G	A	A	G	G	G	G	A	A	A	A	A	A	A	G	A	A	A	G	G	G	A	A	G	G	A	A	C	C	A	A	A	A	A	A	A	A	A	C	A	A	A	A	G	G	A	A	A	G	A	G	G	G	G	G	A	A	G	G	A	G	G	G	A	A	A	C	A	A	A	G	A	C	A	G	A	G	A	G	A	A	A	A	A	A	C	C	A	C	A	A	A	C	G	G	G	G	A	A	A	A	G	G	A	C	A	A	A	A	A	G	A	G	A	A	A	A	A	A	A	A	A	C	C	C	A	A	A	A	C	C	A	G	G	G	G	G	A	G	G	G	C	C	A	A	G	G	C	C	A	G	C	C	A	C	A	C	A	G	A	A	A	G	C	C	G	G	C	G	C	C	A	A	A	G	A	A	C	C	G	G	G	G	A	C	A	A	A	G	G	G	A	C	A	A	A	C	G	G	A	G	A	A	G	G	G	G	A	C	C	C	C	C	G	G	A	A	A	C	A	C	A	G	C	C	A	A	G	G	A	A	C	C	A	A	G	G	G	G	A	G	A	G	A	G	G	G	A	C	G	G	C	C	A	A	G	G	A	A	G	G	G	G	G	G	G	G	A	A	A	A	A	A	G	G	A	C	A	A	A	C	A	C	A	C	C	C	G	G	G	G	G	G	C	C	A	A	A	C	A	G	A	G	C	C	G	G	G	G	A	G	A	A	G	G	A	A	A	C	A	G	A	C	A	A	G	G	G	G	C	C	C	C	A	A	A	A	A	G	A	G	A	A	A	G	A	A	A	G	G	G	A	A	A	A	G	G	A	A	A	G	A	G	A	A	A	C	G	G	A	A	A	G	A	A	C	C	A	A	A	A	C	C	A	A	A	C	C	G	A	G	A	A	A	G	A	C	C	C	A	A	G	G	A	G	A	G	C	C	A	A	A	A	A	A	A	G	A	A	A	G	A	G	A	A	A	A	A	A	A	C	A	C	G	G	A	G	A	A	A	C	A	G	A	A	A	G	A	C	C	C	A	A	A	G	A	A	A	A	G	G	A	G	A	G	A	A	G	G	A	A	A	A	C	C	G	G	C	C	G	G	A	A	A	G	A	A	A	C	A	C	A	A	G	G	C	C	C	C	A	C	C	C	A	C	A	G	G	G	A	A	C	C	A	C	G	G	A	C	A	A	T	T	A	A	A	G	A	A	A	G	A	G	A	G	A	C	A	G	A	A	G	G	G	G	G	G	A	G	C	G	G	G	A	A	A	A	A	G	G	G	G	G	C	C	G	G	A	A	A	A	A	C	A	A	A	A	A	C	A	G	A	C	A	C	G	G	A	G	G	G	A	C	C	C	G	G	A	G	G	G	A	C	T	T	G	G	A	G	G	G	G	G	A	A	A	A	A	G	A	C	C	C	G	G	A	A	T	T	G	G	C	C	A	G	A	G	G	G	A	C	A	C	A	G	A	G	C	C	C	C	A	G	A	A	G	G	G	G	G	G	G	G	C	C	A	C	A	C	A	A	A	A	A	A	G	G	A	C	C	C	C	C	A	G	C	C	A	C	A	C	C	C	A	G	A	C	A	G	A	A	C	C	A	C	A	G	A	G	A	G	G	G	A	G	A	A	A	G	G	G	A	T	G	G	A	G	C	G	A	G	A	G	A	A	G	G	A	A	A	C	A	A	C	C	A	A	A	G	0	0	A	G	A	A	C	C	G	G	A	G	A	A	G	G	C	G	A	A	A	A	A	G	A	A	A	C	G	G	G	G	A	G	A	C	A	A	C	C	G	G	A	G	A	A	A	A	A	A	G	G	A	A	A	A	A	A	A	G	A	G	A	C	G	G	A	G	G	G	G	G	A	A	A	G	A	G	C	C	A	C	A	G	A	A	C	C	A	A	A	G	A	A	A	C	A	A	A	C	A	A	A	G	A	G	A	A	A	G	G	G	A	G	A	A	C	C	C	C	T	T	G	G	A	A	C	C	A	A	A	A	A	G	A	G	A	G	G	G	A	G	A	C	A	G	A	A	A	A	A	A	G	G	A	G	A	G	A	A	A	G	A	A	A	A	C	C	A	G	A	A	G	G	A	A	G	G	A	A	A	A	A	C	G	G	A	G	G	G	C	C	A	G	G	G	A	G	A	A	C	C	G	G	G	G	A	G	C	C	C	C	A	G	A	C	C	C	G	G	G	G	A	A	G	G	G	G	A	C	G	G	A	C	A	G	G	G	G	G	A	G	G	G	A	A	A	G	G	G	G	G	A	A	A	C	G	G	A	A	A	C	A	A	C	C	A	A	A	G	G	G	A	A	A	A	A	A	A	A	A	G	A	A	A	A	G	G	C	C	A	G	A	C	A	G	A	G	C	C	G	G	A	G	A	G	G	G	A	A	A	A	A	G	A	G	A	C	C	C	A	A	A	A	A	A	A	A	G	G	G	G	A	C	C	C	A	C	A	G	A	A	A	A	G	G	A	A	A	G	G	G	A	G	C	C	A	C	G	G	C	C	A	A	A	A	A	A	A	A	A	C	A	A	A	A	A	G	A	A	A	G	A	C	A	A	C	C	A	A	G	G	A	C	A	G	G	G	A	G	C	C	A	G	G	G	G	G	A	A	A	G	A	A	C	C	A	A	C	C	A	G	A	G	A	G	G	G	A	C	A	G	A	G	C	C	A	C	A	A	G	G	A	A	A	C	A	A	A	C	C	C	A	C	G	G	A	A	A	C	C	C	G	G	A	G	A	A	A	G	G	G	A	C	A	A	A	T	G	G	A	G	C	C	A	C	A	G	A	A	A	G	A	G	G	G	A	A	G	G	A	C	A	C	C	C	G	G	A	A	A	A	A	C	C	C	A	G	A	A	A	A	A	A	A	A	A	G	C	C	G	G	G	G	C	C	A	C	A	A	A	A	A	C	A	C	A	G	A	C	A	G	A	C	C	C	A	A	A	A	A	A	G	G	C	C	A	G	G	G	C	C	A	G	A	A	A	A	G	G	A	A	A	A	A	G	A	G	A	G	G	G	A	A	G	G	G	G	A	C	A	G	A	G	T	T	A	G	A	A	G	G	G	G	A	C	A	G	A	C	A	A	A	G	A	A	A	C	A	G	G	G	A	A	A	A	C	C	A	G	A	C	G	G	A	A	A	G	G	G	G	G	A	C	C	C	A	C	A	G	C	C	C	C	A	A	A	A	A	A	A	G	A	A	A	C	A	A	C	C	G	G	A	G	G	G	A	A	C	C	A	A	G	G	G	G	A	G	A	A	A	C	A	G	C	C	C	C	A	G	A	A	G	G	A	G	A	G	C	C	G	G	A	G	A	A	C	C	A	C	A	G	A	A	A	A	G	G	A	G	A	G	A	C	A	A	G	G	A	A	G	G	C	C	A	G	A	A	A	G	A	G	C	C	A	G	A	G	G	G	G	G	G	G	A	A	G	G	A	A	G	G	A	G	A	A	A	A	A	A	A	A	A	A	G	G	G	G	C	C	A	C	A	G	A	A	A	C	G	G	A	A	A	A	G	G	A	A	A	C	A	G	A	A	G	G	A	A	A	G	G	G	A	A	A	G	G	G	A	A	A	C	A	C	A	T	G	G	C	C	A	C	G	G	A	A	A	C	A	A	C	C	A	G	0	0	A	A	G	G	G	G	G	G	A	C	A	A	A	G	A	C	A	G	A	C	A	G	A	A	A	A	C	C	A	C	A	C	C	C	A	C	A	C	A	G	A	A	A	G	C	C	G	G	A	C	G	G	A	G	A	C	A	G	A	A	A	A	A	C	C	C	A	G	C	C	C	C	A	A	G	G	G	G	G	G	A	C	G	G	C	C	A	A	A	G	A	G	A	A	A	A	A	C	A	C	A	A	A	G	A	G	A	C	A	C	A	A	A	G	A	A	A	A	A	A	A	G	A	G	G	G	A	A	A	A	G	G	A	G	G	G	A	C	A	G	G	G	A	A	C	G	A	A	G	G	A	G	C	C	A	A	A	G	A	G	G	G	A	G	A	C	A	C	A	C	G	G	C	C	A	C	G	G	A	G	A	G	A	G	A	A	G	G	A	G	C	C	G	G	G	G	G	G	G	G	A	G	A	A	A	C	A	A	A	A	A	A	A	G	G	G	G	G	G	G	A	C	A	G	A	A	C	C	A	G	C	C	A	G	A	A	A	A	A	G	C	C	A	G	C	C	G	G	A	A	A	C	G	G	A	G	G	G	A	G	A	A	G	G	A	G	A	C	A	A	A	G	A	C	A	A	A	A	A	C	G	G	A	A	C	C	G	G	A	C	C	C	C	C	A	C	A	G	A	A	G	G	A	C	A	G	G	G	C	C	G	G	G	G	A	A	C	C	G	G	A	G	A	G	G	G	A	A	A	A	A	A	A	A	A	G	A	C	G	G	A	G	C	C	A	C	A	G	C	C	C	C	C	C	A	A	A	A	A	A	A	G	A	G	A	A	A	G	A	G	G	G	A	A	A	C	T	T	A	C	G	G	A	T	A	G	A	C	G	G	A	A	G	G	A	G	C	C	A	C	A	G	A	C	A	C	G	G	A	G	A	A	A	G	A	A	A	G	A	A	A	A	C	C	C	C	A	C	A	C	G	G	A	G	C	C	A	A	A	A	A	C	A	G	A	A	G	G	G	G	A	C	G	G	G	G	A	C	A	G	A	C	A	G	A	G	A	G	A	A	A	G	A	G	C	C	A	A	G	G	C	C	A	G	A	G	A	C	A	A	A	A	A	A	A	G	A	A	A	C	A	A	A	G	G	G	A	G	G	G	G	G	G	G	A	G	A	A	A	C	C	C	A	A	C	C	C	C	A	A	G	G	A	A	A	C	G	G	A	G	A	T	A	C	A	C	G	G	A	C	A	G	A	G	G	G	G	G	G	G	C	C	G	G	C	C	A	C	A	A	A	C	A	G	C	C	A	G	A	G	G	G	A	G	A	C	G	G	C	C	A	A	A	G	A	C	A	A	C	C	A	G	C	C	A	A	C	C	A	A	G	G	A	A	C	C	A	G	C	C	A	G	A	A	A	A	A	A	A	A	A	G	A	A	C	C	C	C	C	C	G	G	A	G	A	G	A	G	A	A	A	G	G	G	C	C	A	A	A	A	C	C	G	G	C	C	A	A	A	G	C	C	G	G	A	A	G	G	A	C	A	C	G	G	A	C	A	G	G	G	A	G	G	G	A	C	A	G	G	G	C	C	G	G	A	G	A	C	G	G	A	A	A	A	A	C	G	G	A	C	G	G	A	G	C	C	C	C	A	A	A	G	G	G	A	G	A	G	A	A	C	C	A	G	C	C	A	A	A	C	A	A	A	G	G	G	C	C	G	G	A	G	C	C	G	G	A	A	G	G	A	G	A	A	A	G	G	G	A	G	A	A	A	C	G	G	C	C	G	G	A	A	A	C	A	A	A	G	G	G	A	A	A	G	A	C	G	G	A	G	A	A	A	A	A	C	C	C	A	A	A	A	G	G	C	G	G	G	G	G	A	A	G	G	A	G	G	G	G	G	A	G	A	G	A	A	A	G	A	G	A	T	A	C	G	G	A	C	G	G	A	G	G	G	A	C	G	G	A	A	C	C	A	C	A	A	A	G	G	G	C	C	A	G	A	A	G	G	A	A	A	A	G	G	A	A	C	C	G	G	G	G	A	C	A	A	A	A	A	T	A	G	A	A	A	G	C	C	G	G	A	G	G	G	A	A	A	A	C	C	A	A	A	A	A	A	A	A	C	C	A	A	A	G	A	G	A	G	A	G	G	G	A	G	A	A	A	G	A	A	G	G	A	A	G	G	G	G	C	C	A	A	G	G	G	G	A	T	A	G	A	G	A	C	A	A	A	G	G	G	A	C	G	G	A	C	C	C	G	G	A	A	A	A	A	G	A	G	C	C	A	G	A	G	A	C	A	A	A	C	T	T	G	G	A	A	A	A	A	G	G	G	A	C	A	A	G	G	A	A	A	C	G	G	G	G	A	G	A	A	A	A	C	C	G	G	A	C	G	G	C	C	G	G	A	A	A	A	A	C	G	G	A	A	A	G	A	C	A	G	A	G	C	C	A	G	C	C	A	C	G	G	A	A	A	A	C	C	C	C	G	G	C	C	A	C	A	A	A	G	G	G	A	G	A	A	A	A	A	C	A	A	G	G	A	A	A	G	T	T	A	A	C	C	A	C	A	A	G	G	A	G	A	A	C	C	A	A	A	A	C	C	G	G	G	G	A	G	A	G	A	G	C	C	C	C	A	G	A	A	A	A	A	A	A	C	G	G	A	C	A	A	A	A	A	C	A	C	A	A	C	C	A	G	A	A	A	C	A	G	A	A	G	G	G	G	A	C	A	C	A	G	A	A	A	A	A	A	C	C	A	G	C	C	A	A	A	G	C	C	A	G	C	C	A	A	A	G	A	A	A	A	A	C	A	A	A	A	A	A	G	G	A	G	A	G	A	A	A	A	A	A	G	G	C	C	G	G	A	A	A	A	A	G	A	A	G	G	G	G	A	C	A	A	A	A	A	A	A	C	A	C	A	G	A	A	A	A	A	G	A	A	A	G	A	A	G	G	A	G	C	C	A	G	A	G	G	G	C	C	A	G	A	C	A	G	G	G	A	G	A	A	A	A	A	C	G	G	A	G	A	G	A	A	A	A	A	A	G	G	0	0	G	G	G	G	A	G	A	A	A	C	A	A	G	G	A	A	A	A	A	A	A	C	A	A	G	G	A	G	G	G	A	A	A	C	A	A	C	C	A	A	A	A	A	C	G	G	A	G	G	G	C	C	A	G	C	C	A	A	G	G	A	G	G	G	C	C	A	C	A	G	C	C	A	C	A	G	A	C	A	G	G	G	A	A	G	G	A	G	A	A	A	G	G	G	G	G	G	G	A	C	T	T	G	G	G	G	A	A	C	C	A	G	A	A	A	G	A	A	G	G	A	T	G	G	A	G	A	G	A	G	A	A	A	A	A	G	A	G	G	G	A	A	C	C	A	C	A	C	A	G	G	G	A	G	A	C	A	G	C	C	A	G	A	G	A	G	C	C	C	C	A	A	A	A	A	A	A	C	C	C	A	G	A	A	A	A	A	G	G	G	G	G	A	A	A	G	C	C	A	A	A	C	G	G	C	G	C	C	A	A	A	G	A	G	A	C	G	G	A	C	G	G	A	A	A	A	C	C	A	A	G	G	C	C	A	A	A	A	A	A	G	G	A	A	G	G	A	G	G	G	G	G	A	A	A	G	C	C	A	A	A	G	A	G	A	A	A	G	G	G	A	A	A	C	A	A	A	C	C	C	G	G	A	G	G	G	A	A	A	G	A	G	A	C	A	G	C	C	A	G	A	C	A	A	A	A	A	C	A	A	A	A	A	C	A	A	A	G	C	C	A	A	A	C	A	G	C	C	G	G	C	C	G	G	A	A	A	A	A	G	A	C	A	C	G	G	C	C	C	C	A	G	A	G	C	C	A	A	G	G	A	A	A	G	A	G	A	A	C	C	A	G	A	C	G	G	G	G	C	G	A	A	C	C	A	A	G	G	A	C	A	C	G	G	A	A	A	A	A	A	C	C	A	A	A	C	A	G	G	G	A	A	A	G	A	A	A	A	G	G	A	G	A	G	A	C	A	C	G	G	C	C	G	G	C	C	G	G	C	C	G	G	A	G	C	C	C	C	C	C	C	C	A	G	A	C	A	G	A	G	A	A	G	G	A	T	C	C	A	A	A	G	G	G	A	A	G	G	C	C	A	G	A	G	A	G	A	A	A	A	T	T	A	A	C	C	C	C	A	A	G	G	G	G	G	G	A	G	G	G	A	A	A	G	A	G	A	A	A	A	A	A	A	G	C	C	G	G	A	A	A	A	A	A	C	C	A	A	G	G	A	G	A	G	A	G	A	A	A	A	C	C	A	G	A	G	A	G	A	A	G	G	A	G	A	G	A	C	G	G	G	G	A	G	G	G	A	C	A	G	A	A	A	C	A	G	A	A	A	G	A	C	C	C	A	C	A	A	A	G	C	C	A	A	A	G	A	A	A	A	A	A	A	A	G	G	C	G	A	C	A	A	A	A	A	A	A	C	A	A	G	G	A	A	G	G	A	A	A	A	A	G	G	G	A	G	G	G	G	G	A	C	A	C	A	G	A	C	C	C	A	A	A	A	A	G	A	G	A	C	A	G	A	A	A	A	A	G	A	A	G	G	G	G	A	A	A	A	C	C	A	A	A	G	C	C	A	A	G	G	C	C	A	A	A	A	A	A	A	A	C	C	A	G	G	G	A	G	A	A	G	G	A	G	A	A	A	C	A	A	A	C	A	G	C	C	A	G	G	G	G	G	A	A	A	C	A	G	G	G	A	C	A	G	A	G	A	A	G	G	A	G	A	C	A	A	A	A	A	A	A	C	C	C	A	A	A	A	G	G	G	G	A	G	A	A	G	G	T	T	A	A	C	C	A	G	A	A	G	G	G	G	G	G	A	G	A	A	A	A	C	C	A	G	A	G	G	G	A	C	A	C	G	G	G	G	A	G	G	G	G	G	A	A	A	G	A	G	A	G	A	A	A	A	G	G	G	G	A	G	A	C	A	A	A	C	G	G	A	A	C	C	A	C	A	A	A	C	A	A	A	C	G	G	A	A	A	A	A	G	G	G	A	G	G	G	G	G	A	G	A	A	A	C	A	A	A	G	A	G	A	G	A	G	A	A	A	G	A	C	A	G	G	G	C	C	A	G	A	T	G	G	A	A	G	G	A	C	C	C	A	A	C	C	A	A	C	C	A	A	G	G	G	G	A	A	A	G	A	A	G	G	G	G	A	G	A	A	A	C	A	A	A	G	A	C	C	C	A	G	A	A	G	G	A	A	A	G	A	A	A	C	A	C	A	A	A	A	A	A	A	A	A	A	A	A	A	C	A	G	C	C	A	G	G	G	A	C	A	G	G	G	A	A	C	C	A	A	A	C	A	A	A	C	A	G	A	G	A	A	A	G	C	C	G	G	A	G	G	G	A	A	A	A	C	C	A	C	G	G	A	A	G	G	A	G	A	G	A	G	C	G	A	A	A	A	A	A	A	G	C	G	G	G	A	A	G	G	A	G	A	G	G	G	A	G	C	C	A	A	A	A	G	G	G	G	G	G	C	C	A	G	A	A	A	A	G	G	G	G	G	G	C	C	A	G	A	T	G	G	A	A	A	A	G	G	A	A	A	A	G	G	A	G	C	C	A	G	A	A	A	A	A	A	A	A	A	C	G	G	A	C	G	G	A	A	G	G	A	C	G	G	A	C	A	A	A	A	A	G	C	C	A	G	A	G	A	C	A	A	A	G	G	G	A	A	A	A	A	G	G	G	A	A	A	A	G	G	A	G	C	C	A	G	A	G	G	G	C	C	A	C	A	G	A	C	G	G	A	A	C	C	A	G	G	G	G	G	A	A	A	A	A	C	A	G	A	G	A	A	C	C	A	G	A	G	A	G	A	A	A	A	C	C	G	G	A	A	A	G	A	A	A	G	C	C	A	A	A	A	C	C	A	G	A	A	A	G	A	G	A	A	G	G	G	G	A	G	A	G	A	A	C	C	G	G	A	A	A	G	A	G	G	G	G	G	A	G	G	G	C	C	A	G	A	G	C	C	G	G	A	G	G	G	A	A	A	G	A	A	C	C	G	G	G	G	A	G	A	G	G	G	A	C	A	G	A	G	C	C	A	A	C	C	G	G	G	G	C	C	C	C	A	C	A	G	A	C	A	G	G	G	G	G	G	G	G	G	C	C	A	A	A	C	G	G	A	G	A	A	A	C	G	G	A	A	G	G	A	G	A	C	A	A	C	G	C	C	A	A	A	C	A	A	A	A	A	G	A	A	G	G	A	G	A	C	A	G	G	G	A	A	C	C	G	G	G	G	A	A	G	G	A	G	A	C	C	C	C	C	A	A	C	G	C	C	A	A	A	G	C	C	A	A	A	C	A	C	A	C	A	A	A	A	A	A	A	G	A	C	C	C	A	G	A	G	A	C	G	G	A	A	C	C	A	A	G	G	A	A	A	A	A	G	A	G	A	A	G	G	A	G	G	G	C	C	A	G	G	G	C	C	A	A	A	A	A	G	A	G	A	A	A	C	G	G	C	C	A	A	G	G	A	A	G	G	A	A	A	G	G	G	G	G	G	G	T	T	G	G	G	G	G	G	A	G	A	A	A	A	A	C	A	A	A	C	A	A	A	A	G	G	A	G	G	G	A	G	A	A	A	G	G	G	A	A	A	A	A	A	A	G	A	C	A	G	A	G	A	A	A	G	G	G	A	A	A	A	C	C	G	G	A	C	A	A	G	G	G	G	G	G	A	C	A	A	G	G	A	G	G	G	A	C	A	C	A	C	A	A	A	G	A	G	A	G	G	G	A	A	A	G	A	A	A	A	A	G	G	G	C	C	A	G	A	G	G	G	A	A	A	A	C	C	A	C	A	C	A	A	C	C	A	G	A	G	G	G	A	G	A	G	A	A	A	G	A	C	C	C	G	G	A	A	C	C	G	G	A	A	A	A	A	A	C	C	A	A	A	A	A	G	A	G	C	C	A	A	A	G	G	G	A	A	G	G	A	G	A	C	A	G	C	C	A	G	A	G	C	C	A	G	C	C	A	A	A	C	A	G	A	A	A	A	A	T	A	G	G	G	A	G	A	A	G	G	A	A	A	C	A	G	G	G	C	C	A	A	A	A	C	C	A	G	A	A	A	G	A	G	A	G	G	G	C	C	A	G	A	C	A	A	A	G	A	G	C	C	A	G	A	G	A	A	A	A	A	G	A	C	G	G	A	A	C	C	A	C	A	G	A	G	A	G	G	G	A	A	G	G	A	G	C	C	G	G	A	C	C	C	A	G	A	C	A	G	G	G	A	A	A	G	A	A	A	A	G	G	G	G	A	A	A	G	A	G	C	C	A	A	G	G	G	G	G	G	A	G	A	A	G	G	G	G	A	G	A	C	C	C	A	G	C	C	C	C	A	C	G	G	A	G	C	C	G	G	A	A	A	A	A	G	A	A	A	C	A	A	A	G	A	A	A	A	A	C	A	G	A	C	A	A	A	A	A	G	A	G	G	G	C	C	C	G	C	C	A	G	A	A	G	G	A	C	G	G	A	C	G	G	C	C	A	G	A	C	A	A	A	G	A	A	A	A	A	A	G	G	G	G	A	C	G	G	G	G	G	G	G	G	A	C	C	G	G	G	G	G	A	A	A	G	C	C	A	G	C	C	A	C	A	A	A	C	G	G	A	G	C	C	A	A	A	C	A	A	C	C	A	C	A	G	A	A	A	A	G	G	A	A	G	G	C	C	A	C	A	A	A	A	A	C	G	G	A	G	A	A	A	C	A	A	A	A	A	C	G	G	A	T	A	C	A	T	A	G	G	G	C	C	A	C	A	C	G	G	A	G	G	G	G	G	A	A	G	G	A	A	A	A	A	G	A	A	A	C	A	A	A	G	C	C	A	G	A	G	A	C	0	0	A	A	C	C	C	C	A	A	A	C	A	G	G	G	A	A	A	A	A	G	A	A	C	C	A	A	A	G	G	G	A	C	C	C	G	G	A	G	G	G	A	A	A	A	C	C	A	C	A	C	C	C	A	C	C	C	G	G	A	C	C	C	A	C	A	G	G	G	A	G	G	G	A	A	A	A	G	G	A	G	A	C	A	A	A	G	A	G	A	G	A	C	G	G	A	A	G	G	A	A	A	C	A	C	A	G	A	C	A	A	C	C	C	C	A	A	A	C	G	G	A	A	G	G	A	C	C	C	G	G	A	G	G	G	G	G	G	G	A	G	A	A	G	G	G	G	G	G	A	A	A	G	C	C	A	G	G	G	A	A	A	G	G	G	G	G	A	A	C	C	G	G	G	G	A	G	A	C	A	A	G	G	A	G	C	C	A	G	A	G	A	C	A	G	C	C	G	G	A	A	T	T	A	G	A	G	A	G	A	A	A	A	A	G	A	C	A	A	A	C	A	A	A	G	G	G	G	G	A	G	A	C	A	C	A	G	C	C	A	A	G	G	C	C	G	G	A	G	A	C	A	G	G	G	G	G	A	G	G	G	A	T	A	G	A	G	G	G	G	G	A	G	A	C	G	G	G	G	G	G	A	A	A	G	C	C	A	A	G	G	C	C	A	A	C	C	C	C	A	A	G	G	A	A	A	A	A	G	A	G	A	A	A	C	G	G	A	G	G	G	A	C	G	G	C	C	A	A	A	C	A	G	A	G	G	G	G	G	G	G	A	G	A	A	A	G	A	G	A	A	G	G	A	A	G	G	G	G	A	G	A	A	A	A	G	G	G	G	A	G	C	C	C	C	A	C	A	A	A	C	G	G	A	G	A	A	A	C	A	A	A	G	G	G	A	A	A	G	A	G	C	C	A	A	G	G	A	G	A	G	G	G	A	G	A	G	A	G	A	A	G	G	A	G	G	G	A	G	G	G	G	G	C	C	G	G	G	G	G	G	C	C	G	G	G	G	A	A	A	A	A	A	A	A	A	A	A	G	G	G	A	G	A	C	A	A	C	C	A	G	A	A	A	A	G	G	C	C	A	G	A	C	G	G	0	0	A	A	A	A	C	C	G	G	A	G	G	G	A	C	G	G	A	A	A	G	A	A	A	G	A	A	C	C	A	G	A	A	G	G	A	A	G	G	A	A	G	G	G	G	C	C	A	A	G	G	C	C	A	A	A	G	A	A	C	C	A	C	A	A	A	A	A	G	G	G	A	G	A	C	G	G	A	A	C	C	C	C	G	G	A	G	C	C	A	C	C	C	A	A	A	A	A	G	A	C	A	C	A	A	A	C	C	C	A	A	A	C	G	G	A	G	G	G	C	C	A	A	A	A	A	A	A	C	C	C	G	G	C	C	A	G	G	G	A	A	A	G	A	G	A	A	A	G	A	G	G	G	G	G	C	C	C	C	C	C	A	A	C	C	A	G	C	C	G	G	G	G	A	A	A	C	A	A	G	G	G	G	G	G	A	G	C	C	A	A	A	A	A	A	G	G	A	A	C	C	A	C	A	A	A	G	A	G	C	C	G	G	A	G	A	G	A	G	A	C	A	G	A	A	A	C	A	G	A	A	A	C	A	A	G	G	A	G	A	G	A	G	G	G	A	G	G	G	G	G	A	G	A	G	A	A	G	G	A	A	G	G	A	A	A	G	G	G	C	C	G	G	G	G	A	A	G	G	A	A	A	A	A	G	G	G	G	G	C	C	G	G	C	C	G	G	A	A	A	G	A	C	G	G	A	A	G	G	G	G	A	G	A	A	A	C	G	G	A	A	A	G	G	G	G	G	A	C	A	A	G	G	A	A	G	G	C	C	G	G	A	A	A	G	G	G	G	G	G	G	A	G	A	A	C	C	A	A	A	G	A	C	A	G	A	A	A	C	A	G	A	G	A	A	A	G	A	A	A	A	A	A	A	A	A	G	A	G	A	C	G	G	A	A	A	C	C	C	A	G	A	A	A	C	A	A	G	G	A	C	C	C	A	G	A	G	A	A	G	G	T	T	A	G	A	C	A	A	G	G	A	C	G	G	A	G	G	G	C	C	A	A	C	C	A	C	A	G	A	A	A	G	A	A	A	A	A	G	A	C	G	G	A	C	A	A	C	C	A	A	A	A	A	C	A	G	A	A	A	G	A	A	A	C	A	A	A	G	A	G	A	A	A	C	A	A	A	C	A	A	A	C	A	G	G	G	C	C	G	G	G	G	A	G	A	A	A	G	G	G	A	C	A	C	A	C	A	A	A	G	A	A	A	A	A	C	A	C	A	G	A	A	A	A	G	G	A	A	A	G	T	T	G	G	A	G	G	G	G	G	A	A	G	G	A	A	C	C	A	C	A	G	G	G	G	G	A	A	G	G	G	G	A	A	A	A	G	G	C	C	A	C	A	A	A	A	A	C	A	A	G	G	A	A	A	G	A	C	G	G	G	G	A	G	A	G	G	G	G	G	A	G	A	C	A	C	A	A	A	A	A	G	G	G	A	A	A	G	C	C	A	A	A	G	A	A	A	A	A	C	A	A	A	A	C	C	G	G	A	G	A	A	G	G	A	G	A	G	A	G	G	G	A	A	A	G	G	G	A	A	G	G	C	C	A	A	A	G	A	C	A	G	G	G	G	G	A	G	A	A	A	G	C	C	G	G	A	A	A	A	A	A	G	G	G	G	T	T	G	G	A	A	A	A	G	G	A	A	A	G	A	G	A	G	G	G	A	G	C	C	A	G	A	G	A	C	G	G	A	A	A	A	A	G	C	C	A	A	C	C	A	A	A	C	A	A	G	G	A	G	A	G	G	G	A	A	A	C	A	G	C	C	A	A	G	G	A	A	G	G	A	G	G	G	A	C	A	A	A	G	A	G	G	G	C	C	C	C	A	C	C	C	A	C	A	G	A	A	A	G	A	G	G	G	A	A	G	G	A	G	G	G	G	G	C	C	G	G	G	G	A	A	A	C	A	G	C	C	A	A	A	G	C	C	A	A	A	A	G	G	A	C	A	G	G	G	A	C	G	G	A	A	A	G	A	A	A	A	C	C	A	A	A	G	C	C	G	G	A	T	A	G	C	C	G	G	C	C	A	A	A	A	A	G	A	A	A	C	G	G	A	C	A	A	A	A	C	C	A	A	G	G	G	G	A	A	G	G	A	G	G	G	C	C	C	C	A	G	G	G	G	G	C	C	G	G	G	G	A	G	G	G	A	G	A	G	A	A	A	A	A	A	G	G	A	G	A	A	A	G	A	A	A	G	A	G	A	A	C	C	A	A	G	G	G	G	A	A	A	A	A	T	G	G	A	A	A	C	A	A	A	C	A	A	G	G	A	A	A	G	G	G	0	0	A	G	A	A	A	G	A	C	A	C	A	A	A	A	A	G	A	G	G	G	A	A	A	G	A	C	A	A	G	G	A	G	A	G	G	G	G	G	A	G	A	A	G	G	C	C	G	G	A	G	G	G	G	G	A	C	A	G	C	C	A	A	C	C	A	A	A	C	A	G	A	C	A	A	G	G	G	G	C	C	A	C	A	C	A	G	A	A	A	G	A	G	A	G	A	A	A	A	C	C	A	C	G	G	A	G	C	C	C	C	A	G	A	A	C	C	G	G	A	G	A	A	A	A	A	A	A	A	G	G	A	A	A	G	A	C	C	C	G	G	A	G	G	G	A	A	A	G	A	C	A	A	A	C	G	G	A	G	A	A	G	G	C	C	A	C	A	A	G	G	A	G	G	G	A	G	G	G	A	C	G	G	A	A	A	C	A	C	A	G	A	A	C	C	A	A	C	C	C	C	A	A	A	G	A	G	A	C	A	G	A	A	A	A	A	A	A	A	A	A	A	A	A	A	G	G	C	C	A	C	A	G	A	A	A	A	G	G	A	C	C	G	A	A	C	C	G	G	C	C	G	G	A	G	A	C	A	A	G	G	A	C	A	C	G	G	A	C	G	G	A	C	A	G	A	G	A	G	A	A	A	G	G	G	G	G	C	C	A	A	A	A	A	G	C	C	G	G	A	A	A	G	C	C	A	A	A	G	A	G	A	G	A	C	A	A	A	G	A	A	C	C	A	G	G	G	A	A	A	C	A	G	A	A	A	A	A	C	A	A	A	G	A	A	C	C	C	G	A	G	A	A	A	A	G	G	A	C	C	C	G	G	A	C	A	G	C	G	A	A	C	C	A	A	A	A	A	A	A	A	A	G	A	A	A	A	A	G	G	G	A	A	A	G	A	C	G	G	A	A	A	A	A	A	A	G	A	G	A	C	A	A	G	G	A	G	G	G	A	G	G	G	A	A	A	A	A	G	A	A	A	C	G	G	A	A	G	G	A	A	A	A	A	A	A	C	A	G	A	G	A	A	G	G	A	G	C	C	A	C	C	C	A	C	G	G	A	G	C	C	A	A	A	A	A	A	A	C	C	C	G	G	G	G	G	G	C	C	A	A	G	G	C	C	A	A	C	C	A	A	G	G	G	G	A	A	A	A	C	C	G	G	A	A	G	G	C	C	A	C	G	G	A	A	A	G	A	C	A	A	C	C	A	A	A	G	0	0	A	C	A	A	A	G	A	A	A	A	A	G	G	G	A	A	A	A	A	A	A	G	A	G	A	A	A	G	G	G	C	C	G	G	A	G	A	G	A	A	C	C	A	G	A	A	A	A	A	A	A	A	G	G	A	A	G	G	A	A	C	C	A	A	C	C	A	G	C	C	A	A	A	G	A	A	G	G	G	G	C	G	A	A	A	A	A	G	G	G	A	A	G	G	A	A	C	C	A	G	G	G	A	G	G	G	G	G	A	C	G	G	A	A	A	C	G	G	G	G	C	C	G	G	A	G	G	G	A	G	A	A	A	C	A	G	A	A	G	G	A	A	G	G	C	C	G	G	C	C	A	G	A	G	A	A	A	A	A	G	A	G	A	G	G	G	A	A	A	G	A	G	A	G	G	G	A	G	A	C	A	A	G	G	A	C	A	A	C	C	A	A	A	T	A	A	A	G	C	C	G	G	A	A	A	G	C	C	A	G	C	C	A	A	A	C	G	G	A	G	C	C	A	G	A	A	A	C	A	A	G	G	C	C	A	A	C	C	A	G	A	A	A	G	A	C	A	G	C	C	A	G	G	G	A	A	G	G	A	A	C	C	G	G	A	A	A	A	G	G	G	G	G	G	A	A	A	T	A	G	A	C	A	G	G	G	C	C	A	A	A	G	A	G	A	C	A	C	A	A	C	C	A	A	G	G	C	C	C	C	A	C	A	A	A	A	A	G	A	G	G	G	A	G	A	A	G	G	C	C	A	G	A	A	A	G	A	G	A	C	A	A	A	A	A	G	G	G	A	G	A	G	A	G	C	G	A	G	A	A	A	G	A	A	C	C	A	A	A	G	A	G	G	G	A	G	G	G	A	A	G	G	G	G	A	G	G	G	A	A	A	G	G	G	A	G	A	G	A	A	A	A	A	A	A	A	A	G	A	G	G	G	A	G	C	C	A	A	G	G	G	G	A	C	A	G	A	A	G	G	A	G	A	C	A	A	A	G	A	A	A	G	A	C	A	G	C	C	A	G	A	C	A	C	G	G	G	G	A	G	A	A	A	A	A	G	A	G	C	C	A	G	A	G	C	C	G	G	A	A	G	G	A	G	G	G	A	G	A	G	A	G	A	C	A	G	A	C	A	T	A	A	A	A	A	C	A	G	A	A	A	C	A	C	A	A	A	A	A	C	A	C	G	G	A	G	A	G	A	A	G	G	A	A	A	C	C	C	A	C	A	G	C	C	A	C	A	A	A	A	A	G	A	A	A	A	A	G	G	G	A	A	A	A	A	A	A	G	A	G	C	G	A	G	G	G	G	G	A	A	A	G	A	C	A	G	A	A	G	G	G	G	A	G	A	G	G	G	A	G	A	C	A	G	C	C	A	T	A	A	A	G	A	A	A	G	C	C	A	C	A	A	A	C	A	C	G	G	A	A	A	A	A	G	A	G	A	A	A	C	G	G	C	C	G	G	A	G	A	C	G	G	A	G	G	G	G	G	A	G	A	A	A	C	A	A	A	A	A	G	A	A	A	G	A	G	G	G	A	A	G	G	G	G	A	A	G	G	A	A	A	G	A	C	A	G	A	G	A	C	A	A	G	G	G	G	A	G	A	G	A	A	G	G	A	G	A	G	G	G	A	G	A	G	A	A	A	G	G	G	C	C	C	C	G	G	A	G	A	C	G	G	A	C	A	A	G	G	A	A	C	C	A	C	A	A	A	T	A	A	G	G	A	A	A	A	A	G	A	T	A	A	A	G	A	G	G	G	A	A	A	A	G	G	A	A	A	G	A	A	A	G	T	T	A	G	A	G	G	G	C	C	A	A	G	G	C	C	A	A	C	C	A	T	A	C	A	A	A	G	A	A	A	G	A	A	A	G	C	C	A	C	A	A	A	G	A	G	A	C	G	G	A	G	G	G	A	G	A	G	A	G	G	G	A	A	A	C	A	A	A	A	A	A	A	G	A	C	A	C	A	A	G	G	A	G	C	C	A	G	G	G	G	G	A	A	G	G	A	G	A	A	G	G	A	G	A	G	A	C	A	C	G	G	G	G	A	G	G	G	G	G	A	A	A	G	A	G	G	G	A	G	G	G	A	C	A	C	A	A	G	G	A	G	A	C	A	A	A	G	C	C	A	A	C	C	A	C	A	G	A	G	A	A	A	G	A	A	A	G	G	G	A	G	A	G	A	A	A	G	G	G	A	A	A	G	A	C	A	C	A	A	A	A	G	G	A	A	A	G	G	G	G	G	A	A	A	A	A	G	C	C	G	G	A	A	C	C	A	G	A	A	A	C	G	G	G	G	A	G	A	A	A	A	A	G	G	G	G	G	C	C	C	C	G	G	A	A	A	T	A	G	G	G	G	G	C	C	A	G	A	A	G	G	A	A	A	G	A	A	A	C	A	C	A	G	A	A	A	A	A	A	A	A	A	A	C	C	A	A	0	0	A	G	A	C	A	G	G	G	G	G	G	G	A	C	A	C	A	A	A	A	A	A	A	A	A	G	G	G	A	A	A	A	A	G	A	A	G	G	G	G	G	G	A	G	A	A	A	A	G	G	A	C	A	G	A	C	A	G	G	G	A	A	C	C	A	G	G	G	A	G	A	A	G	G	A	G	A	G	C	C	A	C	C	C	G	G	A	A	G	G	A	G	A	C	G	G	G	G	A	A	A	G	A	A	A	G	A	G	A	G	A	A	A	A	A	A	A	G	A	C	A	G	A	G	C	C	A	G	A	G	G	G	G	G	A	A	T	T	A	G	G	G	A	C	C	C	A	G	C	C	C	C	G	G	A	A	A	A	A	A	A	A	G	G	G	G	A	C	A	A	C	C	G	G	A	A	G	G	A	G	A	A	C	C	A	G	A	A	C	C	A	G	C	C	A	C	A	A	C	C	G	G	A	G	C	C	A	G	A	A	A	G	C	C	G	G	G	G	G	G	A	G	C	C	A	A	A	C	G	G	A	G	C	C	A	A	G	G	A	A	A	A	A	A	A	G	A	G	A	A	C	C	A	A	C	C	A	A	C	C	A	C	G	G	A	A	A	C	A	A	A	G	A	G	G	G	A	C	A	G	A	A	A	A	G	G	A	G	A	C	A	C	G	G	G	G	C	C	A	C	A	G	A	C	A	A	A	A	A	A	G	G	A	A	C	C	G	G	A	C	G	G	A	C	C	G	A	G	A	C	A	G	A	A	G	G	G	G	C	C	A	A	G	G	A	C	G	G	C	C	A	C	A	A	G	G	A	G	A	A	A	A	A	G	A	G	C	C	A	C	A	C	A	C	A	A	A	C	A	G	A	G	A	A	G	G	C	C	A	G	A	A	A	G	G	G	G	G	A	A	G	G	A	G	A	G	A	A	G	G	A	A	G	G	A	C	A	G	A	A	G	G	G	G	A	A	A	A	G	G	G	G	A	A	G	G	C	C	A	G	A	A	A	G	C	C	G	G	C	C	A	G	A	C	A	A	A	A	A	A	A	C	A	G	G	G	A	G	C	C	A	A	C	C	A	G	G	G	A	C	C	C	A	G	A	G	A	G	A	A	A	C	A	A	A	A	A	C	G	G	A	G	G	G	A	G	A	A	A	G	A	C	A	A	A	A	G	G	C	C	G	G	G	G	A	C	A	C	A	G	A	A	A	A	A	G	G	G	A	A	G	G	A	A	A	A	A	G	A	A	G	G	C	C	A	G	A	A	G	G	G	G	A	G	A	G	G	G	C	C	A	G	A	G	C	C	A	A	A	A	A	G	C	C	A	G	G	G	A	A	A	C	G	G	A	C	G	G	A	A	A	A	A	G	A	A	A	A	A	G	C	C	A	A	G	G	A	A	G	G	A	A	A	A	A	C	A	G	A	A	A	A	A	C	A	G	A	G	A	G	A	A	G	G	T	T	G	G	A	A	A	G	G	G	A	G	A	A	A	A	A	G	G	G	A	A	C	C	A	A	A	C	G	G	C	C	G	G	G	G	A	A	A	A	C	C	A	A	C	C	A	G	G	G	A	G	A	A	C	C	G	G	A	G	A	G	A	C	A	C	A	G	A	C	A	A	A	G	C	C	G	G	A	G	A	A	C	C	G	G	A	A	G	G	G	G	A	A	G	G	A	C	A	G	A	C	C	C	T	T	C	C	G	G	G	G	A	A	G	G	A	G	G	G	G	G	C	C	A	A	A	G	A	A	A	G	G	G	C	C	G	G	G	G	C	C	A	A	A	A	G	G	G	G	A	C	A	A	A	C	A	A	A	C	A	A	A	G	G	G	G	G	G	G	A	G	C	C	A	A	A	C	A	G	A	G	A	C	A	G	C	C	A	A	A	C	A	A	C	C	G	G	A	C	A	G	C	C	A	C	A	A	A	G	C	C	A	G	A	G	A	G	A	G	A	A	A	A	A	A	A	A	A	A	A	C	A	A	A	A	A	C	A	G	G	G	G	G	G	G	G	G	A	A	C	G	A	G	A	C	A	G	A	A	A	A	C	C	A	A	A	A	A	C	A	C	A	C	A	G	G	G	A	A	A	G	A	A	A	C	C	C	G	G	C	C	A	C	G	G	C	C	A	G	G	G	A	G	A	C	A	G	A	A	A	A	A	A	G	G	A	G	C	C	G	G	A	A	A	A	C	C	G	G	C	C	A	A	G	G	A	C	A	A	A	G	C	C	T	T	A	G	A	G	A	G	G	G	C	G	A	G	A	T	C	C	A	G	A	C	A	C	G	G	G	G	C	C	A	G	G	G	A	G	G	G	A	C	A	G	A	C	A	C	A	C	G	G	A	A	A	C	A	C	C	C	C	C	A	G	G	G	A	G	A	C	A	A	C	C	C	C	G	G	A	G	A	G	G	G	A	G	A	A	G	G	A	C	A	G	G	G	A	A	G	G	C	C	C	C	G	G	A	A	A	A	A	A	A	A	A	A	G	G	A	A	A	A	A	A	A	C	C	C	C	C	A	A	G	G	A	G	C	C	A	G	A	A	A	G	A	G	G	G	A	A	A	G	G	G	A	A	A	A	C	C	G	G	A	C	A	A	G	G	A	A	A	A	G	G	A	C	G	G	A	C	C	C	C	C	G	G	A	G	G	G	A	C	A	A	A	A	A	A	A	A	A	G	G	G	A	G	A	G	A	G	A	G	A	C	A	G	G	G	A	C	A	A	G	G	A	A	A	G	A	C	A	C	G	G	A	G	G	G	A	A	A	A	A	A	A	A	A	C	A	C	A	G	A	C	A	G	G	G	A	A	A	A	A	A	G	G	A	A	C	C	A	A	A	C	G	G	G	G	G	G	A	A	A	G	A	G	A	G	C	C	A	A	A	C	A	G	T	T	A	A	C	C	A	A	A	A	A	C	A	T	A	A	A	G	A	C	A	A	A	G	A	A	A	A	A	G	A	G	G	G	G	G	A	C	A	A	A	C	A	G	G	G	C	C	A	G	A	A	A	G	A	C	A	G	G	G	A	G	A	G	A	C	A	G	G	G	A	C	G	G	A	G	A	C	C	C	A	G	G	G	A	A	A	G	G	G	A	A	G	G	A	A	A	C	G	G	G	G	A	G	A	G	G	G	A	A	A	C	A	A	G	G	A	G	G	G	A	G	A	C	A	C	A	A	A	C	G	G	G	G	A	A	A	A	C	C	A	A	A	C	C	C	A	A	A	G	A	A	A	G	A	G	C	C	A	G	A	A	A	G	A	A	G	G	A	G	C	C	A	C	A	A	A	C	A	G	A	G	A	A	A	A	C	C	A	A	G	G	A	G	A	A	A	A	A	C	A	G	A	A	A	G	C	C	G	G	A	C	A	C	A	G	A	C	A	G	A	A	A	G	A	A	G	G	A	A	G	G	G	G	A	A	C	C	C	C	A	A	A	A	A	G	A	A	G	G	A	G	A	G	A	A	A	G	C	C	A	C	A	A	A	G	G	G	A	G	G	G	G	G	C	C	C	C	A	C	G	G	A	A	C	C	A	G	A	A	C	C	A	G	A	A	A	C	A	G	A	A	A	C	A	G	A	G	A	A	A	A	A	G	A	G	A	C	G	G	A	C	A	G	A	A	G	G	A	C	A	C	A	G	A	A	A	G	A	G	G	G	A	G	A	A	A	G	A	T	A	A	C	C	A	C	G	G	A	C	A	A	A	G	A	A	A	C	A	C	A	G	A	G	G	G	A	G	A	A	G	G	A	A	A	C	A	A	G	G	A	C	C	C	A	A	A	A	A	A	G	G	C	C	A	A	C	C	A	C	A	C	C	C	C	C	A	G	G	G	A	G	A	G	G	G	G	G	G	G	A	G	A	G	G	G	C	C	A	G	C	C	G	G	G	G	G	G	A	G	A	G	G	G	A	G	A	A	G	G	A	C	C	C	G	G	G	G	A	G	C	C	A	A	A	C	A	A	G	G	C	C	A	G	G	G	G	G	A	G	A	A	A	A	C	C	A	G	A	G	A	C	A	G	G	G	A	A	G	G	A	C	A	G	A	G	A	C	A	A	A	A	A	G	G	G	C	C	A	C	A	A	A	G	A	A	A	G	A	C	A	G	A	G	A	G	A	A	A	C	G	G	C	G	A	G	A	A	A	A	C	C	A	G	A	A	A	G	C	C	A	G	A	G	A	G	A	A	A	T	A	C	A	A	A	G	A	A	G	G	C	C	G	G	A	A	G	G	A	G	A	A	A	G	G	G	G	G	A	G	A	T	A	G	A	G	A	G	G	G	A	C	A	G	A	C	A	C	A	G	A	A	A	G	A	A	G	G	T	T	A	A	A	T	A	A	C	C	A	A	A	A	A	A	C	C	A	A	G	G	G	G	A	A	G	G	A	C	A	C	A	A	A	A	A	C	A	C	A	C	A	A	G	G	A	G	G	G	A	A	G	G	A	C	A	C	A	G	G	G	A	G	G	G	G	G	C	C	A	A	A	A	A	C	C	G	G	G	A	G	A	G	A	C	A	A	G	G	A	G	A	A	A	A	G	G	A	A	G	G	A	A	G	G	A	A	G	G	A	A	G	G	A	C	C	C	A	G	A	G	A	G	A	G	A	G	A	G	A	G	A	A	A	C	A	A	G	G	A	C	A	C	A	G	A	C	A	G	C	C	A	G	A	G	A	G	A	G	G	G	G	G	G	G	A	G	A	G	A	A	A	C	C	C	C	C	A	T	A	A	A	G	A	G	A	A	A	G	A	G	G	G	A	C	G	G	G	G	G	G	G	G	A	G	G	G	A	A	A	G	G	G	A	A	A	A	A	A	A	A	A	G	A	A	A	A	G	G	A	G	A	A	A	A	C	C	G	G	A	G	C	C	A	C	A	C	C	C	C	C	A	G	A	A	A	G	C	C	A	A	A	G	G	G	G	G	G	G	A	G	G	G	G	G	G	G	G	G	A	A	A	G	A	C	A	G	A	A	A	C	A	A	A	A	A	G	A	C	A	A	G	G	A	A	A	A	C	C	C	C	G	G	A	A	A	A	A	A	A	A	A	A	G	G	C	G	A	G	G	G	G	G	G	G	G	G	A	A	A	G	A	A	G	G	G	G	G	G	A	A	G	G	A	A	A	G	A	G	A	G	C	C	A	G	C	G	G	G	A	G	A	A	A	G	A	A	A	G	G	G	A	C	A	G	G	G	A	A	C	C	G	G	A	C	G	G	A	A	G	G	C	G	A	A	G	G	A	G	A	G	A	C	A	C	A	A	A	C	A	C	G	G	G	G	A	C	G	G	G	G	G	G	A	G	G	G	A	G	C	C	A	A	A	A	G	G	A	A	A	A	A	G	A	A	C	G	A	C	A	A	G	G	A	C	A	A	A	A	A	G	A	G	G	G	A	G	C	C	A	A	G	G	G	G	A	A	A	G	A	G	A	A	A	A	A	A	G	G	A	G	A	A	G	G	A	A	A	A	C	C	G	G	A	G	G	G	G	G	A	A	A	C	G	G	A	A	A	A	G	G	A	G	A	G	A	C	A	C	A	A	A	A	A	G	G	G	A	C	A	G	A	A	A	A	A	C	A	A	A	T	G	G	C	C	C	C	A	C	C	C	G	G	C	C	A	C	C	C	A	A	G	G	A	A	A	C	A	A	A	G	A	A	C	C	C	C	A	C	A	A	A	A	G	G	A	G	G	G	A	C	A	C	C	C	A	A	A	G	G	G	G	G	G	G	C	C	G	G	A	G	A	C	G	G	A	A	G	G	C	C	A	G	A	A	G	G	G	G	C	C	C	C	A	G	A	C	A	A	A	C	C	C	A	C	A	C	A	G	A	C	A	G	A	C	C	C	A	C	G	G	A	G	A	A	A	G	A	A	A	A	G	G	A	G	G	G	A	C	A	A	G	G	A	A	G	G	G	G	G	G	A	C	C	C	A	C	A	A	A	A	C	C	C	C	A	G	A	G	A	C	A	G	A	A	A	C	A	C	G	G	A	A	G	G	G	G	A	G	A	A	A	A	A	C	A	C	A	G	A	A	G	G	A	A	A	G	G	G	A	A	A	A	A	C	C	C	A	A	G	G	A	C	A	G	G	G	A	A	A	G	G	G	G	G	G	G	C	G	G	G	A	A	A	C	G	G	A	A	G	G	C	C	A	C	A	G	A	A	A	A	A	G	A	C	C	C	A	G	A	G	A	A	A	A	A	G	G	G	A	C	C	C	A	A	A	A	G	G	A	C	A	G	G	G	G	G	A	G	A	G	A	G	G	G	A	G	A	C	A	A	A	C	A	G	A	A	A	A	A	A	A	A	A	A	A	A	G	G	G	G	A	G	A	G	C	C	A	C	C	C	G	G	C	G	A	C	G	G	A	A	A	A	A	G	A	G	A	G	A	G	A	G	C	C	A	A	A	A	A	A	G	G	C	C	A	C	A	A	G	G	C	C	A	A	A	G	C	C	A	A	C	C	A	A	A	C	G	G	A	C	G	G	A	C	A	G	A	A	C	C	G	G	A	G	A	A	A	A	A	G	A	G	A	C	C	C	A	A	G	G	A	C	G	G	G	G	A	G	A	A	A	G	A	A	G	G	G	G	A	A	A	A	A	A	A	A	G	G	A	C	A	A	A	A	A	G	A	G	G	G	A	A	A	G	C	C	A	G	A	C	A	C	G	G	G	G	A	A	C	C	C	C	A	A	A	G	C	C	A	C	A	C	A	A	A	A	A	G	A	G	A	G	C	C	G	G	A	G	A	A	A	C	A	A	A	A	C	C	C	C	A	G	A	C	G	G	G	G	C	C	A	A	G	G	A	A	C	C	A	G	C	C	G	G	A	C	G	G	A	A	C	C	A	A	G	G	G	G	A	A	A	C	A	C	G	G	A	A	A	A	A	A	A	A	A	T	A	G	G	G	C	C	A	A	A	A	A	C	A	A	A	G	C	C	A	A	G	G	A	G	A	C	A	G	A	A	A	G	A	C	A	A	A	G	A	C	A	C	A	A	C	C	A	A	C	C	A	C	G	G	A	G	A	G	A	A	A	A	A	C	A	C	A	G	C	C	A	A	C	C	A	A	A	G	A	G	A	A	C	C	A	G	A	A	A	G	A	A	G	G	A	G	G	G	G	G	A	G	A	A	A	A	A	A	A	G	C	C	A	A	A	G	G	G	T	T	A	G	C	C	A	A	A	G	A	C	C	C	A	G	G	G	A	G	A	A	A	A	G	G	G	G	A	C	A	G	G	G	A	C	A	A	A	A	A	C	C	C	A	G	A	A	A	G	G	G	A	G	A	G	A	C	A	G	C	C	A	A	C	C	G	G	G	G	G	G	A	A	G	G	A	A	A	A	G	G	A	C	C	C	A	A	G	G	A	C	C	C	A	A	A	A	A	G	G	G	A	A	G	G	A	A	A	G	A	C	C	C	A	G	A	G	A	G	A	C	A	G	A	G	A	A	G	G	A	A	A	A	A	A	G	G	A	G	A	A	A	A	G	G	G	G	A	A	A	A	A	G	G	G	A	G	A	C	A	A	A	G	A	G	A	C	A	A	G	G	C	C	G	G	A	G	A	A	G	G	C	C	A	A	A	G	G	G	A	A	A	A	A	G	A	A	C	C	A	A	A	G	T	T	A	A	G	G	G	G	A	C	A	C	C	C	G	G	A	G	A	A	A	G	A	A	A	G	A	A	A	A	A	G	A	A	C	C	A	G	A	G	A	G	A	A	G	G	G	G	G	G	A	G	C	C	A	A	A	G	A	C	A	C	A	G	A	A	A	G	A	A	A	C	G	G	A	C	A	C	A	A	G	G	A	G	A	A	A	G	A	G	A	A	G	G	A	A	G	G	A	A	G	G	A	G	A	G	C	C	A	A	A	C	A	G	A	G	C	C	A	G	A	A	A	G	A	A	G	G	A	C	A	A	G	G	G	G	A	A	A	A	A	G	C	C	A	G	A	G	A	G	A	A	A	C	A	G	C	C	A	C	A	C	G	G	G	G	A	G	A	C	A	A	A	G	A	G	A	A	C	C	A	G	A	G	G	G	A	A	G	G	A	G	A	A	A	A	A	A	A	A	A	G	A	A	A	A	C	C	A	G	A	G	G	G	A	G	A	G	A	A	G	G	A	C	A	A	G	G	A	A	C	C	C	C	G	G	A	A	A	A	A	G	A	G	A	G	A	A	G	G	G	G	G	G	A	A	A	A	C	C	A	C	A	G	A	G	A	A	A	A	G	G	A	G	A	G	G	G	G	G	A	A	A	C	A	C	G	G	C	C	A	C	A	C	G	G	G	G	G	G	A	G	G	G	G	G	A	G	G	G	A	A	C	C	A	A	C	C	G	G	A	C	G	G	A	C	A	A	A	G	A	C	A	C	A	A	C	C	A	G	A	A	A	A	A	A	G	G	A	A	A	A	T	T	G	G	A	G	A	C	A	G	A	A	A	G	A	G	A	C	A	G	A	G	A	G	G	G	A	A	A	A	G	G	G	G	A	A	A	G	A	A	G	G	C	C	A	G	A	G	C	C	A	A	C	C	A	G	G	G	A	A	G	G	C	C	A	A	G	G	C	C	G	G	A	G	A	C	A	A	C	C	C	C	G	G	G	G	A	A	A	A	G	G	A	C	A	G	G	G	G	G	A	A	A	A	A	A	C	C	A	G	G	G	A	A	A	A	A	A	G	G	G	G	G	G	G	G	A	C	G	G	A	G	A	A	G	G	A	G	A	G	A	C	G	G	G	G	A	A	C	C	A	C	A	A	A	A	A	G	A	C	C	C	C	C	A	A	G	G	G	G	G	G	A	A	A	C	A	A	A	C	A	G	A	A	C	C	C	C	G	G	A	A	G	G	G	G	A	A	G	G	C	C	C	C	G	G	A	A	C	C	A	A	A	A	C	C	A	A	A	A	G	G	A	A	A	A	A	A	C	C	A	A	A	A	G	G	G	G	G	G	C	C	A	A	C	C	G	G	C	C	C	C	G	G	A	A	G	G	G	G	G	G	A	A	G	G	C	C	G	G	G	G	T	T	G	G	G	G	G	G	G	G	G	G	A	A	A	A	C	C	G	G	C	C	G	G	G	G	G	G	A	A	C	C	A	A	C	C	A	A	G	G	G	G	A	A	A	A	C	C	A	A	G	G	A	A	G	G	G	G	C	C	A	A	G	G	G	G	C	C	G	G	G	G	A	A	A	A	C	C	A	A	G	G	G	G	A	A	G	G	C	C	C	C	A	A	G	G	G	G	C	C	G	G	A	A	G	G	A	A	A	A	G	G	C	C	C	C	C	C	G	G	C	C	G	G	A	A	G	G	G	G	A	A	A	A	G	G	G	G	G	G	G	G	G	G	T	T	A	T	A	G	C	C	A	A	A	A	G	G	A	C	A	C	G	G	A	C	G	G	C	C	C	G	A	A	C	C	A	A	C	C	C	G	A	A	A	C	A	A	C	G	A	G	C	C	C	G	A	C	G	G	G	G	G	G	C	C	G	G	A	A	A	G	A	C	A	C	A	A	A	G	A	A	C	C	A	A	A	A	A	A	A	C	A	C	G	G	G	G	A	G	A	G	G	G	A	A	A	C	G	G	G	G	C	C	A	A	A	G	A	A	A	T	A	G	A	G	A	G	A	T	G	G	A	G	A	G	A	A	A	A	A	A	A	G	A	T	A	A	A	G	A	G	A	A	A	A	A	A	A	A	C	C	A	C	G	G	C	C	A	G	C	C	G	G	A	T	T	T	G	G	T	T	G	G	G	G	G	G	A	A	A	A	A	G	A	G	A	G	T	T	G	G	T	T	A	G	C	G	C	G	A	G	C	C	A	G	G	G	A	G	G	G	A	A	A	A	G	G	A	A	A	A	C	C	G	G	A	A	A	A	A	C	A	G	A	C	C	C	C	C	A	A	G	G	G	G	A	A	A	C	A	A	A	C	A	G	A	A	C	C	C	C	G	G	A	A	G	G	G	G	A	A	G	G	C	C	C	C	G	G	A	A	C	C	A	A	A	A	A	A	A	A	G	G	A	A	A	A	A	A	C	C	A	A	G	G	G	G	G	G	C	C	A	A	C	C	G	G	C	C	C	C	G	G	G	G	A	A	G	G	G	G	A	A	G	G	C	C	G	G	G	G	T	T	G	G	G	G	G	G	G	G	A	A	A	A	C	C	G	G	G	G	C	C	G	G	G	G	G	G	G	G	A	A	C	C	A	A	C	C	A	A	G	G	G	G	A	A	A	A	C	C	A	A	A	A	G	G	G	G	A	A	C	C	A	A	G	G	G	G	C	C	G	G	G	G	A	A	A	A	C	C	A	A	G	G	G	G	A	A	G	G	C	C	C	C	A	A	G	G	G	G	C	C	G	G	A	A	G	G	A	A	A	A	G	G	C	C	C	C	C	C	G	G	C	C	G	G	A	A	G	G	G	G	A	A	A	A	G	G	G	G	G	G	G	G	G	G	T	T	A	T	A	G	A	A	A	A	G	G	A	C	A	C	G	G	A	C	A	A	G	G	C	C	C	G	A	A	C	C	A	A	C	C	C	G	A	A	A	C	A	A	C	G	A	G	C	C	C	G	A	C	G	G	G	G	G	G	C	C	A	A	A	G	A	C	A	C	A	A	A	G	C	C	A	A	A	A	A	A	A	C	A	C	G	G	A	G	A	G	G	G	A	A	A	C	G	G	G	G	C	C	A	A	A	G	A	A	A	T	A	G	A	G	A	G	A	T	G	G	A	G	A	G	A	A	A	A	A	A	A	G	A	T	A	A	A	G	A	A	A	A	A	A	A	A	C	C	A	C	G	G	C	C	A	G	C	C	G	G	A	T	T	T	G	G	T	T	G	G	G	G	G	G	A	A	A	A	A	G	A	G	A	G	T	T	G	G	T	T	A	G	C	G	C	G	A	G	C	C	A	G	G	G	A	G	G	G	A	A	A	A	G	G	A	A	A	A	C	C	G	G	A	A	A	A	C	C	A	A	G	G	G	G	A	A	A	A	A	A	C	C	A	A	C	C	G	G	A	A	A	A	G	G	A	A	G	G	G	G	C	C	G	G	A	A	A	A	A	A	G	G	G	G	A	A	C	C	G	G	G	G	G	G	G	G	G	G	A	A	A	A	A	A	A	A	A	A	G	G	G	G	A	A	G	G	G	G	G	G	A	A	A	A	C	C	C	C	G	G	G	G	A	A	C	C	G	G	G	G	C	C	A	A	A	A	G	G	A	A	A	A	G	G	A	A	A	A	C	C	A	A	A	A	A	A	C	C	A	A	A	A	C	C	A	A	A	A	A	A	A	A	C	C	C	C	G	G	G	G	G	G	G	G	A	A	G	G	C	C	G	G	C	C	C	C	A	A	A	A	A	A	A	A	C	C	C	C	A	A	G	G	G	G	C	C	A	A	G	G	A	A	C	C	A	A	G	G	A	A	A	A	A	A	A	A	A	A	C	C	C	C	G	G	C	C	A	A	A	A	G	G	G	G	G	G	G	G	A	A	A	A	G	G	G	G	C	C	G	G	A	A	G	G	A	A	A	A	G	G	G	G	C	C	C	C	G	G	G	G	G	G	G	G	C	C	A	A	C	C	C	C	A	A	C	C	A	A	C	C	G	G	C	C	A	A	G	G	C	C	A	A	G	G	G	G	A	A	G	G	C	C	C	C	C	C	C	C	G	G	A	A	A	A	A	A	G	G	G	G	A	A	G	G	A	A	A	A	G	G	C	C	A	A	A	A	A	A	G	G	A	A	C	C	G	G	A	A	A	A	C	C	G	G	G	G	A	A	A	A	G	G	C	C	A	A	G	G	G	G	G	G	C	C	C	C	C	C	A	A	C	C	C	C	G	G	C	C	A	A	A	A	C	C	G	G	A	A	A	A	G	G	G	G	G	G	C	C	G	G	A	A	G	G	A	A	A	A	C	C	G	G	C	C	G	G	G	G	A	A	A	A	G	G	A	A	C	C	A	A	G	G	G	G	C	C	C	C	C	C	G	G	G	G	A	A	A	A	A	A	G	G	G	G	A	A	A	A	A	A	A	A	C	C	A	A	A	A	A	A	G	G	C	C	G	G	A	A	C	C	A	A	G	G	G	G	G	G	G	G	C	C	C	C	G	G	C	C	G	G	G	G	G	G	A	A	A	A	A	A	A	A	G	G	A	A	G	G	A	G	G	G	G	G	A	A	C	C	C	C	A	A	G	G	A	A	A	A	A	A	G	G	C	C	A	A	A	A	C	C	C	C	A	A	C	C	C	C	A	A	A	A	G	G	G	G	C	C	G	G	A	A	A	A	C	C	G	G	C	C	A	A	A	A	G	G	A	A	G	G	A	A	A	A	G	G	A	A	G	G	A	A	C	C	C	C	G	G	G	G	G	G	A	A	A	A	A	A	C	C	A	A	G	G	G	G	A	A	A	A	A	A	G	G	A	A	A	A	C	C	A	A	A	A	G	G	A	A	A	A	G	G	G	G	A	A	A	A	G	G	A	A	A	A	A	A	G	G	C	C	A	A	A	A	A	A	A	A	G	G	A	A	G	G	C	C	G	G	G	G	A	A	A	A	C	C	A	A	A	A	A	A	C	C	C	C	G	G	A	A	G	G	G	G	A	A	A	A	A	A	A	A	A	A	A	A	A	A	G	G	C	C	A	A	A	A	G	G	C	C	G	G	A	A	A	A	C	C	A	A	A	A	A	A	G	G	C	C	G	G	A	A	C	C	C	C	G	G	A	A	A	A	A	A	C	C	G	G	C	C	G	G	G	G	C	C	A	A	G	G	C	C	C	C	A	A	A	A	A	A	A	A	G	G	A	A	G	G	A	A	C	C	A	A	A	A	C	C	A	A	A	A	C	C	C	C	C	C	G	G	A	A	C	C	A	A	G	G	A	A	G	G	G	G	G	G	A	A	G	G	G	G	A	A	G	G	G	G	G	G	G	G	G	G	G	G	G	G	A	A	G	G	C	C	A	A	G	G	A	A	G	G	A	A	A	A	G	G	G	G	C	C	A	A	A	A	A	A	G	G	A	A	C	C	G	G	G	G	T	T	C	C	A	A	A	A	A	A	G	G	G	G	G	G	A	A	A	A	A	A	G	G	A	A	G	G	A	A	C	C	G	G	A	A	A	A	G	G	A	A	A	A	G	G	G	G	A	A	A	A	A	A	C	C	G	G	A	A	A	A	G	G	A	A	A	A	A	A	C	C	G	G	C	C	G	G	G	G	C	C	A	A	G	G	C	C	A	A	G	G	A	A	G	G	A	A	C	C	A	A	C	C	G	G	G	G	G	G	C	C	G	G	G	G	A	A	G	G	A	A	C	C	A	A	C	C	G	G	A	A	G	G	G	G	A	A	A	A	C	C	G	G	A	A	G	G	A	A	A	A	C	C	A	A	A	A	G	G	G	G	A	A	A	A	A	A	C	C	A	A	C	C	G	G	A	A	G	G	G	G	G	G	A	A	G	G	G	G	A	A	A	A	G	G	C	C	G	G	C	C	A	A	A	A	G	G	A	A	C	C	G	G	A	A	C	C	C	C	G	G	A	A	C	C	C	C	A	A	G	G	G	G	A	A	C	C	A	A	G	G	A	A	C	C	G	G	G	G	A	A	G	G	G	G	A	A	G	G	A	A	A	A	A	A	C	C	A	A	A	A	A	A	G	G	A	A	C	C	A	A	G	G	G	G	G	G	A	A	G	G	C	C	A	A	C	C	A	A	G	G	G	G	G	G	A	A	A	A	A	A	A	A	A	A	A	A	A	A	A	A	G	G	A	A	C	C	C	C	C	C	A	A	G	G	A	A	G	G	A	A	G	G	A	A	C	C	A	A	A	A	A	A	A	A	C	C	C	C	C	C	G	G	G	G	A	A	A	A	C	C	C	C	A	A	A	A	G	G	G	G	G	G	A	A	A	A	C	C	A	A	G	G	G	G	G	G	A	A	A	A	A	A	C	C	A	A	C	C	G	G	G	G	A	A	G	G	A	A	G	G	C	C	C	C	C	C	G	G	G	G	G	G	A	A	G	G	A	A	A	A	G	G	A	A	C	C	G	G	C	C	C	C	A	A	G	G	C	C	G	G	C	C	A	A	A	A	A	A	C	C	A	A	A	A	A	A	C	C	A	A	A	A	A	A	A	A	A	A	G	G	A	A	A	A	A	A	C	C	G	G	C	C	G	G	G	G	A	A	C	C	A	A	C	C	G	G	A	A	G	G	A	A	C	C	A	A	G	G	G	G	G	G	G	G	A	A	G	G	G	G	C	C	G	G	A	A	G	G	G	G	A	A	A	A	A	A	A	A	A	A	A	A	G	G	A	A	A	A	C	C	G	G	G	G	C	C	A	A	C	C	A	A	G	G	A	A	G	G	A	A	G	G	G	G	G	G	G	G	A	A	A	A	A	A	G	G	A	A	C	C	A	A	G	G	A	A	A	A	A	A	A	A	G	G	G	G	G	G	A	A	A	A	C	C	A	A	C	C	C	C	G	G	A	A	C	C	G	G	A	A	G	G	G	G	A	A	G	G	A	A	C	C	C	C	G	G	G	G	G	G	G	G	A	A	A	A	A	A	C	C	C	C	G	G	A	A	A	A	A	A	G	G	A	A	G	G	A	A	G	G	G	G	A	A	C	C	A	A	G	G	G	G	G	G	A	A	A	A	C	C	A	A	A	A	C	C	A	A	G	G	A	A	C	C	G	G	C	C	G	G	G	G	A	A	A	A	G	G	A	A	A	A	G	G	G	G	G	G	G	G	G	G	G	G	G	G	G	G	C	C	G	G	G	G	A	A	G	G	G	G	G	G	G	G	C	C	G	G	A	A	G	G	A	A	G	G	G	G	C	C	G	G	G	G	A	A	G	G	A	A	A	A	G	G	C	C	A	A	G	G	G	G	G	G	G	G	G	G	C	C	G	G	G	G	A	A	G	G	G	G	G	G	A	A	A	A	G	G	G	G	A	A	G	G	C	C	A	A	A	A	G	G	A	A	A	A	G	G	G	G	G	G	G	G	A	A	A	A	G	G	G	G	G	G	G	G	G	G	G	G	A	A	G	G	A	A	A	A	A	A	C	C	G	G	A	A	A	A	C	C	A	A	A	A	A	A	G	G	A	A	G	G	G	G	G	G	C	C	G	G	A	A	A	A	A	A	A	A	A	A	A	A	G	G	A	A	G	G	A	A	C	C	C	C	C	C	A	A	A	A	A	A	C	C	G	G	C	C	A	A	A	A	G	G	A	A	G	G	A	A	G	G	A	A	A	A	G	G	A	A	C	C	C	C	A	A	A	A	C	C	A	A	G	G	G	G	A	A	C	C	A	A	A	A	A	A	G	G	G	G	G	G	G	G	C	C	G	G	G	G	A	A	G	G	G	G	G	G	A	A	A	A	A	A	G	G	G	G	A	A	A	A	G	G	A	A	A	A	G	G	G	G	G	G	A	A	A	A	G	G	G	G	G	G	G	G	G	G	A	A	A	A	C	C	G	G	A	A	C	C	G	G	A	A	C	C	G	G	A	A	A	A	A	A	G	G	C	C	G	G	A	A	A	A	G	G	A	A	G	G	C	C	G	G	A	A	G	G	G	G	G	G	G	G	A	A	G	G	A	A	A	A	A	A	G	G	G	G	G	G	G	G	G	G	G	G	C	C	G	G	G	G	C	C	G	G	C	C	C	C	G	G	G	G	G	G	A	A	A	A	G	G	A	A	G	G	A	A	G	G	G	G	C	C	G	G	G	G	A	A	A	A	C	C	G	G	A	A	C	C	A	A	G	G	C	C	G	G	A	A	G	G	A	A	G	G	C	C	A	A	A	A	A	A	A	A	G	G	A	A	C	C	G	G	A	A	G	G	G	G	A	A	C	C	A	A	A	A	G	G	A	A	A	A	A	A	A	A	C	C	G	G	G	G	A	A	G	G	G	G	C	C	C	C	C	C	C	C	A	A	A	A	G	G	A	A	C	C	G	G	C	C	G	G	G	G	A	A	A	A	A	A	A	A	G	G	C	C	G	G	A	A	G	G	A	A	C	C	G	G	G	G	G	G	A	A	A	A	A	A	G	G	C	C	A	A	G	G	A	A	C	C	G	G	G	G	G	G	C	C	A	A	A	A	G	G	G	G	A	A	A	A	A	A	A	A	A	A	A	A	A	A	G	G	G	G	G	G	G	G	G	G	C	C	A	A	A	A	A	A	A	A	G	G	C	C	G	G	C	C	G	G	G	G	G	G	A	A	G	G	C	C	A	A	A	A	C	C	A	A	G	G	A	A	C	C	A	A	G	G	C	C	A	A	C	C	A	A	A	A	A	A	A	A	C	C	G	G	G	G	G	G	C	C	A	A	G	G	G	G	A	A	G	G	G	G	C	C	G	G	C	C	A	A	G	G	G	G	C	C	C	C	G	G	G	G	C	C	A	A	G	G	G	G	A	A	A	A	A	A	A	A	A	A	A	A	A	A	G	G	A	A	C	C	G	G	C	C	G	G	G	G	C	C	G	G	A	A	A	A	A	A	G	G	C	C	G	G	G	G	A	A	G	G	A	A	C	C	G	G	G	G	G	G	G	G	C	C	G	G	G	G	G	G	G	G	G	G	C	C	A	A	G	G	A	A	G	G	C	C	A	A	G	G	G	G	G	G	A	A	G	G	C	C	G	G	G	G	G	G	G	G	G	G	A	A	A	A	C	C	A	A	A	A	C	C	C	C	G	G	C	C	A	A	G	G	G	G	A	A	C	C	A	A	G	G	G	G	G	G	G	G	C	C	G	G	G	G	G	G	G	G	G	G	A	A	G	G	A	A	G	G	A	A	C	C	G	G	A	A	C	C	G	G	A	A	C	C	C	C	A	A	A	A	G	G	G	G	A	A	G	G	G	G	G	G	G	G	G	G	C	C	A	A	C	C	C	C	A	A	C	C	A	A	A	A	G	G	A	A	G	G	G	G	A	A	A	A	A	A	A	A	A	A	A	A	G	G	C	C	C	C	A	A	A	A	A	A	C	C	C	C	A	A	G	G	G	G	A	A	G	G	G	G	A	A	G	G	G	G	G	G	G	G	G	G	A	A	G	G	G	G	A	A	C	C	A	A	A	A	G	G	G	G	A	A	G	G	A	A	C	C	G	G	A	A	G	G	C	C	G	G	C	C	G	G	G	G	G	G	A	A	A	A	G	G	A	A	A	A	G	G	C	C	A	A	G	G	A	A	A	A	G	G	A	A	C	C	G	G	G	G	A	A	G	G	G	G	G	G	G	G	G	G	C	C	G	G	C	C	A	A	G	G	A	A	C	C	A	A	A	A	G	G	C	C	A	A	A	A	A	A	G	G	C	C	A	A	C	C	G	G	A	A	A	A	G	G	C	C	A	A	A	A	A	A	C	C	G	G	G	G	A	A	A	A	G	G	C	C	G	G	C	C	G	G	G	G	G	G	A	A	G	G	C	C	A	A	G	G	A	A	A	A	A	A	A	A	A	A	C	C	C	C	A	A	A	A	A	A	G	G	G	G	A	A	A	A	G	G	A	A	A	A	G	G	G	G	G	G	C	C	C	C	A	A	C	C	G	G	G	G	C	C	A	A	A	A	G	G	G	G	C	C	G	G	C	C	A	A	C	C	A	A	G	G	G	G	A	A	G	G	A	A	A	A	A	A	C	C	A	A	A	A	A	A	A	A	A	A	G	G	A	A	A	A	G	G	G	G	C	C	A	A	G	G	A	A	A	A	G	G	G	G	C	C	A	A	G	G	C	C	G	G	A	A	G	G	G	G	T	T	G	G	A	A	C	C	A	A	C	C	G	G	G	G	C	C	C	C	C	C	A	A	A	A	G	G	A	A	G	G	C	C	A	A	G	G	C	C	A	A	G	G	G	G	A	A	A	A	G	G	A	A	C	C	G	G	A	A	A	A	G	G	A	A	C	C	A	A	A	A	G	G	G	G	A	A	C	C	A	A	A	A	C	C	G	G	G	G	A	A	G	G	A	A	C	C	G	G	G	G	A	A	A	A	G	G	C	C	A	A	A	A	G	G	A	A	A	A	G	G	A	A	A	A	A	A	C	C	G	G	A	A	G	G	G	G	A	A	G	G	G	G	A	A	A	A	A	A	A	A	G	G	C	C	A	A	A	A	G	G	C	C	A	A	G	G	A	A	C	C	A	A	C	C	G	G	A	A	G	G	A	A	G	G	G	G	G	G	G	G	G	G	G	G	T	T	G	G	G	G	A	A	G	G	C	C	G	G	C	C	A	A	A	A	A	A	G	G	G	G	C	C	C	C	G	G	G	G	A	A	C	C	G	G	G	G	A	A	A	A	A	A	C	C	C	C	A	A	G	G	C	C	G	G	C	C	A	A	C	C	G	G	A	A	C	C	G	G	G	G	G	G	G	G	A	A	G	G	A	A	G	G	A	A	A	A	A	A	G	G	G	G	A	A	G	G	A	A	G	G	G	G	A	A	A	A	G	G	A	A	A	A	A	A	A	A	G	G	G	G	A	A	A	A	A	A	G	G	A	A	A	A	A	A	A	A	C	C	C	C	G	G	G	G	A	A	A	A	G	G	A	A	C	C	G	G	C	C	A	A	G	G	A	A	A	A	C	C	A	A	G	G	C	C	G	G	A	A	C	C	G	G	G	G	A	A	A	A	G	G	G	G	C	C	C	C	G	G	G	G	G	G	A	A	A	A	G	G	A	A	C	C	G	G	G	G	G	G	A	A	G	G	C	C	G	G	A	A	G	G	G	G	A	A	A	A	A	A	C	C	G	G	G	G	A	A	G	G	G	G	G	G	A	A	G	G	G	G	C	C	G	G	A	A	C	C	C	C	A	A	A	A	A	A	G	G	G	G	C	C	C	C	C	C	G	G	G	G	G	G	A	A	G	G	C	C	A	A	G	G	G	G	G	G	C	C	G	G	G	G	A	A	A	A	G	G	C	C	G	G	A	A	A	A	A	A	A	A	A	A	A	A	A	A	A	A	A	A	G	G	A	A	C	C	A	A	C	C	A	A	A	A	A	A	A	A	A	A	G	G	G	G	A	A	C	C	G	G	C	C	A	A	G	G	C	C	C	C	A	A	G	G	G	G	A	A	C	C	G	G	G	G	A	A	G	G	G	G	A	A	A	A	A	A	G	G	A	A	G	G	C	C	A	A	A	A	A	A	G	G	A	A	C	C	A	A	A	A	A	A	A	A	A	A	A	A	C	C	A	A	C	C	C	C	A	A	C	C	A	A	A	A	G	G	G	G	G	G	A	A	C	C	A	A	A	A	A	A	G	G	C	C	A	A	G	G	A	A	A	A	A	A	C	C	A	A	C	C	G	G	C	C	G	G	C	C	G	G	G	G	C	C	A	A	A	A	A	A	G	G	G	G	G	G	A	A	G	G	G	G	C	C	A	A	A	A	G	G	A	A	G	G	A	A	C	C	C	C	G	G	G	G	A	A	G	G	G	G	A	A	G	G	C	C	A	A	G	G	C	C	C	C	A	A	A	A	A	A	A	A	G	G	G	G	A	A	A	A	G	G	A	A	A	A	G	G	A	A	G	G	C	C	C	C	G	G	A	A	G	G	G	G	A	A	C	C	A	A	C	C	C	C	A	A	C	C	C	C	G	G	A	A	C	C	A	A	A	A	A	A	A	A	A	A	G	G	G	G	A	A	A	A	G	G	G	G	G	G	G	G	G	G	C	C	A	A	G	G	A	A	C	C	G	G	A	A	A	A	A	A	A	A	G	G	A	A	A	A	G	G	A	A	A	A	C	C	A	A	G	G	C	C	G	G	G	G	A	A	C	C	C	C	G	G	G	G	A	A	A	A	G	G	A	A	A	A	G	G	G	G	G	G	A	A	G	G	A	A	G	G	A	A	G	G	A	A	A	A	G	G	G	G	C	C	A	A	G	G	A	A	C	C	G	G	G	G	A	A	C	C	C	C	C	C	C	C	C	C	A	A	A	A	C	C	G	G	A	A	A	A	G	G	G	G	G	G	G	G	G	G	G	G	A	A	C	C	C	C	A	A	C	C	C	C	C	C	G	G	A	A	G	G	C	C	G	G	A	A	G	G	C	C	A	A	A	A	A	A	A	A	G	G	A	A	A	A	G	G	G	G	G	G	A	A	A	A	G	G	C	C	G	G	G	G	C	C	C	C	G	G	G	G	A	A	C	C	G	G	A	A	A	A	G	G	A	A	G	G	A	A	G	G	G	G	C	C	G	G	G	G	G	G	A	A	C	C	A	A	C	C	G	G	G	G	A	A	C	C	G	G	A	A	C	C	C	C	A	A	A	A	G	G	G	G	A	A	A	A	A	A	G	G	A	A	G	G	G	G	A	A	A	A	C	C	G	G	A	A	C	C	G	G	G	G	A	A	A	A	A	A	G	G	G	G	G	G	A	A	C	C	G	G	G	G	A	A	G	G	A	A	G	G	G	G	A	A	G	G	G	G	G	G	A	A	G	G	A	A	G	G	C	C	G	G	G	G	A	A	G	G	A	A	G	G	A	A	A	A	A	A	C	C	A	A	G	G	A	A	C	C	C	C	A	A	G	G	A	A	C	C	C	C	G	G	A	A	A	A	A	A	A	A	C	C	A	A	A	A	A	A	A	A	C	C	A	A	G	G	C	C	A	A	C	C	A	A	G	G	G	G	G	G	G	G	G	G	A	A	A	A	A	A	G	G	C	C	G	G	G	G	C	C	A	A	G	G	G	G	G	G	G	G	G	G	G	G	G	G	G	G	G	G	G	G	C	C	A	A	G	G	G	G	C	C	G	G	C	C	A	A	C	C	A	A	G	G	G	G	G	G	A	A	A	A	G	G	A	A	A	A	A	A	C	C	A	A	G	G	G	G	C	C	A	A	G	G	C	C	A	A	A	A	A	A	G	G	C	C	G	G	G	G	G	G	G	G	A	A	G	G	A	A	G	G	G	G	A	A	A	A	G	G	G	G	G	G	G	G	A	A	A	A	G	G	C	C	A	A	C	C	A	A	G	G	G	G	G	G	G	G	G	G	G	G	C	C	A	A	A	A	C	C	A	A	A	A	C	C	C	C	G	G	C	C	A	A	G	G	A	A	C	C	G	G	G	G	A	A	A	A	C	C	G	G	A	A	A	A	A	A	G	G	G	G	G	G	G	G	A	A	G	G	G	G	G	G	C	C	A	A	G	G	G	G	A	A	A	A	C	C	A	A	G	G	C	C	A	A	G	G	G	G	A	A	G	G	C	C	A	A	G	G	G	G	A	A	C	C	A	A	A	A	A	A	A	A	C	C	C	C	A	A	A	A	C	C	A	A	G	G	A	A	G	G	C	C	G	G	A	A	G	G	A	A	G	G	G	G	A	A	G	G	A	A	A	A	A	A	A	A	G	G	G	G	G	G	G	G	A	A	G	G	C	C	C	C	G	G	G	G	C	C	A	A	G	G	G	G	C	C	G	G	G	G	G	G	G	G	A	A	G	G	C	C	G	G	G	G	C	C	G	G	G	G	G	G	G	G	G	G	G	G	A	A	C	C	A	A	G	G	G	G	A	A	A	A	C	C	A	A	G	G	A	A	A	A	G	G	C	C	A	A	G	G	A	A	G	G	A	A	A	A	C	C	A	A	G	G	G	G	C	C	G	G	G	G	A	A	A	A	G	G	G	G	G	G	A	A	C	C	G	G	C	C	C	C	G	G	A	A	A	A	G	G	G	G	A	A	G	G	G	G	A	A	C	C	C	C	T	T	G	G	G	G	A	A	C	C	C	C	C	C	G	G	A	A	G	G	A	A	G	G	G	G	G	G	G	G	A	A	C	C	A	A	G	G	A	A	G	G	C	C	G	G	C	C	A	A	A	A	G	G	A	A	G	G	G	G	G	G	A	A	A	A	A	A	C	C	A	A	C	C	C	C	G	G	C	C	C	C	G	G	G	G	G	G	C	C	A	A	C	C	C	C	G	G	A	A	G	G	A	A	A	A	C	C	A	A	G	G	A	A	A	A	A	A	A	A	G	G	G	G	A	A	A	A	G	G	A	A	A	A	G	G	G	G	A	A	A	A	A	A	C	C	A	A	G	G	G	G	G	G	A	A	A	A	A	A	C	C	G	G	G	G	G	G	A	A	A	A	G	G	G	G	G	G	G	G	A	A	A	A	A	A	G	G	G	G	G	G	C	C	C	C	A	A	G	G	A	A	A	A	G	G	A	A	A	A	G	G	G	G	A	A	A	A	A	A	G	G	G	G	A	A	G	G	C	C	C	C	A	A	G	G	G	G	G	G	G	G	A	A	G	G	C	C	A	A	G	G	G	G	G	G	C	C	G	G	A	A	C	C	C	C	A	A	G	G	C	C	G	G	G	G	A	A	G	G	G	G	G	G	G	G	C	C	C	C	A	A	A	A	A	A	A	A	A	A	C	C	G	G	G	G	A	A	C	C	G	G	C	C	G	G	G	G	A	A	C	C	A	A	A	A	G	G	A	A	A	A	G	G	C	C	C	C	G	G	G	G	A	A	G	G	G	G	A	A	C	C	G	G	A	A	C	C	A	A	G	G	A	A	A	A	G	G	G	G	G	G	G	G	G	G	A	A	C	C	C	C	A	A	G	G	G	G	G	G	G	G	A	A	A	A	G	G	A	A	G	G	G	G	G	G	G	G	G	G	A	A	G	G	A	A	G	G	G	G	A	A	G	G	G	G	A	A	A	A	G	G	G	G	G	G	C	C	G	G	C	C	G	G	G	G	G	G	A	A	C	C	A	A	A	A	A	A	C	C	A	A	A	A	C	C	G	G	G	G	G	G	A	A	A	A	G	G	G	G	A	A	A	A	G	G	A	A	A	A	C	C	A	A	G	G	A	A	G	G	A	A	C	C	G	G	A	A	G	G	A	A	A	A	A	A	C	C	G	G	G	G	A	A	A	A	A	A	A	A	G	G	G	G	A	A	G	G	G	G	G	G	C	C	G	G	C	C	A	A	G	G	A	A	A	A	A	A	G	G	A	A	G	G	A	A	C	C	A	A	G	G	C	C	G	G	C	C	G	G	G	G	G	G	G	G	A	A	G	G	A	A	G	G	G	G	A	A	C	C	G	G	C	C	C	C	C	C	A	A	G	G	A	A	A	A	C	C	G	G	G	G	A	A	C	C	C	C	G	G	G	G	A	A	C	C	A	A	A	A	A	A	C	C	A	A	C	C	A	A	G	G	C	C	C	C	A	A	G	G	G	G	A	A	C	C	G	G	A	A	G	G	C	C	A	A	G	G	A	A	G	G	A	A	G	G	A	A	A	A	A	A	C	C	C	C	A	A	G	G	C	C	A	A	C	C	A	A	G	G	G	G	A	A	C	C	A	A	C	C	A	A	G	G	G	G	A	A	G	G	C	C	A	A	A	A	A	A	A	A	G	G	G	G	G	G	G	G	A	A	G	G	G	G	A	A	A	A	G	G	C	C	G	G	A	A	A	A	A	A	A	A	A	A	G	G	G	G	A	A	C	C	A	A	A	A	G	G	G	G	A	A	G	G	G	G	G	G	G	G	G	G	G	G	A	A	G	G	G	G	A	A	A	A	A	A	C	C	A	A	A	A	A	A	C	C	G	G	G	G	G	G	A	A	G	G	A	A	A	A	A	A	A	A	G	G	C	C	A	A	A	A	A	A	A	A	A	A	G	G	G	G	A	A	A	A	G	G	A	A	A	A	A	A	G	G	C	C	A	A	A	A	C	C	C	C	C	C	G	G	G	G	G	G	C	C	A	A	A	A	G	G	G	G	G	G	A	A	A	A	A	A	A	A	A	A	A	A	G	G	A	A	C	C	G	G	C	C	G	G	G	G	G	G	G	G	A	A	A	A	G	G	G	G	G	G	G	G	A	A	A	A	A	A	A	A	C	C	A	A	G	G	G	G	C	C	G	G	A	A	C	C	G	G	C	C	A	A	G	G	A	A	A	A	A	A	A	A	G	G	G	G	A	A	A	A	G	G	G	G	G	G	G	G	C	C	A	A	C	C	G	G	A	A	C	C	G	G	A	A	A	A	C	C	G	G	G	G	C	C	C	C	G	G	A	A	A	A	A	A	C	C	A	A	A	A	C	C	C	C	G	G	A	A	G	G	A	A	G	G	C	C	G	G	C	C	G	G	A	A	A	A	C	C	A	A	G	G	C	C	A	A	C	C	G	G	C	C	A	A	G	G	G	G	A	A	G	G	A	A	A	A	G	G	A	A	A	A	C	C	A	A	G	G	G	G	A	A	G	G	A	A	G	G	A	A	C	C	G	G	C	C	A	A	A	A	G	G	C	C	C	C	A	A	G	G	A	A	A	A	G	G	A	A	A	A	A	A	G	G	G	G	C	C	C	C	A	A	G	G	A	A	A	A	C	C	G	G	G	G	C	C	A	A	A	A	G	G	G	G	G	G	A	A	G	G	C	C	A	A	G	G	G	G	A	A	G	G	G	G	A	A	G	G	A	A	C	C	G	G	A	A	A	A	A	A	A	A	A	A	A	A	A	A	G	G	A	A	G	G	G	G	A	A	G	G	G	G	A	A	A	A	A	A	G	G	A	A	A	A	A	A	G	G	A	A	C	C	A	A	G	G	A	A	C	C	C	C	G	G	G	G	A	A	C	C	G	G	A	A	A	A	G	G	G	G	G	G	A	A	C	C	G	G	A	A	A	A	A	A	A	A	G	G	A	A	G	G	G	G	C	C	A	A	A	A	G	G	A	A	G	G	A	A	A	A	A	A	A	A	G	G	A	A	A	A	A	A	G	G	C	C	G	G	G	G	C	C	G	G	C	C	C	C	A	A	C	C	G	G	A	A	A	A	A	A	G	G	C	C	C	C	A	A	A	A	C	C	A	A	C	C	G	G	A	A	A	A	C	C	A	A	C	C	C	C	A	A	A	A	C	C	G	G	G	G	A	A	G	G	G	G	G	G	A	A	C	C	A	A	G	G	A	A	A	A	G	G	A	A	G	G	A	A	C	C	G	G	A	A	A	A	G	G	G	G	C	C	C	C	A	A	G	G	G	G	C	C	G	G	A	A	C	C	G	G	A	A	G	G	A	A	C	C	A	A	G	G	C	C	C	C	G	G	A	A	A	A	C	C	C	C	A	A	C	C	G	G	G	G	C	C	C	C	A	A	G	G	G	G	A	A	G	G	A	A	G	G	A	A	C	C	A	A	C	C	A	A	C	C	C	C	G	G	A	A	C	C	G	G	A	A	G	G	A	A	G	G	G	G	G	G	G	G	A	A	G	G	A	A	C	C	0	0	A	A	A	A	G	G	G	G	A	A	A	A	G	G	A	A	A	A	A	A	G	G	A	A	A	A	C	C	A	A	G	G	C	C	G	G	G	G	C	C	G	G	G	G	G	G	A	A	A	A	A	A	G	G	A	A	A	A	A	A	A	A	A	A	A	A	G	G	A	A	G	G	C	C	A	A	G	G	A	A	A	A	C	C	A	A	A	A	G	G	G	G	C	C	A	A	G	G	A	A	A	A	A	A	G	G	A	A	C	C	C	C	A	A	C	C	C	C	A	A	G	G	G	G	A	A	A	A	C	C	A	A	A	A	G	G	A	A	A	A	A	A	A	A	G	G	A	A	G	G	G	G	A	A	G	G	G	G	A	A	G	G	G	G	A	A	C	C	A	A	A	A	G	G	A	A	G	G	C	C	C	C	C	C	C	C	G	G	G	G	G	G	G	G	A	A	C	C	G	G	G	G	C	C	C	C	G	G	C	C	A	A	G	G	G	G	A	A	G	G	C	C	G	G	G	G	A	A	C	C	A	A	A	A	G	G	A	A	A	A	G	G	A	A	G	G	C	C	A	A	C	C	A	A	A	A	G	G	C	C	A	A	A	A	A	A	C	C	A	A	A	A	A	A	G	G	A	A	G	G	G	G	C	C	A	A	T	T	G	G	A	A	A	A	A	A	G	G	G	G	G	G	G	G	A	A	A	A	G	G	A	A	A	A	G	G	C	C	C	C	C	C	C	C	G	G	A	A	A	A	A	A	G	G	A	A	A	A	A	A	C	C	G	G	G	G	C	C	A	A	C	C	C	C	C	C	G	G	G	G	G	G	G	G	G	G	C	C	C	C	A	A	A	A	A	A	G	G	A	A	G	G	A	A	A	A	A	A	A	A	G	G	C	C	G	G	G	G	G	G	A	A	A	A	G	G	A	A	C	C	A	A	G	G	G	G	A	A	A	A	A	A	G	G	A	A	A	A	G	G	G	G	G	G	A	A	C	C	C	C	A	A	A	A	A	A	A	A	G	G	A	A	G	G	C	C	A	A	G	G	G	G	G	G	G	G	G	G	A	A	A	A	A	A	A	A	G	G	C	C	A	A	C	C	G	G	A	A	A	A	G	G	G	G	G	G	A	A	C	C	A	A	C	C	C	C	A	A	C	C	G	G	G	G	G	G	C	C	A	A	A	A	A	A	A	A	G	G	G	G	C	C	C	C	G	G	G	G	A	A	A	A	A	A	G	G	A	A	G	G	A	A	G	G	C	C	C	C	G	G	A	A	A	A	G	G	G	G	C	C	G	G	A	A	C	C	G	G	G	G	A	A	C	C	C	C	G	G	A	A	C	C	A	A	G	G	A	A	G	G	A	A	G	G	A	A	G	G	G	G	G	G	G	G	A	A	G	G	G	G	G	G	C	C	A	A	G	G	G	G	G	G	A	A	G	G	A	A	G	G	G	G	A	A	A	A	A	A	C	C	G	G	G	G	G	G	G	G	G	G	G	G	A	A	G	G	A	A	G	G	A	A	A	A	A	A	C	C	C	C	C	C	A	A	A	A	G	G	C	C	G	G	A	A	G	G	G	G	G	G	G	G	A	A	G	G	A	A	C	C	A	A	A	A	C	C	G	G	A	A	C	C	G	G	A	A	A	A	A	A	A	A	C	C	C	C	G	G	G	G	C	C	C	C	G	G	G	G	G	G	G	G	A	A	G	G	G	G	A	A	C	C	A	A	A	A	A	A	A	A	G	G	G	G	A	A	C	C	A	A	G	G	A	A	C	C	C	C	A	A	G	G	A	A	A	A	G	G	G	G	A	A	G	G	C	C	G	G	A	A	C	C	A	A	C	C	A	A	G	G	C	C	C	C	A	A	C	C	C	C	A	A	A	A	C	C	G	G	C	C	G	G	A	A	A	A	G	G	G	G	C	C	G	G	A	A	A	A	C	C	A	A	G	G	A	A	A	A	G	G	G	G	G	G	G	G	A	A	A	A	G	G	C	C	A	A	A	A	A	A	C	C	G	G	G	G	A	A	G	G	A	A	G	G	A	A	C	C	A	A	A	A	C	C	A	A	G	G	C	C	C	C	G	G	G	G	C	C	G	G	A	A	A	A	A	A	A	A	A	A	C	C	C	C	A	A	G	G	C	C	G	G	G	G	A	A	G	G	A	A	A	A	G	G	G	G	A	A	A	A	A	A	G	G	C	C	A	A	G	G	A	A	A	A	A	A	G	G	G	G	C	C	A	A	G	G	C	C	A	A	A	A	A	A	G	G	A	A	A	A	G	G	A	A	G	G	A	A	A	A	G	G	A	A	G	G	G	G	A	A	A	A	A	A	C	C	A	A	G	G	A	A	G	G	G	G	A	A	C	C	A	A	A	A	A	A	A	A	A	A	G	G	G	G	A	A	C	C	A	A	G	G	G	G	C	C	C	C	G	G	G	G	G	G	G	G	G	G	G	G	A	A	G	G	G	G	C	C	A	A	A	A	G	G	C	C	G	G	A	A	A	A	G	G	G	G	G	G	C	C	A	A	G	G	C	C	C	C	A	A	A	A	A	A	C	C	A	A	A	A	G	G	C	C	A	A	C	C	C	C	C	C	A	A	A	A	A	A	A	A	A	A	A	A	A	A	A	A	G	G	G	G	A	A	G	G	A	A	G	G	A	A	A	A	G	G	G	G	C	C	A	A	A	A	G	G	G	G	A	A	G	G	A	A	C	C	C	C	G	G	C	C	G	G	A	A	C	C	G	G	G	G	A	A	G	G	A	A	C	C	G	G	A	A	C	C	G	G	C	C	C	C	A	A	C	C	A	A	G	G	G	G	C	C	G	G	C	C	A	A	T	T	A	A	A	A	A	A	A	A	A	A	G	G	A	A	A	A	G	G	G	G	C	C	A	A	G	G	A	A	G	G	A	A	A	A	A	A	G	G	G	G	G	G	C	C	G	G	A	A	G	G	A	A	G	G	G	G	A	A	A	A	A	A	A	A	G	G	A	A	A	A	A	A	G	G	A	A	A	A	G	G	G	G	G	G	G	G	G	G	A	A	G	G	C	C	A	A	A	A	G	G	A	A	A	A	G	G	G	G	A	A	A	A	C	C	C	C	G	G	G	G	G	G	G	G	A	A	G	G	A	A	G	G	G	G	G	G	A	A	G	G	G	G	C	C	A	A	A	A	G	G	G	G	A	A	C	C	G	G	G	G	G	G	C	C	G	G	A	A	C	C	G	G	A	A	G	G	C	C	A	A	A	A	G	G	A	A	G	G	C	C	C	C	G	G	A	A	C	C	G	G	A	A	G	G	G	G	C	C	C	C	G	G	A	A	A	A	G	G	G	G	G	G	G	G	C	C	G	G	A	A	G	G	C	C	G	G	A	A	G	G	C	C	C	C	G	G	G	G	A	A	A	A	A	A	G	G	A	A	C	C	A	A	C	C	G	G	G	G	A	A	A	A	C	C	G	G	G	G	G	G	A	A	G	G	A	A	G	G	G	G	A	A	G	G	G	G	G	G	G	G	G	G	G	G	A	A	G	G	A	A	A	A	G	G	A	A	G	G	G	G	A	A	G	G	G	G	C	C	G	G	G	G	A	A	C	C	A	A	C	C	G	G	A	A	A	A	G	G	A	A	G	G	G	G	A	A	G	G	C	C	G	G	C	C	G	G	A	A	C	C	G	G	A	A	A	A	G	G	C	C	G	G	A	A	A	A	A	A	C	C	C	C	A	A	G	G	G	G	A	A	G	G	A	A	A	A	A	A	G	G	G	G	G	G	G	G	G	G	A	A	A	A	G	G	G	G	A	A	A	A	G	G	A	A	G	G	G	G	C	C	G	G	G	G	G	G	A	A	G	G	C	C	G	G	A	A	G	G	G	G	A	A	A	A	G	G	G	G	A	A	G	G	C	C	G	G	A	A	C	C	A	A	G	G	G	G	C	C	A	A	G	G	A	A	A	A	C	C	G	G	A	A	C	C	C	C	A	A	A	A	G	G	G	G	A	A	G	G	G	G	G	G	A	A	A	A	G	G	A	A	A	A	G	G	G	G	C	C	A	A	G	G	G	G	G	G	C	C	A	A	A	A	A	A	A	A	C	C	A	A	C	C	A	A	G	G	A	A	A	A	G	G	C	C	C	C	G	G	G	G	G	G	G	G	G	G	G	G	G	G	G	G	G	G	A	A	A	A	G	G	G	G	C	C	G	G	A	A	A	A	G	G	A	A	G	G	A	A	G	G	A	A	C	C	G	G	A	A	A	A	A	A	G	G	A	A	A	A	G	G	G	G	A	A	G	G	C	C	G	G	A	A	A	A	A	A	A	A	A	A	C	C	G	G	C	C	A	A	C	C	A	A	C	C	G	G	G	G	A	A	A	A	C	C	A	A	C	C	G	G	C	C	A	A	C	C	G	G	A	A	G	G	G	G	A	A	C	C	A	A	G	G	A	A	A	A	C	C	G	G	G	G	G	G	C	C	A	A	C	C	C	C	A	A	C	C	A	A	G	G	A	A	A	A	A	A	C	C	A	A	G	G	G	G	G	G	C	C	G	G	G	G	A	A	A	A	C	C	A	A	G	G	A	A	A	A	A	A	A	A	G	G	G	G	G	G	C	C	G	G	G	G	A	A	G	G	C	C	C	C	G	G	G	G	G	G	G	G	A	A	C	C	G	G	G	G	G	G	G	G	C	C	C	C	A	A	A	A	G	G	A	A	C	C	A	A	G	G	G	G	G	G	G	G	G	G	G	G	G	G	A	A	G	G	G	G	C	C	C	C	A	A	A	A	G	G	A	A	G	G	C	C	G	G	A	A	G	G	C	C	C	C	G	G	A	A	A	A	G	G	A	A	G	G	G	G	G	G	A	A	A	A	C	C	G	G	A	A	G	G	A	A	A	A	A	A	G	G	G	G	G	G	G	G	C	C	A	A	A	A	G	G	G	G	G	G	A	A	C	C	G	G	G	G	A	A	A	A	C	C	A	A	G	G	C	C	G	G	G	G	C	C	G	G	C	C	G	G	G	G	C	C	C	C	C	C	A	A	A	A	A	A	A	A	G	G	G	G	G	G	A	A	G	G	G	G	G	G	G	G	C	C	G	G	A	A	A	A	A	A	A	A	G	G	C	C	C	C	A	A	A	A	G	G	G	G	G	G	G	G	C	C	A	A	C	C	A	A	G	G	G	G	G	G	G	G	A	A	A	A	C	C	A	A	A	A	A	A	A	A	A	A	C	C	A	A	C	C	G	G	A	A	A	A	A	A	C	C	C	C	G	G	C	C	A	A	A	A	A	A	A	A	G	G	G	G	C	C	G	G	G	G	G	G	A	A	G	G	G	G	A	A	G	G	G	G	A	A	C	C	G	G	G	G	C	C	C	C	G	G	A	A	G	G	A	A	A	A	A	A	G	G	G	G	C	C	A	A	G	G	A	A	C	C	C	C	G	G	G	G	G	G	G	G	C	C	A	A	G	G	C	C	C	C	G	G	G	G	A	A	A	A	A	A	A	A	G	G	G	G	A	A	G	G	G	G	G	G	G	G	G	G	A	A	G	G	G	G	A	A	A	A	A	A	G	G	G	G	G	G	A	A	A	A	G	G	G	G	A	A	C	C	G	G	A	A	C	C	C	C	G	G	A	A	C	C	A	A	A	A	A	A	C	C	C	C	G	G	A	A	A	A	G	G	A	A	A	A	G	G	A	A	C	C	C	C	G	G	G	G	G	G	A	A	G	G	G	G	G	G	A	A	A	A	C	C	G	G	A	A	C	C	A	A	A	A	C	C	A	A	A	A	A	A	C	C	G	G	A	A	G	G	A	A	A	A	G	G	G	G	G	G	C	C	G	G	C	C	G	G	G	G	C	C	C	C	A	A	C	C	A	A	A	A	A	A	A	A	G	G	G	G	A	A	A	A	G	G	A	A	C	C	A	A	A	A	A	A	C	C	C	C	A	A	A	A	A	A	A	A	A	A	A	A	G	G	A	A	A	A	G	G	C	C	A	A	G	G	C	C	C	C	G	G	G	G	A	A	A	A	A	A	A	A	G	G	A	A	G	G	A	A	C	C	G	G	A	A	G	G	A	A	A	A	G	G	A	A	A	A	A	A	A	A	C	C	A	A	G	G	A	A	G	G	C	C	C	C	C	C	G	G	A	A	A	A	C	C	C	C	C	C	C	C	G	G	A	A	G	G	A	A	C	C	G	G	A	A	A	A	G	G	G	G	G	G	G	G	A	A	C	C	A	A	G	G	A	A	G	G	G	G	A	C	C	C	C	C	C	C	A	A	G	G	A	A	G	G	C	C	G	G	C	C	G	G	G	G	A	A	C	C	A	A	A	A	C	C	A	A	A	A	A	A	C	C	A	A	G	G	C	C	A	A	A	A	G	G	C	C	G	G	G	G	A	A	A	A	A	A	A	A	A	A	G	G	A	A	A	A	G	G	G	G	C	C	G	G	A	A	A	A	C	C	G	G	A	A	G	G	G	G	G	G	G	G	G	G	G	G	A	A	C	C	A	A	A	A	G	G	C	C	G	G	A	A	G	G	A	A	G	G	C	C	C	C	A	A	C	C	G	G	G	G	G	G	G	G	C	C	G	G	A	A	G	G	G	G	G	G	G	G	A	A	G	G	A	C	G	G	A	A	A	A	G	G	G	G	A	A	A	A	G	G	G	G	G	G	G	G	A	A	A	A	G	G	G	G	G	G	A	A	G	G	C	C	C	C	G	G	A	A	A	A	C	C	A	A	A	A	A	A	G	G	A	A	G	G	A	A	G	G	C	C	G	G	G	G	G	G	G	G	C	C	A	A	A	A	A	A	C	C	C	C	G	G	A	A	G	G	A	A	C	C	C	C	G	G	G	G	G	G	G	G	A	A	G	G	C	C	A	A	C	C	A	A	G	G	C	C	G	G	G	G	C	C	A	A	G	G	G	G	A	A	C	C	G	G	C	C	A	A	G	G	A	A	G	G	C	C	G	G	G	G	C	C	G	G	G	G	A	A	G	G	A	A	G	G	G	G	G	G	A	A	G	G	C	C	A	A	C	C	G	G	C	C	G	G	G	G	G	G	G	G	A	A	G	G	A	A	A	A	G	G	G	G	A	A	A	A	G	G	G	G	A	A	A	A	C	C	C	C	A	A	G	G	G	G	C	C	C	C	G	G	G	G	A	A	A	A	A	A	A	A	A	A	C	C	G	G	A	A	A	A	G	G	A	A	A	A	A	A	G	G	G	G	A	A	A	A	A	A	C	C	G	G	A	A	A	A	A	A	G	G	C	C	C	C	A	A	G	G	G	G	A	A	G	G	C	C	C	C	C	C	G	G	A	A	A	A	G	G	G	G	G	G	C	C	G	G	A	A	A	A	C	C	C	C	C	C	A	A	C	C	C	C	A	A	C	C	G	G	G	G	G	G	C	C	G	G	C	C	C	C	G	G	G	G	C	C	A	A	A	A	A	A	C	C	G	G	C	C	G	G	C	C	C	C	G	G	C	C	G	G	G	G	G	G	G	G	C	C	A	A	G	G	C	C	G	G	C	C	G	G	A	A	A	A	G	G	G	G	A	A	A	A	A	A	A	A	A	A	C	C	C	C	G	G	A	A	A	A	C	C	G	G	A	A	A	A	C	C	C	C	A	A	A	A	A	A	G	G	G	G	A	A	A	A	G	G	C	C	G	G	G	G	G	G	A	A	A	A	A	A	G	G	C	C	A	A	G	G	A	A	G	G	G	G	A	A	T	T	G	G	G	G	A	A	A	A	G	G	C	C	A	A	G	G	C	C	G	G	G	G	A	A	G	G	C	C	A	A	C	C	G	G	A	A	G	G	G	G	G	G	C	C	C	C	A	A	G	G	A	A	A	A	G	G	C	C	A	A	C	C	G	G	C	C	A	A	G	G	C	C	G	G	C	C	A	A	A	A	C	C	A	A	A	A	G	G	C	C	A	A	G	G	A	A	G	G	G	G	C	C	C	C	C	C	G	G	C	C	A	A	G	G	C	C	A	A	G	G	A	A	A	A	A	A	C	C	A	A	C	C	A	A	G	G	A	A	A	A	A	A	A	A	A	A	A	A	A	A	A	A	A	A	C	C	C	C	A	A	A	A	A	A	A	A	A	A	A	A	A	A	G	G	C	C	C	C	C	C	C	C	A	A	A	A	G	G	A	A	A	A	A	A	G	G	G	G	A	A	A	A	A	A	G	G	G	G	G	G	C	C	G	G	A	A	A	A	G	G	G	G	A	A	C	C	A	A	A	A	A	A	G	G	C	C	C	C	G	G	G	G	G	G	G	G	G	G	G	G	G	G	A	A	C	C	C	C	G	G	C	C	G	G	A	A	A	A	A	A	A	A	C	C	A	A	A	A	A	A	A	A	C	C	C	C	C	C	G	G	G	G	C	C	G	G	A	A	G	G	G	G	C	C	G	G	C	C	A	A	G	G	A	A	G	G	G	G	C	C	C	C	A	A	G	G	A	A	G	G	C	C	G	G	A	A	A	A	G	G	G	G	A	A	A	A	G	G	A	A	A	A	A	A	G	G	G	G	A	A	A	A	G	G	G	G	C	C	C	C	C	C	A	A	C	C	A	A	G	G	A	A	A	A	C	C	A	A	A	A	G	G	A	A	C	C	A	A	C	C	A	A	G	G	A	A	G	G	A	A	A	A	C	C	G	G	A	A	A	A	A	A	A	A	A	A	A	A	A	A	C	C	A	A	C	C	G	G	A	A	A	A	A	A	A	A	A	A	A	A	G	G	A	A	G	G	C	C	A	A	G	G	G	G	A	A	C	C	G	G	G	G	G	G	A	A	A	A	G	G	G	G	A	A	A	A	A	A	A	A	G	G	G	G	C	C	A	A	A	A	A	A	A	A	A	A	G	G	C	C	G	G	A	A	A	A	A	A	G	G	A	A	A	A	A	A	G	G	A	A	A	A	C	C	G	G	G	G	A	A	G	G	A	A	C	C	G	G	G	G	A	A	G	G	A	A	G	G	A	A	G	G	A	A	A	A	G	G	G	G	C	C	G	G	A	A	C	C	G	G	A	A	A	A	A	A	C	C	C	C	C	C	G	G	C	C	A	A	A	A	G	G	C	C	G	G	G	G	A	A	G	G	G	G	C	C	A	A	A	A	A	A	C	C	G	G	A	A	G	G	G	G	G	G	A	A	C	C	G	G	G	G	G	G	G	G	G	G	C	C	A	A	C	C	A	A	G	G	G	G	C	C	A	A	G	G	A	A	A	A	G	G	C	C	A	A	G	G	G	G	C	C	G	G	G	G	C	C	A	A	G	G	G	G	C	C	A	A	G	G	A	A	A	A	A	A	A	A	A	A	G	G	A	A	A	A	A	A	C	C	A	A	G	G	A	A	A	A	G	G	G	G	G	G	C	C	C	C	C	C	G	G	G	G	A	A	C	C	C	C	C	C	A	A	C	C	A	A	A	A	A	A	A	A	G	G	A	A	G	G	A	A	G	G	C	C	A	A	G	G	C	C	A	A	A	A	C	C	A	A	G	G	G	G	A	A	A	A	C	C	A	A	G	G	A	A	A	A	G	G	G	G	G	G	G	G	G	G	A	A	G	G	C	C	C	C	A	A	A	A	A	A	A	A	G	G	C	C	A	A	G	G	C	C	C	C	A	A	G	G	C	C	G	G	G	G	A	A	A	A	G	G	G	G	A	A	A	A	G	G	G	G	G	G	G	G	G	G	G	G	A	A	G	G	A	A	G	G	A	A	G	G	A	A	C	C	A	A	A	A	A	A	A	A	A	A	G	G	C	C	C	C	C	C	G	G	C	C	G	G	A	A	A	A	A	A	A	A	G	G	A	A	G	G	C	C	G	G	A	A	G	G	A	A	A	A	A	A	A	A	A	A	G	G	A	A	G	G	G	G	G	G	C	C	C	C	G	G	C	C	A	A	A	A	A	A	A	A	C	C	G	G	C	C	A	A	A	A	A	A	C	C	A	A	G	G	G	G	A	A	A	A	G	G	C	C	A	A	C	C	A	A	A	A	A	A	A	A	G	G	C	C	A	A	G	G	A	A	C	C	G	G	C	C	G	G	G	G	G	G	C	C	C	C	A	A
Fish_00203	G	G	A	G	A	A	A	A	A	A	A	G	G	G	A	C	A	A	G	G	C	C	A	T	A	G	A	C	A	G	C	C	A	A	A	G	C	G	G	G	G	G	A	A	G	G	A	A	A	T	A	A	A	G	A	T	C	C	C	C	A	C	A	C	A	C	A	G	G	G	A	A	A	A	0	0	C	C	A	C	A	C	A	A	A	A	G	G	A	A	A	C	C	C	A	A	A	A	A	A	A	G	G	G	C	C	G	G	A	A	A	G	A	C	A	A	G	G	G	G	A	A	A	C	G	G	C	C	A	G	A	G	A	C	C	C	A	A	G	G	G	G	A	G	C	C	C	C	C	C	G	G	A	A	C	C	A	A	C	C	A	C	G	G	C	G	A	A	A	G	A	A	A	A	G	G	C	C	A	C	G	G	G	G	A	T	A	C	C	C	A	C	A	C	A	G	A	G	C	C	G	G	A	A	A	G	C	C	A	A	A	G	A	C	C	C	A	A	A	C	A	G	A	A	A	G	A	A	C	C	G	G	C	C	A	C	G	G	C	C	G	G	A	G	A	G	C	C	G	G	G	G	A	G	A	A	A	A	A	A	A	G	G	G	A	A	A	C	G	G	G	G	A	A	A	G	G	G	A	G	A	G	A	G	A	C	A	G	A	A	G	G	C	C	A	A	A	A	C	C	A	C	A	C	A	G	A	A	A	C	A	A	G	G	A	C	A	G	G	G	A	A	A	T	A	C	A	A	A	A	C	C	A	C	G	G	A	C	A	A	G	G	G	G	C	C	C	C	A	A	A	A	A	G	A	G	C	C	A	A	G	G	A	A	A	G	G	G	A	A	A	A	A	C	C	C	A	A	A	G	A	G	G	G	A	A	A	C	A	G	G	G	A	G	G	G	G	G	A	A	A	A	A	A	A	A	G	G	C	C	A	C	G	G	C	C	A	A	A	G	C	C	G	G	A	G	A	A	A	A	C	C	G	G	A	G	A	A	A	A	A	G	C	C	A	G	G	G	G	G	A	C	A	G	A	G	A	C	A	A	A	C	C	C	G	G	C	C	A	C	G	G	A	G	G	G	G	G	A	C	A	G	G	G	C	C	A	G	A	C	A	A	A	A	A	A	A	A	A	A	A	A	A	G	G	G	A	C	G	G	A	G	A	A	G	G	A	A	A	G	A	A	A	G	G	G	A	C	G	G	A	A	A	A	0	0	A	G	A	A	A	G	G	G	A	A	A	A	A	C	C	C	A	A	C	C	A	G	C	C	A	A	G	G	A	C	A	C	A	G	A	A	G	G	G	G	A	A	A	G	C	C	A	G	C	C	A	A	C	C	A	G	A	G	A	A	C	C	A	A	A	G	A	G	G	G	G	G	T	T	A	A	G	G	A	A	A	G	A	A	C	G	G	G	A	A	G	G	G	G	A	C	A	A	A	C	A	A	A	G	A	C	G	G	G	G	C	C	A	A	A	G	A	G	A	A	G	G	G	G	A	G	A	G	C	C	A	G	G	G	A	G	A	G	C	C	A	A	A	A	G	G	A	A	A	A	C	C	A	C	G	G	C	C	A	G	A	A	A	C	G	G	A	C	G	G	A	C	G	G	C	C	G	G	A	A	A	A	A	G	A	C	A	G	A	A	G	G	C	C	A	A	A	A	A	G	G	G	G	G	C	C	A	G	A	A	G	G	A	A	C	C	A	G	A	A	A	C	A	G	A	C	A	C	A	G	A	G	G	G	A	A	G	G	G	G	C	C	A	G	A	A	A	A	A	A	A	A	A	G	A	A	A	T	A	A	G	G	A	T	G	G	A	C	G	G	C	C	A	C	A	A	A	G	A	C	A	G	A	A	A	G	C	C	G	G	G	G	C	C	C	C	C	C	A	A	A	A	A	A	C	C	A	A	G	G	A	A	A	A	G	G	C	G	A	C	A	G	G	G	A	A	C	C	A	G	A	A	C	G	A	G	C	C	T	T	G	G	C	C	A	C	A	A	G	G	C	C	C	C	A	G	C	C	A	A	C	C	A	G	A	A	A	A	A	A	A	C	C	C	C	C	A	A	A	A	A	A	A	G	A	G	C	C	A	G	A	G	A	C	A	G	G	G	A	C	C	C	A	A	G	G	C	C	G	G	A	G	A	A	C	C	C	C	G	G	A	C	A	G	A	C	A	G	A	A	G	G	A	G	A	G	C	C	C	C	A	G	C	C	A	G	G	G	A	G	A	G	C	C	A	G	A	G	A	A	A	A	A	G	A	G	G	G	C	C	G	G	A	A	A	G	C	C	A	G	A	G	A	G	C	C	G	G	A	T	A	A	G	G	A	G	A	A	A	A	A	A	A	A	A	C	C	G	C	C	A	A	C	C	G	G	A	A	G	G	A	G	G	G	A	G	A	C	G	G	G	G	A	A	G	G	A	A	A	A	A	G	A	G	G	G	G	G	A	G	A	C	G	G	A	G	C	C	C	C	A	G	A	A	A	A	A	C	A	C	C	C	A	G	A	G	A	C	A	C	A	G	A	G	G	G	C	C	G	G	A	G	G	G	A	G	G	G	A	G	A	G	G	G	A	G	A	A	C	C	A	C	A	C	A	A	G	G	A	C	A	A	G	G	A	A	G	G	A	G	A	A	A	C	A	G	A	C	G	G	A	A	A	G	A	C	G	G	A	A	A	A	A	A	A	G	A	A	A	A	C	C	A	A	A	G	G	G	A	G	A	G	C	C	A	G	G	G	A	A	A	A	A	A	A	A	A	G	A	G	A	C	A	A	A	A	A	G	G	G	A	G	A	A	A	G	G	G	A	A	G	G	A	A	G	G	A	C	A	G	A	A	C	C	A	G	A	A	A	C	A	G	G	G	C	C	G	G	C	C	A	A	A	G	G	G	A	A	A	C	A	C	C	C	A	G	A	G	G	G	G	G	A	C	A	C	A	G	A	G	A	A	A	A	A	G	A	G	G	G	A	C	A	G	G	G	G	G	G	G	C	C	G	G	A	C	C	C	A	G	A	A	A	A	C	C	G	G	A	C	A	A	A	G	A	C	A	G	A	G	A	A	A	C	G	G	A	A	A	C	G	G	C	C	A	C	C	C	A	A	G	G	A	A	A	C	G	G	A	A	G	G	A	G	A	A	G	G	A	A	G	G	C	C	A	G	G	G	A	G	A	C	A	T	A	A	C	C	G	G	G	G	G	G	G	G	A	G	A	G	C	C	A	G	G	G	C	C	G	G	G	G	A	C	A	C	A	G	G	G	A	A	A	A	A	G	A	C	C	C	A	A	A	G	G	G	G	G	G	G	A	C	0	0	A	A	C	C	A	G	A	G	G	G	C	C	G	G	C	C	G	G	G	G	A	A	A	A	A	A	A	G	A	G	G	G	G	G	G	G	A	A	A	A	G	G	G	G	A	A	A	T	G	G	G	G	A	G	G	G	0	0	A	C	G	G	A	A	G	G	A	G	A	C	A	C	C	C	G	G	G	G	A	A	C	G	A	A	C	C	C	C	A	C	C	C	A	A	A	G	C	C	C	C	C	C	A	A	A	C	A	A	A	G	C	C	A	G	A	A	G	G	A	A	G	G	A	A	A	A	G	G	A	G	G	G	A	C	A	A	A	A	A	G	A	G	G	G	A	G	A	A	C	C	A	A	A	C	G	G	A	T	G	G	C	C	G	G	G	G	A	G	A	C	A	A	A	G	G	G	A	A	G	G	A	A	A	A	A	A	C	C	A	C	A	A	A	A	G	G	A	G	A	G	A	C	G	G	G	G	C	C	A	A	A	G	A	G	A	C	A	A	A	A	A	C	A	A	G	G	C	C	G	G	A	G	A	A	A	A	A	G	A	C	A	A	A	G	G	G	A	G	A	G	A	G	G	G	A	C	A	A	A	G	A	A	A	C	G	G	A	A	A	A	A	A	C	C	G	G	A	A	A	C	A	A	A	A	A	G	C	C	G	G	G	G	G	G	A	A	G	G	A	A	A	G	G	G	G	G	A	G	A	G	C	C	A	A	A	A	A	A	C	C	A	G	C	C	G	G	A	A	A	G	A	G	A	G	A	G	A	G	C	C	G	G	A	G	A	A	A	A	C	C	G	G	A	A	A	G	G	G	A	A	A	C	A	G	A	A	A	G	A	A	A	A	A	G	C	C	A	C	C	C	C	C	C	C	G	G	A	G	A	C	A	G	G	G	A	G	A	A	A	A	A	G	G	G	G	G	A	A	A	C	G	G	A	C	A	G	C	C	A	G	G	G	A	C	C	C	A	A	A	C	A	G	A	A	C	C	A	A	G	G	C	C	A	A	A	A	C	C	G	G	A	A	A	A	A	A	A	A	A	A	G	G	A	A	A	A	G	G	A	A	A	C	G	G	G	G	C	C	G	G	A	G	A	A	A	A	C	C	C	C	A	G	A	G	A	C	C	C	C	C	A	A	G	G	A	G	G	G	A	G	A	G	A	A	A	A	A	A	G	G	A	C	G	G	A	G	A	G	A	G	A	G	A	A	A	A	A	G	A	A	A	G	A	C	A	A	G	G	A	A	A	C	A	A	A	A	A	A	A	A	A	A	A	A	C	C	C	G	G	G	A	G	G	G	A	G	A	C	G	G	A	G	A	A	A	G	A	A	A	G	G	G	A	G	G	G	A	C	A	A	A	G	A	G	G	G	G	G	A	A	G	G	A	G	C	C	G	G	C	C	A	G	A	A	A	C	T	T	G	G	A	G	A	A	A	G	A	C	C	C	A	G	A	G	A	A	A	G	A	C	G	G	A	A	A	G	A	A	A	C	G	G	G	G	A	C	A	A	A	G	G	G	A	G	G	G	A	A	A	G	A	C	G	G	A	A	G	G	A	C	A	A	A	A	A	A	A	G	G	G	A	A	A	G	A	C	A	A	A	G	A	A	A	C	G	G	A	G	G	G	A	A	A	C	A	A	A	C	C	C	C	G	G	G	A	A	C	C	A	A	A	C	A	G	C	C	A	G	A	A	A	A	G	G	A	C	G	G	A	A	C	C	A	C	A	A	A	G	G	G	G	G	A	A	0	0	C	C	G	G	A	G	A	C	A	G	A	G	A	G	A	A	A	G	A	C	G	G	A	A	A	A	A	G	A	G	A	A	A	C	A	A	A	G	A	C	A	G	A	G	A	C	C	C	A	G	A	C	C	C	G	G	G	G	C	C	A	A	G	G	G	G	A	C	A	G	A	G	A	G	G	G	A	A	A	G	A	C	C	C	A	G	G	G	A	A	A	G	A	C	A	G	A	G	A	G	A	A	A	G	A	C	A	G	G	G	A	G	C	C	A	A	A	A	A	C	A	G	A	A	A	G	A	G	A	G	A	C	A	T	G	G	A	A	C	C	A	C	A	G	A	A	A	C	G	G	A	A	A	A	A	G	A	A	A	G	G	G	A	A	A	G	G	G	A	C	A	G	A	C	G	G	A	G	C	C	A	A	A	G	A	A	A	G	A	C	A	G	A	A	A	A	A	C	G	G	A	G	A	A	A	G	A	C	G	G	A	C	G	G	A	G	G	G	A	G	A	G	A	G	A	A	G	G	A	G	A	C	A	A	A	G	A	G	A	G	C	C	C	C	G	G	C	C	G	G	A	A	A	C	A	A	A	A	A	A	A	C	A	A	G	G	A	A	A	G	G	G	C	C	A	A	C	C	A	A	G	G	A	G	G	G	A	C	G	G	A	A	A	A	A	G	A	G	A	C	A	A	G	G	G	G	A	G	A	C	A	G	A	A	G	G	A	G	A	A	A	A	A	C	A	A	A	C	C	C	C	C	A	G	G	G	A	G	A	A	A	A	A	G	A	C	A	A	A	A	C	C	G	G	A	G	A	A	A	C	A	A	A	A	G	G	G	G	C	C	A	A	C	C	A	A	G	G	A	A	G	G	A	A	A	C	G	G	G	G	A	A	A	G	C	C	A	A	G	G	A	G	C	C	G	G	A	A	C	C	G	G	A	G	C	C	A	A	C	C	A	A	A	A	C	C	A	G	A	A	A	C	C	C	G	G	A	G	A	G	A	A	A	A	A	A	G	G	A	A	A	G	A	A	C	C	A	C	A	A	G	G	A	A	G	G	A	A	A	G	A	A	A	G	A	G	A	G	A	A	G	G	A	G	A	C	G	G	A	G	A	A	C	C	A	C	A	A	G	G	A	G	G	G	A	G	A	G	A	A	C	C	A	G	A	T	A	A	G	G	G	G	A	C	T	T	A	A	A	G	C	C	C	C	A	G	A	G	A	G	G	G	A	A	G	G	A	G	A	A	A	C	G	G	G	G	A	A	T	T	G	G	A	G	G	G	A	G	A	G	A	C	A	G	C	C	G	G	A	G	A	G	C	C	A	C	A	G	A	C	A	G	C	C	G	G	A	A	C	C	A	C	A	A	A	C	C	C	A	A	A	C	A	G	A	G	A	A	C	C	A	G	A	G	A	G	G	G	A	A	G	G	A	G	C	C	A	C	C	C	G	G	A	G	C	C	A	A	A	A	A	G	A	G	A	A	C	C	G	G	G	G	A	T	A	C	C	C	A	C	A	G	A	G	G	G	A	C	A	A	A	A	A	A	A	A	A	A	C	C	A	A	A	G	A	G	A	G	A	A	A	A	A	A	G	G	A	C	A	A	G	G	A	C	A	C	A	A	A	A	G	G	G	G	A	G	A	A	A	G	A	G	A	A	A	C	A	C	A	G	C	C	A	G	A	A	A	T	A	A	A	G	A	A	A	G	A	G	C	C	C	C	A	C	G	G	A	G	A	A	A	A	C	C	A	C	A	A	A	A	A	C	C	C	G	G	A	G	A	C	A	A	G	G	A	C	G	G	G	G	G	G	A	A	G	G	A	G	A	G	A	C	A	C	G	G	G	G	G	G	A	A	A	C	A	A	C	C	G	G	A	G	C	C	C	C	C	C	A	C	A	G	A	A	G	G	A	A	A	G	C	C	G	G	C	C	A	A	A	A	G	G	A	G	G	G	C	C	A	A	A	C	A	C	A	C	C	C	A	C	A	A	G	G	A	G	A	A	A	A	A	G	A	G	A	A	A	A	A	C	C	C	C	C	G	G	C	C	A	A	C	C	G	G	G	G	A	G	A	G	A	A	A	G	A	G	C	C	A	G	A	A	A	C	A	A	G	G	G	G	G	G	G	G	A	A	A	G	A	G	C	C	A	G	G	G	A	G	G	G	A	C	A	A	A	G	G	G	A	C	A	A	A	C	C	C	G	G	G	G	G	G	A	G	A	A	G	G	G	G	A	A	A	G	C	C	A	A	C	C	C	C	A	C	A	A	A	A	G	G	A	A	A	A	A	A	C	C	A	A	A	A	A	G	A	A	A	A	A	C	G	G	C	C	A	C	A	A	A	G	G	G	A	G	C	C	A	G	A	A	A	A	A	A	A	A	A	A	G	G	G	G	C	C	A	G	A	C	A	A	A	G	A	G	G	G	A	A	A	C	A	G	A	A	A	A	A	A	G	G	A	G	C	G	A	A	A	A	A	A	A	C	G	G	G	G	A	G	G	G	G	G	G	G	A	C	A	G	A	G	C	C	A	G	G	G	G	G	A	G	A	A	G	G	A	G	A	A	A	G	A	T	C	C	A	A	A	G	A	G	G	G	A	C	G	G	A	A	C	G	A	G	G	G	A	C	A	A	G	G	C	C	G	G	A	G	A	A	A	A	A	A	G	G	A	A	G	G	A	G	A	G	G	G	G	G	A	A	A	G	A	G	A	G	C	C	A	A	A	A	A	A	G	G	A	A	A	A	G	G	A	G	G	G	C	C	A	A	A	A	A	C	A	A	A	A	A	C	G	G	A	C	A	C	A	G	G	G	G	G	C	C	A	A	G	G	G	G	G	G	G	G	A	A	A	G	G	G	A	A	A	G	A	A	A	A	A	A	A	C	A	A	A	A	A	G	C	C	A	G	A	G	A	A	A	A	G	G	C	C	A	A	G	G	A	A	C	C	A	A	G	G	A	A	A	G	C	C	A	C	A	A	A	G	A	C	G	G	C	C	A	G	A	A	A	G	G	G	A	A	A	G	C	C	G	G	A	C	A	C	G	G	A	A	A	A	A	G	A	G	A	G	C	C	A	A	A	A	A	A	C	C	A	A	C	C	A	G	A	G	G	G	G	G	A	G	A	A	G	G	G	G	C	C	A	G	C	C	A	G	C	C	A	C	C	C	C	C	A	A	A	C	A	T	A	G	A	G	A	G	A	A	A	A	C	C	A	G	A	G	A	C	A	C	A	G	A	A	A	C	A	A	G	G	A	A	A	C	A	A	A	G	A	T	A	C	G	G	A	A	A	A	A	A	G	G	A	A	A	A	G	G	G	G	G	G	A	G	A	A	G	G	G	G	A	A	A	A	A	A	A	A	A	C	G	G	A	G	A	A	C	C	C	C	A	G	C	C	A	A	G	G	A	G	A	A	A	G	C	C	A	A	A	G	G	G	A	G	A	G	A	A	A	G	G	G	A	G	A	A	A	G	G	G	A	C	C	C	G	G	A	A	G	G	A	G	A	A	A	A	G	G	A	G	A	A	A	A	A	C	G	G	C	C	A	G	A	G	A	C	A	C	A	G	A	A	A	G	A	A	A	G	C	C	G	G	G	G	G	G	A	A	A	A	C	C	A	C	A	A	C	C	A	A	A	G	A	A	A	G	A	G	A	C	G	G	A	A	G	G	G	G	A	C	C	C	A	C	A	G	G	G	G	G	G	G	G	G	A	A	A	A	A	A	A	G	A	A	A	A	A	G	A	G	A	C	A	A	G	G	G	G	A	C	A	A	A	G	G	G	A	G	A	G	A	T	A	G	A	G	G	G	A	G	A	G	A	C	A	A	G	G	G	G	A	A	G	G	C	C	A	G	A	A	G	G	A	A	G	G	G	G	A	G	A	A	C	C	A	A	A	A	G	G	A	G	A	A	A	A	A	A	G	G	C	C	A	A	G	G	A	G	A	G	A	G	G	G	C	C	G	G	A	A	C	C	G	G	A	A	C	C	A	G	A	G	A	C	A	A	A	G	A	C	A	A	G	G	A	G	G	G	G	G	A	G	A	G	G	G	C	C	A	A	A	G	A	A	A	A	A	A	A	G	A	C	A	A	A	A	G	G	A	A	C	C	A	A	G	G	G	G	A	A	A	A	A	A	C	C	G	G	A	C	A	A	A	C	A	A	C	C	A	G	A	A	A	A	C	C	G	G	G	G	A	G	G	G	C	C	A	C	G	G	A	G	G	G	C	C	A	G	A	C	A	A	C	C	A	C	G	G	A	A	C	C	A	A	A	C	A	C	G	G	G	G	G	G	A	G	A	C	G	G	A	C	A	C	A	A	G	G	A	A	A	A	A	A	A	C	A	C	A	G	A	G	0	0	A	A	A	G	A	A	A	A	C	C	G	G	A	A	A	C	A	G	A	C	A	G	A	G	C	C	A	G	A	A	A	A	A	G	A	C	C	C	A	A	A	A	G	G	C	C	A	C	G	G	A	G	C	C	A	C	A	A	A	A	A	G	G	G	A	A	A	A	G	G	G	G	A	A	A	G	A	A	A	G	C	C	A	G	G	G	A	C	G	G	G	G	A	G	A	G	G	G	A	G	A	C	G	G	G	G	G	G	G	G	A	G	A	A	A	A	A	A	A	A	A	G	A	A	G	G	A	C	G	G	A	A	A	A	A	A	A	C	C	C	A	G	A	G	A	C	A	G	A	A	A	G	A	G	A	G	0	0	A	G	A	A	G	G	G	G	A	C	A	G	A	C	A	A	A	A	A	G	G	G	G	G	A	A	C	C	G	G	A	G	G	G	A	G	A	A	C	C	A	C	A	G	A	A	C	C	C	C	A	G	A	A	C	C	A	A	C	C	A	C	G	G	G	G	A	A	A	G	0	0	C	C	A	A	G	G	A	A	C	C	G	G	G	G	A	G	A	G	G	G	A	A	G	G	C	C	A	A	A	G	A	C	A	G	A	A	A	G	G	G	A	C	C	C	A	C	G	G	G	G	C	C	A	C	C	C	G	G	C	C	A	C	A	G	G	G	G	G	G	G	A	G	A	C	A	A	G	G	A	A	G	G	G	G	A	G	G	G	C	G	C	C	C	C	A	G	C	C	C	C	T	T	G	G	A	G	A	A	A	C	A	C	G	G	A	C	A	C	G	G	A	C	A	G	G	G	C	C	A	G	A	G	A	C	A	G	A	G	A	A	A	G	A	C	A	G	A	G	A	G	A	A	A	A	A	A	A	A	G	G	C	C	C	C	A	A	G	G	A	C	A	A	G	G	A	A	A	G	A	G	A	G	G	G	G	G	C	C	G	G	A	A	C	C	A	G	A	C	A	G	A	A	G	G	G	G	C	C	A	A	A	C	A	C	A	G	A	G	A	C	G	G	A	G	A	A	A	C	G	G	A	A	G	G	A	G	A	A	A	G	G	G	G	G	A	A	A	G	A	C	A	G	A	A	A	C	G	G	G	G	G	G	A	G	A	G	A	C	G	G	C	C	A	C	A	A	A	G	A	G	A	C	A	A	A	A	A	A	A	C	C	C	A	G	A	C	A	A	A	A	A	A	A	G	A	C	A	A	A	G	A	G	C	C	A	A	A	A	G	G	A	G	A	C	A	A	C	C	A	C	A	C	A	A	A	A	G	G	A	G	A	C	G	G	A	A	A	C	A	C	G	G	G	G	A	G	A	A	A	G	A	G	A	C	A	G	A	A	A	G	A	A	A	G	C	C	A	G	A	G	C	C	A	G	A	A	G	G	G	G	A	A	A	A	A	G	G	G	A	A	A	G	G	G	A	G	G	G	A	A	A	A	A	C	A	A	A	A	A	G	A	A	A	C	A	G	A	G	A	G	A	G	A	C	A	A	A	G	C	C	C	C	A	G	A	A	G	G	A	G	A	C	A	C	G	G	A	A	A	C	C	C	A	G	A	G	C	C	A	C	A	C	A	C	A	G	A	G	A	C	C	C	G	G	A	G	A	A	A	A	C	C	A	G	A	A	A	C	A	A	A	A	C	C	A	A	G	G	A	A	A	G	A	G	G	G	G	G	G	G	G	G	A	A	A	A	A	G	A	G	A	C	A	A	A	A	A	A	A	C	G	G	G	G	G	G	C	C	A	G	A	C	A	G	G	G	A	A	A	C	A	C	A	C	A	G	G	G	G	G	A	A	A	G	A	C	A	G	A	A	A	G	A	A	G	G	G	G	G	G	A	C	G	G	G	G	A	A	C	C	A	G	A	G	A	A	A	C	G	G	G	G	A	A	A	A	A	A	A	A	A	C	G	G	G	G	A	A	G	G	A	C	A	G	A	G	C	C	G	G	A	G	G	G	A	G	A	A	A	C	A	A	G	G	A	A	A	A	A	G	A	A	G	G	A	A	A	A	A	C	A	G	A	A	A	A	A	C	A	G	A	A	A	G	C	C	A	C	A	C	A	A	A	A	G	G	A	G	G	G	A	G	A	A	A	G	C	C	G	G	A	G	A	A	A	C	G	G	A	G	A	G	G	G	A	G	A	A	C	C	C	C	A	G	G	G	A	A	G	G	C	C	A	G	G	G	A	C	C	C	A	A	A	G	C	C	C	C	G	G	C	C	G	G	G	G	G	G	A	G	A	G	C	C	T	T	A	A	A	C	G	G	A	A	G	G	A	G	A	G	A	G	A	G	G	G	A	G	G	G	G	G	G	G	A	G	A	C	A	C	C	C	A	A	C	C	A	G	G	G	A	A	A	G	G	G	A	G	A	T	A	G	A	G	C	C	A	C	G	G	A	A	A	G	G	G	A	A	A	A	C	C	G	G	A	C	A	A	G	G	A	A	A	A	A	G	A	C	A	A	G	G	G	G	A	A	G	G	A	A	A	A	A	C	G	G	A	A	A	A	C	C	A	C	G	G	A	A	A	G	A	C	A	C	G	G	G	G	A	G	A	C	G	G	C	C	A	G	C	C	A	C	G	G	A	A	A	G	A	A	G	G	G	G	A	G	G	G	A	G	A	A	A	A	G	G	C	C	A	A	A	A	A	A	A	A	A	A	A	A	G	G	A	C	A	C	A	C	A	G	A	A	A	A	A	C	G	G	C	C	G	G	A	A	A	A	A	A	C	C	G	G	A	G	A	G	C	C	G	G	A	G	G	G	A	G	A	G	G	G	G	G	A	C	A	G	A	G	C	C	A	G	C	C	G	G	A	A	A	A	A	C	A	G	A	G	A	C	A	G	A	A	A	A	A	G	C	C	A	A	G	G	C	C	G	G	A	C	A	G	G	G	A	C	A	G	C	C	A	A	G	G	A	G	A	C	A	A	A	C	G	G	C	C	A	A	A	A	C	C	A	G	A	A	C	C	G	G	A	G	A	A	A	A	G	G	A	A	G	G	G	G	A	G	A	A	C	C	G	G	G	G	G	G	A	A	G	G	A	A	A	G	A	G	G	G	A	G	G	G	A	A	A	C	C	C	G	G	C	C	A	C	C	C	A	G	A	G	A	G	G	G	G	G	G	G	G	G	C	C	G	G	C	C	A	G	A	C	A	G	G	G	A	A	A	G	G	G	G	G	A	A	A	C	A	C	G	G	G	G	A	G	A	G	G	G	A	A	A	G	A	A	C	C	C	C	A	C	A	G	A	A	A	G	A	A	A	A	C	G	A	G	G	G	A	A	A	A	A	A	A	A	A	A	A	A	A	A	G	G	A	A	C	C	G	G	A	G	A	G	G	G	A	G	A	G	C	C	A	A	G	G	C	G	C	C	A	G	C	C	A	A	A	G	G	G	A	A	A	A	A	G	A	C	A	A	A	T	A	A	A	C	A	G	A	A	G	G	A	G	A	A	A	G	A	G	G	G	C	C	A	G	G	G	C	C	A	A	G	G	G	G	G	G	C	C	A	A	A	A	C	C	G	G	G	G	A	G	A	C	A	A	A	G	G	G	A	A	A	A	G	G	A	A	A	G	G	G	A	G	A	G	A	G	A	A	T	T	C	C	A	G	G	G	A	G	A	C	A	A	A	A	A	A	A	A	G	G	A	A	C	C	C	C	A	G	A	A	A	G	A	G	A	A	G	G	A	A	A	C	A	A	A	A	C	C	A	G	C	C	C	C	C	C	G	G	C	C	G	G	A	G	A	A	G	G	G	G	A	A	A	G	C	C	C	C	A	A	A	A	A	C	G	G	G	G	C	C	A	G	C	C	A	T	G	G	G	G	G	G	G	G	G	G	C	C	A	A	A	A	A	A	A	G	A	A	A	A	G	G	A	G	G	G	A	G	A	A	C	C	G	G	A	A	G	G	A	G	A	A	C	C	A	G	G	G	C	C	G	G	A	C	G	G	C	C	G	G	A	A	A	G	C	C	A	G	A	A	C	C	C	C	A	G	G	G	A	G	G	G	A	G	A	A	C	C	A	A	A	G	C	C	A	C	A	A	C	C	A	G	A	G	A	A	G	G	G	G	A	A	A	G	A	G	A	G	C	C	C	C	A	A	A	G	C	C	A	A	G	G	A	G	G	G	A	C	A	A	A	A	A	C	A	C	A	A	A	G	A	A	C	C	A	G	A	A	A	G	G	G	A	A	G	G	A	G	A	G	A	C	A	A	G	G	A	A	G	G	C	C	G	G	A	A	A	G	A	C	G	G	A	G	A	G	A	A	G	G	A	G	A	C	A	G	C	C	A	A	A	C	A	G	A	A	A	A	G	G	C	C	A	A	C	C	C	C	G	G	A	G	A	A	G	G	A	G	G	G	C	C	A	G	A	A	A	G	A	C	A	C	A	A	A	G	C	C	C	C	G	G	A	C	A	G	A	G	A	G	G	G	A	A	G	G	A	A	A	G	A	A	G	G	A	C	G	G	G	G	G	G	A	A	A	A	A	G	G	G	A	G	A	G	C	C	C	C	A	C	A	C	A	A	A	A	G	G	A	G	A	G	G	G	G	G	A	G	G	G	C	C	C	C	A	G	G	G	G	G	A	G	G	G	A	A	A	G	G	G	A	A	A	A	A	A	A	C	A	A	G	G	A	C	A	C	A	A	C	C	A	C	C	C	A	A	A	G	A	A	G	G	A	C	A	G	A	C	C	C	A	G	A	C	G	G	A	G	A	G	A	G	G	G	A	G	C	C	A	G	A	G	C	C	A	A	A	G	A	G	A	G	G	G	A	C	A	A	A	C	A	C	G	G	A	A	A	G	G	G	A	G	A	G	A	A	A	G	G	G	A	A	A	G	G	G	A	G	G	G	G	G	A	A	A	A	A	G	C	C	A	C	G	G	A	A	A	C	G	G	C	C	C	C	A	A	C	C	G	G	C	C	A	A	A	A	A	C	C	C	A	A	C	C	A	A	G	G	A	A	C	C	A	A	A	A	G	G	C	C	A	G	A	G	A	A	C	C	G	G	A	A	A	A	A	A	A	A	C	C	A	A	A	G	A	G	A	C	C	C	A	A	A	G	A	A	G	G	C	C	A	C	C	G	A	A	G	G	A	C	A	G	A	G	A	C	C	C	A	A	G	G	G	G	A	C	A	A	A	G	A	G	A	G	A	G	A	A	A	G	A	A	A	G	A	C	A	A	G	G	A	G	A	A	A	A	A	G	C	C	C	C	A	C	A	A	G	G	G	G	A	G	A	C	A	G	A	G	A	A	A	A	A	G	A	C	G	G	A	A	A	C	A	G	G	G	A	G	A	G	A	G	A	A	A	G	C	C	G	G	A	G	G	G	A	G	A	G	A	C	G	G	A	G	T	T	C	G	A	A	G	G	A	A	A	A	A	G	A	A	A	A	C	C	A	A	G	G	A	A	G	G	A	G	G	G	C	C	A	G	A	A	A	G	A	A	A	C	C	C	A	A	G	G	A	C	A	A	A	A	A	A	A	G	A	C	A	A	C	C	C	C	A	C	G	G	G	G	A	C	C	C	A	C	G	G	A	G	A	A	G	G	C	C	G	G	A	G	G	G	A	A	G	G	A	A	A	C	A	G	G	G	C	G	G	G	A	G	A	A	A	G	G	G	G	G	A	G	G	G	A	A	C	C	A	G	A	A	A	C	A	G	G	G	G	G	A	A	G	G	G	G	A	G	A	G	C	C	A	G	A	G	A	A	G	G	A	G	A	G	A	A	G	G	G	G	A	C	A	A	G	G	G	G	A	A	G	G	A	G	A	G	G	G	G	G	C	C	G	G	G	G	C	C	A	A	C	C	A	A	A	G	A	C	A	A	C	C	G	G	C	C	A	A	G	G	T	T	A	C	A	A	A	A	G	G	A	A	A	A	A	G	C	C	A	C	A	G	C	C	A	A	A	G	A	G	C	C	G	G	A	C	A	C	A	G	A	C	A	A	G	G	A	A	A	G	A	G	C	C	A	G	C	G	A	A	A	A	A	G	A	G	G	G	C	C	A	C	A	G	A	C	A	A	C	C	A	A	A	A	A	A	G	G	A	G	A	C	A	G	A	C	G	G	G	G	C	C	A	C	A	A	A	A	A	G	A	G	G	G	A	G	A	A	A	G	A	G	G	G	A	A	G	G	A	A	A	A	G	G	G	G	A	A	C	C	A	A	A	C	A	A	A	A	A	G	A	G	A	G	A	C	G	G	A	G	G	G	A	A	A	A	G	G	A	C	C	C	G	G	A	C	A	A	A	A	A	G	A	G	A	G	C	C	C	G	A	A	A	A	A	G	G	G	C	C	A	G	A	C	A	T	A	G	A	G	C	C	C	C	A	G	A	A	A	G	G	G	A	G	A	A	A	C	A	G	G	G	G	G	A	A	A	A	C	G	A	A	A	G	A	A	G	G	G	G	G	G	A	C	A	G	A	G	A	G	C	C	A	A	A	A	G	G	G	G	A	A	A	G	A	G	A	A	A	G	A	A	A	C	G	G	G	G	A	G	A	A	C	C	A	G	C	C	A	G	G	G	C	C	A	A	C	C	A	C	G	G	C	C	A	C	A	A	G	G	A	A	A	G	G	G	G	G	A	G	G	G	G	G	G	G	A	A	A	A	A	A	G	G	A	G	A	G	A	C	G	G	A	A	A	A	A	G	A	G	A	C	G	G	A	A	A	A	G	G	A	G	A	C	C	C	C	C	G	G	C	C	C	C	A	A	A	G	G	G	A	G	G	G	C	C	G	G	A	A	A	G	A	A	G	G	A	C	C	C	A	G	A	A	A	G	A	C	A	G	A	G	G	G	G	G	G	G	G	G	A	G	A	G	A	C	G	G	A	C	A	C	A	C	G	G	A	G	A	G	A	A	A	C	A	G	A	A	G	G	C	G	G	G	A	C	A	A	G	G	A	G	G	G	A	A	A	A	G	G	A	C	A	A	A	A	G	G	G	G	C	C	A	A	G	G	A	A	A	C	C	C	A	G	A	G	A	A	A	C	C	C	A	G	A	A	G	G	A	G	C	C	A	A	A	G	G	G	A	A	C	C	G	G	C	C	A	G	A	G	C	C	C	C	G	G	G	G	A	A	A	A	G	G	A	G	A	G	A	G	G	G	A	G	A	G	G	G	A	G	A	A	A	A	A	A	C	C	A	A	A	G	A	A	A	G	C	C	A	G	G	G	A	A	C	C	C	C	A	C	A	A	A	G	A	A	C	C	A	C	A	A	A	A	A	A	A	A	A	A	G	G	A	G	G	G	A	C	A	A	A	G	G	G	A	G	G	G	A	G	A	G	A	C	G	G	A	G	G	G	G	G	A	G	G	G	A	A	C	C	A	G	G	G	C	C	A	A	C	C	G	G	G	G	A	C	A	G	A	T	G	G	A	C	A	G	A	G	A	G	A	A	A	G	A	G	G	G	A	G	G	G	G	G	G	G	G	G	C	C	A	A	A	G	A	G	A	A	A	G	A	A	A	C	G	G	A	G	A	C	G	G	G	G	C	C	C	C	A	C	C	C	G	G	A	A	A	A	A	G	C	C	G	G	G	G	A	G	A	C	A	C	G	G	A	A	A	A	A	A	A	A	A	A	A	A	A	G	G	G	A	A	A	G	G	G	A	G	A	C	A	C	C	C	A	A	A	A	G	G	A	A	A	A	A	A	A	G	A	G	G	G	A	G	G	G	A	C	G	G	G	G	C	C	G	G	C	C	A	G	A	G	A	A	A	G	A	A	A	G	C	C	A	G	A	A	G	G	A	A	A	A	A	G	C	C	A	A	A	G	A	A	G	G	G	G	A	G	A	A	C	G	A	G	A	A	A	G	G	G	G	G	A	A	G	G	A	C	A	G	C	C	A	G	A	G	A	A	A	G	A	A	A	A	A	G	A	C	A	G	A	A	A	G	G	G	A	T	C	C	A	A	A	G	T	T	A	C	A	G	A	C	A	G	C	C	A	G	A	A	A	G	A	A	C	C	A	G	A	A	A	C	A	A	G	G	A	A	A	A	A	A	G	G	A	G	G	G	G	G	A	C	G	G	A	A	A	G	G	G	A	G	C	C	A	A	A	G	G	G	G	G	C	G	A	C	A	A	A	G	A	C	A	G	A	A	A	A	C	C	G	G	A	G	0	0	A	A	A	G	A	G	A	A	G	G	A	C	C	C	A	G	A	C	A	G	C	C	C	C	G	G	G	G	A	G	G	G	G	G	A	C	A	A	A	G	A	A	A	A	A	C	G	G	A	A	A	G	A	A	C	C	A	A	A	A	A	C	G	G	G	G	A	G	A	G	A	A	A	C	G	G	A	A	G	G	A	G	C	C	A	C	A	A	C	C	C	C	A	G	G	G	A	G	C	C	A	G	G	G	G	G	C	C	A	A	A	C	A	C	A	A	G	G	A	G	A	G	G	G	C	C	A	G	A	A	A	A	A	C	A	C	A	C	A	A	G	G	A	C	C	C	G	G	A	A	A	A	A	C	A	A	A	A	G	G	G	G	G	G	A	G	G	G	A	A	A	G	A	A	A	G	A	A	A	C	C	C	G	G	C	C	A	A	A	A	A	G	G	G	A	A	A	A	A	A	A	G	A	A	G	G	A	G	A	A	A	A	A	A	C	C	A	A	A	A	A	A	G	G	G	G	A	A	A	C	A	G	C	C	G	G	G	G	A	C	A	A	A	C	A	G	G	G	G	G	A	G	A	A	C	C	A	G	A	A	A	G	A	G	A	C	A	A	G	G	A	A	C	C	A	A	G	G	C	C	G	G	A	G	G	G	A	C	A	G	C	C	G	G	A	A	A	A	G	G	A	C	A	C	A	C	C	C	A	G	C	C	A	G	A	A	A	G	G	G	G	G	A	G	A	G	C	C	A	G	A	A	A	C	G	G	G	G	A	A	C	C	A	C	A	A	A	A	A	A	A	A	C	C	A	C	A	A	A	G	G	G	A	G	G	G	C	C	A	C	A	C	A	C	A	C	A	A	A	G	A	A	A	A	A	A	C	C	G	G	A	G	A	A	C	C	A	G	C	C	A	G	A	A	A	A	C	C	A	G	T	T	A	A	C	C	G	G	A	C	C	C	G	G	C	C	A	A	A	A	C	C	C	G	C	C	G	G	G	G	A	A	A	G	A	A	A	A	T	T	A	G	G	G	G	G	G	G	G	G	A	G	A	A	C	C	G	G	A	G	G	G	A	A	A	G	A	G	A	G	A	A	A	A	A	C	A	G	G	G	A	G	C	C	G	G	C	C	A	A	A	A	A	C	A	A	A	C	0	0	C	C	A	A	A	A	A	A	A	G	A	A	G	G	A	G	C	C	A	A	A	A	A	C	A	G	A	A	A	C	A	A	G	G	T	T	A	A	A	G	A	A	C	C	G	G	C	C	A	A	A	A	G	G	G	G	A	G	G	G	A	G	A	A	T	T	A	G	G	G	A	T	A	A	A	A	A	A	A	A	A	G	C	C	A	G	A	A	A	G	C	C	A	A	A	C	A	A	A	A	A	A	A	G	G	G	A	A	G	G	A	A	A	A	G	G	G	G	A	T	G	G	A	A	A	G	A	A	A	A	G	G	A	A	A	G	A	A	A	G	A	C	A	G	G	G	A	A	G	G	A	C	A	A	G	G	C	C	A	A	A	A	C	C	C	C	A	A	G	G	A	G	A	G	A	G	A	A	A	G	A	A	A	C	A	A	G	G	A	C	G	G	A	G	A	G	A	C	G	G	C	C	A	G	A	C	C	C	A	A	A	A	A	C	A	C	G	G	G	G	A	G	A	G	A	G	A	G	A	G	A	A	A	A	A	C	C	C	C	C	A	A	A	C	C	C	A	G	A	G	A	A	A	A	C	C	G	G	A	C	A	A	G	G	A	G	A	G	A	A	A	A	A	C	A	A	A	C	G	G	A	G	A	G	A	G	G	G	A	A	A	G	A	A	A	G	A	A	G	G	A	C	C	C	A	A	A	G	A	C	A	A	G	G	A	G	A	A	A	A	C	C	A	G	G	G	G	G	G	G	A	A	G	G	A	A	A	A	G	G	A	C	A	G	A	A	A	A	A	A	A	A	A	C	G	G	A	G	A	C	A	G	A	G	A	G	A	G	A	G	A	C	A	C	C	C	A	G	A	G	G	G	G	G	G	G	A	A	A	G	G	G	C	C	A	G	A	A	C	C	A	C	G	G	G	G	G	G	A	C	G	G	A	A	G	G	A	A	G	G	G	G	A	G	A	A	A	A	A	A	G	G	A	A	G	G	A	G	G	G	A	A	A	A	G	G	A	A	A	A	A	A	A	C	A	A	A	T	G	G	C	C	C	G	A	A	G	G	A	C	A	A	A	C	A	A	G	G	G	G	A	C	A	A	A	G	A	A	G	G	A	A	C	C	A	A	C	C	A	A	A	A	G	G	A	G	A	A	A	A	A	A	A	C	A	G	A	G	G	G	A	G	A	A	A	C	A	G	A	A	G	G	G	G	A	A	A	G	A	G	A	A	A	A	A	G	G	G	A	A	G	G	G	G	A	G	A	A	C	C	A	A	A	G	A	G	G	G	A	G	A	C	A	A	A	C	A	G	A	G	G	G	A	A	A	A	C	C	G	G	G	G	C	C	G	G	A	G	G	G	A	A	A	C	A	A	A	G	A	G	A	G	A	A	G	G	G	G	A	G	G	G	A	A	A	A	A	G	G	G	G	G	A	A	G	G	A	G	A	G	A	C	A	G	A	C	A	C	A	A	A	G	A	G	A	G	A	G	A	A	A	G	A	A	G	G	A	A	C	C	A	G	A	C	C	C	A	A	C	C	G	G	C	C	A	A	A	A	A	C	A	A	A	C	C	C	G	G	C	C	A	A	A	A	A	T	A	G	G	G	A	G	A	C	G	G	C	C	G	G	A	A	C	C	G	G	A	G	A	G	G	G	A	G	A	T	A	A	A	G	A	C	A	G	A	C	A	C	A	A	A	C	G	G	G	G	A	G	A	A	A	C	A	G	A	C	G	G	A	A	G	G	A	C	A	G	A	C	A	G	G	G	A	G	A	A	A	G	A	A	A	G	C	C	A	G	G	G	C	C	A	A	A	C	G	G	A	A	A	A	G	G	G	G	G	G	A	A	G	G	A	C	G	G	G	G	A	G	A	G	A	C	A	A	A	G	C	C	A	G	A	C	G	G	G	G	A	A	C	C	A	G	G	G	A	A	A	A	C	C	A	G	A	G	G	G	G	G	C	C	A	C	G	G	A	A	A	G	G	G	A	G	C	C	G	G	A	A	C	C	A	A	A	G	A	A	A	A	G	G	G	G	A	G	A	G	C	C	G	G	A	C	A	G	G	G	A	G	A	C	A	G	A	A	A	A	A	C	A	G	G	G	A	G	C	C	A	G	A	A	A	A	A	A	C	C	A	A	A	G	G	G	A	G	A	C	A	C	A	A	A	A	G	G	G	G	A	A	G	G	A	A	A	C	A	G	G	G	A	A	C	C	C	C	A	A	A	G	C	C	G	G	G	G	A	A	G	G	A	G	A	A	A	A	A	C	A	A	G	G	A	G	A	A	G	G	A	A	A	C	C	C	A	A	A	G	G	G	A	A	A	A	C	C	A	G	A	C	A	A	A	A	A	A	A	A	A	A	A	C	A	C	G	G	A	A	A	A	G	G	A	A	C	C	A	G	A	C	A	G	G	G	C	C	A	G	A	A	A	G	A	G	C	C	G	G	G	G	A	G	A	A	A	G	A	G	A	G	G	G	G	G	C	C	G	G	G	G	A	C	A	A	A	A	A	C	A	C	G	G	G	G	A	G	A	G	C	C	A	G	A	G	G	G	A	G	G	G	G	G	A	G	A	A	C	C	A	A	A	G	A	A	A	A	C	C	A	G	G	G	A	A	C	C	A	A	C	C	A	A	A	G	A	C	C	C	C	C	G	G	A	G	A	G	A	G	A	A	A	C	C	C	C	C	A	A	G	G	A	G	G	G	A	G	A	A	A	C	A	G	A	G	A	G	0	0	A	C	A	A	A	C	A	C	A	G	A	G	A	C	A	C	A	G	A	G	A	G	G	G	A	A	A	G	G	G	A	A	G	G	A	C	A	A	G	G	A	A	A	A	C	C	A	A	A	G	A	A	G	G	A	C	G	G	C	C	A	A	A	A	G	G	A	A	G	G	A	C	G	G	A	A	C	C	A	A	A	G	C	C	A	G	G	G	A	A	A	G	A	T	A	A	A	A	A	G	G	G	A	G	A	A	A	G	A	A	A	A	A	C	A	A	A	A	G	G	C	C	A	G	A	C	A	G	C	C	A	A	A	G	G	G	C	C	A	G	A	A	A	A	A	A	A	A	A	G	A	G	G	G	C	C	G	G	A	C	A	A	A	A	A	C	A	G	A	A	A	C	A	G	A	G	A	A	A	G	C	C	A	A	G	G	A	A	G	G	C	C	C	C	A	A	A	A	G	G	A	C	C	C	A	T	G	G	A	A	A	G	G	G	A	A	A	G	A	G	A	G	A	A	A	G	A	G	A	G	G	G	G	G	G	G	A	G	C	C	A	A	A	C	A	A	A	A	A	A	A	A	G	G	A	C	A	A	C	G	A	A	A	A	A	A	A	A	G	G	A	A	A	G	A	C	A	A	A	G	C	C	A	A	A	G	A	G	G	G	A	C	C	C	A	G	G	G	A	G	C	C	A	G	A	G	A	G	G	G	A	G	G	G	A	C	G	G	C	C	A	A	A	A	A	G	A	C	G	G	A	G	A	A	A	A	A	A	C	G	A	G	A	G	A	A	G	G	A	G	A	A	A	A	G	G	G	G	A	G	A	A	A	C	G	G	A	A	C	C	A	G	C	C	G	G	G	G	G	G	G	G	C	C	A	A	G	G	A	G	C	C	A	A	A	C	A	G	A	C	C	C	A	G	C	C	C	C	A	C	A	G	A	G	A	G	G	G	G	G	G	G	G	G	G	G	G	G	A	A	G	G	C	C	A	G	A	G	G	G	G	G	G	G	C	C	A	C	A	A	A	G	G	G	A	A	A	C	A	G	G	G	C	C	A	A	G	G	A	G	A	G	A	A	A	A	A	A	A	C	C	C	G	G	C	C	A	A	A	G	A	C	G	G	T	T	A	A	C	C	G	G	A	G	G	G	A	A	A	A	A	A	A	C	A	G	A	C	A	A	A	A	A	A	A	G	A	A	A	G	A	A	A	A	A	A	G	G	A	C	G	G	G	G	G	G	A	G	A	G	C	C	A	G	A	C	C	C	A	C	A	C	A	C	A	C	G	G	A	A	A	C	A	A	A	G	A	C	A	A	G	G	A	G	A	C	C	G	A	A	A	G	A	T	A	G	A	A	G	G	C	C	G	G	A	G	A	G	A	G	A	A	G	G	A	C	A	T	A	A	A	A	G	G	G	G	A	A	A	G	A	G	A	A	A	A	A	A	A	G	G	G	A	A	A	A	A	G	G	G	A	C	A	G	A	G	A	A	A	A	A	G	A	A	G	G	A	G	A	G	A	G	A	C	A	G	G	G	C	C	C	C	A	C	A	G	A	A	A	A	A	G	A	G	G	G	G	G	A	A	A	C	A	G	A	C	G	G	G	G	G	G	C	C	A	G	C	C	C	C	A	A	A	G	A	A	C	C	A	G	A	G	C	C	C	C	A	G	A	G	G	G	C	C	C	C	G	G	G	G	A	G	A	A	A	C	C	C	A	A	A	A	A	G	A	G	G	G	G	G	C	C	A	A	A	A	G	G	G	G	A	G	G	G	A	G	A	A	A	C	A	G	G	G	G	G	A	A	A	C	A	A	A	C	A	A	G	G	A	A	A	G	G	G	A	A	A	G	A	A	A	G	A	A	G	G	G	G	G	G	A	A	G	G	C	C	A	A	A	A	A	A	A	A	C	C	A	A	A	A	G	G	A	A	A	G	A	G	G	G	G	G	A	G	G	G	A	G	G	G	A	C	A	C	G	G	A	A	A	C	A	A	A	G	A	G	A	G	A	A	A	A	C	C	A	C	A	G	A	A	G	G	A	G	A	C	A	A	A	G	A	C	A	A	A	A	A	G	A	A	A	A	A	A	A	A	A	A	A	A	C	C	A	A	A	A	C	C	A	G	G	G	G	G	A	G	G	G	C	C	A	A	A	G	A	A	A	G	A	C	A	A	C	C	A	G	A	A	A	G	C	C	A	G	C	G	C	C	A	A	A	G	C	C	C	C	A	G	G	G	A	C	A	A	A	G	G	G	C	C	A	A	A	C	A	A	A	G	A	A	A	G	G	G	A	A	C	C	C	C	A	G	A	A	A	C	A	C	A	G	C	C	A	A	A	G	A	A	C	C	A	A	A	G	G	G	A	A	A	G	G	G	A	G	C	C	A	G	C	C	A	A	G	G	A	A	G	G	G	G	G	G	A	G	G	G	A	A	0	0	G	G	A	C	A	A	A	C	A	C	A	A	C	C	G	G	A	G	G	G	C	C	A	G	C	C	A	G	A	G	C	C	G	G	G	G	A	G	A	C	G	G	A	A	A	C	A	G	A	C	A	A	G	G	G	G	C	C	A	C	A	A	A	A	A	G	A	G	A	A	A	G	A	A	A	G	G	G	A	A	A	A	G	G	C	C	A	G	A	G	A	A	A	C	G	G	A	A	A	G	A	C	C	C	A	C	A	A	A	C	A	A	A	A	C	C	G	G	A	A	A	A	A	C	C	C	A	A	A	G	A	G	A	G	A	C	A	A	A	A	A	A	A	A	A	A	A	G	A	G	A	G	A	G	A	A	A	A	C	C	G	G	A	G	A	A	A	A	A	G	A	A	G	G	A	A	A	C	A	A	A	G	A	A	A	G	G	G	G	G	A	G	A	A	G	G	A	G	A	A	C	C	G	G	C	C	G	G	A	A	A	G	A	A	A	C	C	C	A	A	A	G	C	C	C	G	A	C	A	C	A	C	A	G	G	G	A	A	A	C	C	C	A	G	A	C	A	A	T	T	A	G	A	G	A	A	A	A	G	G	A	G	A	C	A	A	A	A	G	G	G	G	G	G	A	G	C	G	G	G	A	A	A	A	A	G	A	G	A	G	C	C	G	G	A	A	A	C	C	C	A	G	A	A	A	A	G	G	A	C	C	C	G	G	A	G	G	G	A	C	C	C	G	G	G	G	G	G	A	C	T	T	G	G	A	A	G	G	G	G	A	C	A	A	A	G	A	C	C	G	G	G	A	C	A	T	G	G	C	C	G	G	G	G	A	G	A	C	A	A	A	G	A	G	C	C	C	C	A	G	A	C	G	G	A	G	G	G	G	G	A	C	A	C	A	C	A	A	C	C	A	A	G	G	A	C	C	C	C	C	A	A	C	C	A	C	C	C	A	C	A	G	A	A	A	G	A	A	A	C	A	C	G	G	A	A	A	A	G	G	G	G	A	C	G	G	G	G	T	T	G	G	A	G	C	G	A	G	G	G	A	A	G	G	A	A	A	C	A	A	C	C	A	A	A	G	G	G	A	G	A	A	C	C	A	G	G	G	A	A	G	G	C	C	A	A	A	A	A	A	A	A	A	C	A	G	G	G	G	G	A	C	A	C	C	C	G	G	A	G	A	A	A	A	A	G	G	G	A	T	A	A	A	A	A	G	A	G	A	C	A	G	A	G	G	G	G	G	A	A	A	G	A	A	C	C	A	A	G	G	A	A	C	C	A	A	A	G	A	A	C	C	A	A	A	C	A	A	A	G	G	G	A	A	A	G	A	G	A	G	A	A	C	C	C	C	T	T	G	G	A	A	C	C	A	A	A	A	G	G	A	G	A	G	G	G	G	G	A	C	A	A	A	A	A	A	A	A	A	G	G	G	G	G	A	A	G	G	A	A	A	A	C	C	A	G	A	A	A	G	A	A	G	G	A	A	A	A	C	C	A	G	A	G	G	G	C	C	A	G	G	G	G	G	A	G	A	C	G	G	G	G	A	G	A	A	C	C	A	G	A	C	C	C	A	G	G	G	A	A	G	G	G	G	A	C	A	G	A	C	G	G	A	G	G	G	A	A	A	G	A	A	A	A	G	G	G	G	C	C	A	C	G	G	A	A	A	C	A	G	C	C	0	0	G	G	G	G	A	C	A	C	A	A	A	A	A	G	A	A	A	A	G	G	C	C	A	G	A	C	A	G	A	G	C	C	A	G	A	G	A	G	A	G	A	A	A	A	A	G	A	G	A	A	C	C	A	A	A	A	A	A	A	A	G	G	G	G	A	C	A	C	A	C	A	G	A	A	A	A	A	G	A	A	A	G	G	G	A	G	C	C	C	C	G	G	C	C	A	C	A	G	A	A	A	A	C	C	A	A	A	A	G	G	A	G	A	G	A	C	A	A	A	C	G	G	G	G	A	A	A	G	G	G	G	G	C	C	A	G	A	G	G	G	A	A	A	G	A	A	C	C	A	A	A	C	A	G	A	G	A	G	A	G	C	C	A	G	A	G	C	C	A	A	A	A	G	G	A	A	A	A	A	C	C	C	A	C	A	C	G	G	A	A	C	C	A	C	G	G	A	G	A	A	A	A	G	G	A	A	A	G	T	T	G	G	A	G	A	C	C	C	A	G	A	G	A	G	G	G	G	G	A	T	G	G	A	C	C	C	C	C	A	A	A	G	A	A	A	A	C	C	A	G	A	A	A	G	A	C	A	G	A	A	C	C	G	G	A	A	C	C	A	A	A	A	A	A	A	C	A	C	G	G	C	C	G	G	C	C	C	C	A	A	A	G	A	A	A	G	A	C	G	G	G	G	C	C	A	G	A	A	A	A	A	A	A	A	A	A	A	G	A	G	G	G	G	G	G	G	G	G	G	G	A	C	A	G	A	G	T	T	A	G	A	A	G	G	G	G	A	C	G	G	A	A	A	A	A	A	A	A	A	A	G	G	A	G	A	C	A	A	C	C	G	G	C	C	G	G	A	A	A	G	A	G	A	A	A	C	C	C	A	C	A	A	C	C	C	C	A	A	A	A	A	A	A	G	A	A	A	C	A	A	C	C	G	G	A	A	A	G	A	A	A	C	A	G	G	G	G	G	A	A	A	G	C	C	A	A	C	C	C	C	G	G	A	A	G	G	A	G	A	G	A	C	G	G	A	G	A	A	A	C	A	C	A	G	A	A	A	A	G	G	A	G	A	G	A	C	A	A	G	G	A	A	G	G	C	C	A	G	A	A	G	G	A	G	C	C	G	G	A	A	A	G	A	G	G	G	A	A	A	A	A	A	G	G	A	A	A	C	A	A	A	G	A	A	G	G	G	G	A	G	C	C	A	C	A	G	A	A	A	C	G	G	A	C	A	A	G	G	A	A	A	C	A	G	A	A	G	G	A	G	A	G	G	G	A	G	A	G	G	G	A	A	A	C	A	C	A	T	G	G	C	C	A	C	G	G	A	A	A	C	A	G	C	C	A	G	A	G	A	A	A	G	G	G	G	G	C	C	A	A	A	G	A	C	A	G	C	C	A	G	C	C	A	A	A	C	A	C	A	C	C	C	A	C	A	C	G	G	A	G	A	G	A	C	G	G	A	C	G	G	A	G	A	C	A	G	A	G	A	A	A	C	A	A	A	A	A	C	C	C	A	A	G	G	G	G	A	G	A	A	G	G	C	C	G	G	A	G	A	G	A	A	A	A	A	C	C	C	A	A	A	G	G	G	A	C	A	C	A	A	A	G	A	A	A	A	A	A	A	A	G	G	G	G	A	A	A	A	A	G	A	G	G	G	A	C	G	G	G	G	A	A	C	G	A	A	G	G	A	A	C	C	A	A	A	G	G	G	G	G	G	G	A	A	A	C	A	C	G	G	C	C	A	C	G	G	A	G	A	G	A	G	A	A	G	G	A	A	C	C	G	G	G	G	G	G	G	G	A	G	A	A	A	C	A	A	A	A	A	A	G	G	A	G	G	G	A	G	A	A	A	A	A	A	C	C	A	G	C	C	G	G	C	C	A	A	A	A	C	C	A	G	C	C	A	G	A	C	C	C	G	G	A	G	G	G	A	A	A	A	A	G	A	G	A	C	A	A	A	G	C	C	A	C	A	A	A	C	G	G	A	A	C	C	G	G	A	C	A	A	A	A	C	C	A	A	A	A	G	G	A	C	A	A	A	A	C	C	G	G	G	G	A	A	A	C	G	G	A	G	G	G	G	G	A	A	A	A	A	A	A	G	A	G	A	C	G	G	A	G	C	C	A	C	G	G	C	C	C	C	C	G	C	C	A	G	A	C	A	A	A	G	A	A	A	G	A	A	A	G	A	A	A	C	T	T	A	C	G	G	A	T	A	G	A	A	G	G	A	A	A	G	A	G	C	C	A	C	A	G	A	C	A	A	G	G	A	G	A	A	A	A	A	A	A	G	A	A	A	A	C	C	C	C	A	C	A	C	G	G	A	G	C	C	A	A	A	A	A	C	G	G	A	C	A	G	G	G	A	C	G	G	G	G	A	C	A	A	A	A	G	G	A	G	A	G	A	A	A	G	G	G	A	C	A	A	G	G	C	C	A	G	A	G	A	A	A	A	A	A	C	C	A	G	A	C	A	C	A	C	A	G	G	G	A	G	G	G	G	G	A	G	G	G	A	C	A	C	C	C	A	A	C	C	C	C	A	G	G	G	A	A	C	C	A	G	A	G	T	T	A	C	A	C	G	G	A	C	A	G	A	G	A	G	G	G	A	G	C	C	G	G	A	C	A	C	A	A	A	C	A	G	A	C	A	G	A	G	G	G	G	G	C	C	G	G	C	C	A	A	A	G	C	C	A	A	C	C	G	G	C	C	A	A	C	C	A	C	G	G	A	A	C	C	G	G	A	C	A	A	A	C	A	A	A	C	A	G	G	G	A	C	C	G	A	C	A	C	A	G	A	G	G	G	A	G	A	A	A	A	G	G	C	C	A	A	A	A	A	C	G	G	C	C	A	A	A	G	C	C	A	G	A	A	G	G	C	C	A	C	G	G	A	C	G	G	A	G	A	G	G	G	A	C	A	A	A	G	A	C	G	G	A	A	A	A	A	G	A	A	A	A	A	C	G	G	A	A	G	G	G	G	C	C	C	C	A	A	G	G	G	G	A	G	A	G	A	A	C	C	A	G	A	C	A	A	A	C	A	G	G	G	A	A	C	C	G	G	A	G	C	C	A	G	A	A	G	G	A	A	A	G	A	G	G	G	A	G	A	G	A	C	A	G	C	C	G	G	A	A	A	A	A	A	G	G	G	G	A	A	G	G	A	C	G	G	A	G	A	G	A	A	C	C	C	C	A	A	C	C	G	G	C	G	G	G	G	G	A	A	A	G	A	G	G	G	A	G	G	G	A	G	A	A	G	G	A	G	A	T	A	C	G	G	A	A	A	G	A	G	G	G	A	C	G	G	A	A	C	C	A	A	A	A	G	G	G	G	C	C	G	G	A	G	G	G	A	A	A	A	G	G	A	A	C	C	G	G	G	G	A	C	A	A	A	A	A	T	A	A	A	C	A	G	C	C	A	G	G	G	G	G	A	A	A	A	C	C	A	A	A	G	A	A	A	A	C	C	A	A	A	G	A	A	A	G	A	G	G	G	A	G	A	C	A	G	A	A	G	G	A	A	G	G	A	G	C	C	A	A	G	G	G	G	A	T	A	G	A	A	A	C	A	G	A	G	G	G	A	C	G	G	A	C	A	C	G	G	A	A	A	A	A	G	A	A	A	C	A	G	A	A	A	C	A	A	A	C	A	T	G	G	A	A	A	C	A	G	G	G	A	C	A	A	G	G	A	A	A	C	G	G	G	G	A	G	A	G	A	A	C	C	G	G	A	C	G	G	A	C	A	G	A	A	A	A	C	C	G	G	A	A	A	G	A	C	A	G	A	A	C	C	A	G	C	C	C	C	G	G	A	A	A	A	A	A	C	C	G	G	A	A	C	C	A	G	A	G	G	G	A	G	A	A	A	A	A	C	A	G	G	G	A	G	A	G	T	T	A	A	C	C	A	C	A	A	G	G	A	G	A	A	C	C	A	A	A	A	A	C	G	G	A	G	A	G	A	G	A	G	C	C	C	C	G	G	A	A	A	A	A	A	C	C	G	G	A	C	A	C	A	A	A	C	C	C	A	C	C	C	A	A	G	G	A	C	G	G	A	A	G	G	G	G	A	A	A	C	A	G	A	G	A	A	A	A	C	C	A	G	A	C	A	A	G	G	A	C	A	G	C	C	A	A	A	G	A	A	A	A	A	C	A	A	A	A	A	A	G	G	G	G	A	A	A	A	A	A	A	G	G	G	C	C	A	G	A	A	A	C	A	G	A	A	G	G	G	G	A	C	G	G	A	A	A	A	A	A	C	C	A	G	A	A	A	A	A	A	A	G	A	A	A	A	G	G	G	G	C	C	A	A	A	G	G	G	C	C	A	G	A	C	A	G	G	G	A	G	A	A	A	A	A	A	A	G	G	G	A	A	A	G	A	A	A	A	0	0	A	G	G	G	G	G	A	G	A	A	A	C	A	A	G	G	A	A	A	A	A	A	A	C	A	G	G	G	A	G	G	G	A	A	A	C	A	C	C	C	A	A	A	A	A	C	G	G	A	G	A	G	C	C	A	G	C	C	A	A	G	G	A	G	G	G	C	C	A	C	A	G	C	C	A	C	A	G	A	C	A	G	G	G	A	A	A	G	A	G	A	A	A	A	G	G	G	G	G	G	A	C	T	T	G	G	G	G	A	A	C	C	A	G	A	G	A	G	A	A	G	G	A	T	A	G	A	G	A	G	A	G	A	A	A	A	G	G	A	G	G	G	A	A	C	C	C	C	A	A	A	G	G	G	A	G	C	C	G	G	C	C	G	G	A	G	A	G	C	C	C	G	A	A	A	A	A	A	A	A	C	C	A	G	A	A	A	G	A	G	G	G	G	G	A	A	A	G	C	C	A	G	A	C	G	G	C	G	C	C	A	C	A	G	A	G	C	C	G	G	A	C	G	G	A	A	A	G	C	C	A	A	A	G	A	C	A	A	A	A	A	A	A	G	A	A	G	G	A	G	G	G	G	G	A	A	G	G	C	C	A	A	A	G	A	G	A	A	A	G	G	G	A	A	A	C	A	A	A	C	C	C	G	G	A	G	A	G	A	A	A	G	G	G	A	C	A	G	C	C	A	G	A	C	A	A	A	A	A	C	A	A	A	A	A	C	A	A	A	G	A	C	A	A	C	C	A	G	C	C	G	G	C	C	A	G	A	A	A	G	A	G	A	C	A	C	G	G	C	C	A	C	A	G	A	G	A	C	A	A	G	G	A	A	G	G	A	A	A	A	A	C	A	A	A	C	A	G	A	G	C	G	A	G	C	C	A	A	G	G	A	A	A	C	G	G	A	A	A	A	A	A	C	C	A	A	A	A	A	G	G	G	A	A	A	G	A	A	A	A	G	G	A	A	A	A	A	A	A	C	G	G	C	C	G	G	A	A	G	G	C	C	G	G	A	G	C	C	C	C	C	C	C	C	A	A	A	C	A	G	A	G	A	A	G	G	A	T	A	C	A	A	A	G	G	G	A	G	G	G	C	C	G	G	A	G	G	G	A	A	A	G	T	T	A	G	A	C	C	C	A	A	G	G	G	G	G	G	A	G	A	G	A	A	G	G	A	A	A	A	A	A	A	A	G	G	C	C	G	G	A	A	A	G	G	G	C	C	A	A	G	G	A	G	G	G	G	G	G	G	A	A	C	C	A	G	A	A	A	G	A	G	G	G	A	G	A	G	A	A	G	G	G	G	A	A	G	G	C	C	A	A	A	A	A	C	A	A	A	A	A	G	A	C	C	C	A	C	C	C	A	G	C	C	A	A	A	G	A	A	A	G	A	A	A	A	G	G	C	G	A	C	A	A	A	A	A	G	A	C	A	A	G	G	A	G	G	G	A	A	A	A	A	G	G	G	A	G	G	G	G	G	A	C	A	C	A	A	A	C	C	C	A	A	A	A	A	G	A	G	A	C	A	G	A	G	A	C	A	G	A	C	G	G	A	G	A	A	A	A	C	C	A	A	A	G	C	C	A	A	G	G	C	C	A	A	A	A	A	A	A	A	A	C	A	A	A	G	G	G	A	A	C	G	A	G	A	C	A	A	A	G	A	C	G	G	C	C	A	G	G	G	G	G	A	A	C	C	A	G	G	G	A	C	A	G	G	G	A	A	G	G	A	G	C	C	A	A	A	A	A	A	A	C	A	A	G	G	A	A	G	G	G	G	A	A	A	G	G	G	T	T	A	A	C	C	A	G	A	A	G	G	G	G	G	G	A	G	A	A	A	A	A	C	A	G	A	G	G	G	A	A	A	C	A	G	G	G	A	G	A	G	G	G	A	A	A	G	A	G	A	G	A	A	A	C	G	G	G	G	A	A	C	C	A	A	A	A	G	G	A	A	C	C	A	C	A	G	A	C	A	A	A	C	G	G	A	C	A	A	A	G	A	G	G	G	A	G	G	G	A	G	A	A	A	C	A	A	A	A	A	G	G	G	A	G	A	G	G	G	A	A	A	G	G	G	C	C	A	G	A	T	G	G	A	A	G	G	A	A	C	C	A	A	C	C	A	A	A	C	A	A	G	G	G	G	A	A	A	G	A	A	G	G	G	G	G	G	A	A	C	C	A	G	G	G	A	C	C	C	G	G	A	G	G	G	A	A	G	G	A	A	A	C	A	A	A	A	A	A	A	A	A	A	A	G	A	A	A	A	A	G	C	C	A	G	G	G	A	A	G	G	G	G	A	A	A	A	A	G	A	C	A	A	A	C	G	G	A	G	A	A	A	G	C	C	G	G	A	G	G	G	A	A	A	G	C	C	C	C	G	G	A	A	A	A	A	A	A	G	A	G	C	G	A	A	A	A	A	A	A	G	C	G	G	G	A	A	A	G	A	G	A	A	G	G	G	G	A	C	A	A	A	A	G	G	G	G	G	G	C	C	A	G	A	A	A	A	0	0	G	G	G	G	C	C	A	G	A	T	G	G	A	A	C	C	A	G	A	A	A	A	G	G	G	G	C	C	A	G	A	A	A	G	A	A	A	A	C	C	G	G	C	C	G	G	A	C	G	G	A	C	G	G	A	C	A	A	A	A	A	G	C	C	A	G	A	G	A	C	A	A	G	G	C	G	A	A	A	G	A	G	G	G	A	G	A	A	G	G	A	G	C	C	G	G	A	G	G	G	C	C	A	C	A	G	A	C	G	G	A	A	A	A	A	A	G	G	G	G	A	A	A	G	C	C	A	A	A	G	A	A	C	C	A	G	A	A	A	G	A	G	A	A	A	C	G	G	A	A	A	G	A	A	A	G	C	C	A	A	A	A	C	C	A	G	A	A	A	G	A	G	A	A	G	G	G	G	A	G	A	G	A	G	A	C	G	G	A	A	A	G	A	G	A	G	A	G	G	G	G	G	C	G	A	G	A	G	C	C	G	G	A	G	A	G	A	G	A	G	A	A	C	C	G	G	A	G	A	G	A	G	G	G	A	C	A	G	G	G	C	C	A	A	C	C	G	G	G	G	C	C	C	C	C	C	A	A	A	C	G	G	G	G	G	G	G	G	G	G	C	C	A	A	A	C	G	G	A	G	A	C	A	A	G	G	A	A	G	G	A	G	A	C	A	A	C	G	C	C	A	A	A	C	A	A	A	A	A	G	A	A	G	G	A	A	A	C	A	A	G	G	A	A	A	C	G	G	C	G	A	A	G	G	A	G	A	C	A	C	A	C	A	G	C	G	C	C	A	A	A	G	C	C	G	G	A	C	A	A	A	A	A	A	A	A	A	A	A	G	A	C	C	C	A	G	A	G	A	A	G	G	A	C	A	C	A	A	G	G	A	C	A	A	A	G	G	G	A	A	G	G	G	G	A	G	C	C	A	G	G	G	C	C	A	A	A	A	A	G	A	G	A	A	A	C	G	G	C	C	A	A	G	G	A	A	A	G	A	C	A	G	G	G	G	G	G	G	T	T	G	G	G	G	G	G	A	G	A	A	A	A	A	A	A	A	A	C	A	A	A	A	G	G	G	G	G	G	A	G	A	A	A	G	A	G	A	A	A	G	A	C	A	G	A	C	A	G	A	G	A	A	A	G	G	G	A	A	A	A	A	C	A	G	A	C	A	A	C	G	A	G	G	G	A	C	A	A	G	G	A	G	G	G	A	C	A	A	C	C	A	A	A	G	G	G	A	A	G	G	A	A	A	A	A	A	A	A	A	G	G	G	C	C	A	A	A	G	G	G	A	A	A	G	C	C	A	C	C	C	A	G	C	C	A	G	A	G	G	G	A	G	A	G	A	A	A	A	A	C	A	C	G	G	A	A	C	C	G	G	A	G	A	A	A	A	C	C	A	A	A	A	A	G	G	G	A	A	A	A	A	G	G	G	A	C	A	A	A	G	A	C	G	G	C	C	A	G	A	G	C	C	A	A	C	C	C	C	A	C	A	G	A	A	A	A	A	T	A	G	A	G	A	G	A	A	G	G	A	G	A	A	A	G	G	G	C	C	A	A	A	A	C	C	A	G	A	A	A	G	G	G	A	G	G	G	C	C	A	A	A	C	A	A	A	A	A	G	C	C	A	G	A	G	A	A	A	A	A	G	A	C	G	G	A	A	C	C	A	C	A	G	A	G	A	G	G	G	G	G	G	G	A	A	C	C	A	G	A	C	C	C	A	G	A	C	A	G	A	G	A	A	A	G	A	C	A	C	G	G	G	G	A	A	A	G	A	G	C	C	A	A	G	G	G	G	G	G	A	A	A	G	G	G	G	G	A	G	C	C	C	C	A	G	C	C	C	C	C	C	A	G	G	G	A	C	G	G	A	A	G	G	G	G	A	G	C	C	A	G	A	G	A	A	A	A	A	A	A	G	C	C	A	A	A	C	A	G	A	G	G	G	C	C	C	G	C	C	A	G	A	A	G	G	A	C	A	A	C	C	G	G	A	C	A	G	A	C	A	G	A	G	A	A	A	A	A	A	G	G	G	G	A	C	A	G	A	G	G	G	G	G	A	C	C	G	G	G	G	G	A	A	A	A	C	C	A	A	C	C	C	C	A	G	A	A	G	G	A	G	C	C	A	A	C	C	A	A	C	C	A	C	A	G	A	C	A	A	G	G	A	A	G	G	A	C	A	C	A	A	A	A	A	C	G	G	G	G	A	A	A	A	A	A	A	A	A	C	G	G	A	T	A	C	T	T	A	G	G	G	C	G	A	C	A	A	G	G	A	A	A	A	G	G	A	C	A	G	A	A	A	A	A	G	A	A	A	C	A	A	A	A	C	C	A	G	G	G	C	C	A	C	A	A	C	C	C	C	A	A	A	C	A	G	G	G	A	A	A	A	A	A	A	A	A	A	A	A	A	G	G	G	A	C	C	C	G	G	A	G	G	G	A	A	A	A	A	C	C	C	A	C	A	C	A	C	C	C	G	G	A	C	C	C	A	A	A	G	G	G	A	G	G	G	A	A	A	A	A	G	A	G	A	C	A	A	A	A	A	G	A	G	A	C	G	G	A	C	G	G	A	C	A	C	A	C	A	G	C	C	A	G	C	C	A	C	A	A	A	C	G	G	A	A	G	G	A	C	C	C	G	G	A	G	A	G	G	G	G	G	A	G	A	A	G	G	G	G	G	G	A	G	A	G	C	C	A	G	A	G	A	A	A	G	G	G	A	G	A	G	C	C	G	G	G	G	A	G	A	A	A	A	A	G	A	A	A	C	A	A	A	G	A	C	G	G	C	C	G	G	A	G	T	T	A	G	G	G	A	G	A	A	A	A	A	G	A	C	A	A	A	A	A	A	A	G	G	G	G	G	A	G	A	C	C	C	A	G	C	C	A	G	G	G	A	C	G	G	A	G	A	C	G	G	G	G	G	G	A	G	G	G	A	A	A	G	A	G	A	G	G	G	A	G	A	C	G	G	G	G	G	G	A	G	A	A	A	C	A	A	G	G	C	C	A	A	C	C	A	C	A	A	G	G	A	A	A	G	A	G	A	G	A	G	A	C	A	A	A	G	G	G	A	C	G	G	C	C	A	A	A	C	G	G	G	G	G	G	G	G	A	G	A	G	A	A	A	A	A	G	A	G	G	G	A	C	G	G	G	G	G	G	A	A	A	G	G	G	G	G	A	G	C	C	C	C	A	C	A	A	A	C	G	G	G	G	A	A	A	A	A	A	A	G	G	G	A	A	G	G	A	G	A	C	A	A	G	G	A	G	A	G	G	G	A	G	A	G	A	G	A	A	A	G	G	G	G	G	A	A	G	G	G	G	C	C	A	G	G	G	G	G	A	A	G	G	G	G	A	G	A	A	A	A	A	A	A	G	A	G	G	G	A	G	A	A	A	G	C	C	A	G	A	G	A	C	G	G	C	C	A	G	C	C	G	G	A	A	A	A	A	A	C	C	G	G	G	G	G	G	C	C	G	G	A	C	A	G	A	A	A	A	A	A	A	C	G	G	A	A	G	G	A	C	G	G	A	A	G	G	G	G	C	C	A	A	A	G	A	C	A	G	G	G	A	G	C	C	A	C	A	A	A	A	A	G	G	G	A	G	A	C	G	G	A	A	C	C	A	C	G	G	A	G	C	C	A	C	A	A	A	A	A	C	A	G	C	C	C	C	A	A	C	C	C	C	A	G	A	C	G	G	A	A	G	G	C	C	A	A	A	A	A	A	C	C	C	C	G	G	C	C	A	G	A	G	A	A	A	G	A	A	A	G	G	G	A	G	G	G	G	G	C	C	A	C	C	C	A	A	A	C	A	A	C	C	C	C	G	G	A	A	C	C	A	A	G	G	G	G	G	G	A	A	C	C	A	A	C	C	A	G	A	G	G	G	C	C	A	C	A	A	A	G	A	G	C	C	G	G	G	G	A	G	A	G	A	C	A	G	A	A	C	C	G	G	A	A	A	A	A	A	G	G	A	G	G	G	A	A	G	G	A	G	G	G	A	G	G	G	A	G	A	A	G	G	A	A	G	G	A	A	A	A	G	G	C	C	G	G	G	G	A	G	G	G	A	A	A	A	G	G	G	G	G	G	C	C	A	G	C	C	G	G	A	A	A	G	A	C	G	G	A	A	G	G	G	G	A	G	A	A	A	C	A	G	A	G	A	G	G	G	A	G	A	C	A	A	A	G	A	A	G	G	C	C	G	G	A	A	A	G	G	G	A	G	A	G	A	A	A	A	A	C	A	G	A	G	A	C	A	G	A	A	C	C	A	A	A	G	A	A	A	G	A	A	A	G	A	A	A	A	A	G	A	A	A	C	G	G	A	A	A	C	A	C	A	G	A	A	A	C	G	G	A	G	A	C	C	C	A	A	G	G	A	G	G	G	A	A	A	G	A	A	A	A	G	G	A	C	G	G	A	A	0	0	C	C	A	A	A	C	A	C	A	G	A	C	A	A	A	A	A	A	G	G	C	C	G	G	A	C	0	0	C	C	A	A	A	A	A	A	A	G	G	G	A	G	A	A	A	C	A	G	A	A	A	G	A	A	A	C	A	A	A	C	A	G	A	C	G	G	G	G	C	C	A	G	A	G	A	G	A	A	G	G	G	G	A	A	A	C	A	C	A	A	A	G	A	A	A	A	A	A	A	C	A	G	A	G	A	A	G	G	A	A	G	G	T	T	G	G	A	G	G	G	A	A	G	G	A	G	A	G	A	C	A	C	A	A	G	G	G	G	G	G	G	G	G	G	A	T	A	A	G	G	C	C	A	A	A	A	A	C	A	C	A	G	G	G	A	A	A	G	A	C	G	G	G	G	A	G	A	G	G	G	G	G	A	G	A	C	A	C	A	A	A	A	A	G	G	G	A	C	G	G	C	C	A	A	A	G	A	C	A	A	A	C	A	A	C	C	A	C	A	G	A	G	A	C	G	G	A	G	G	G	A	G	A	G	A	G	A	G	G	G	A	A	G	G	C	C	G	G	A	G	A	C	G	G	G	G	G	G	A	A	A	A	A	A	C	C	A	G	A	A	A	A	A	A	G	G	G	G	T	T	G	G	A	G	A	A	G	G	A	A	A	G	A	G	G	G	G	G	G	G	C	C	A	G	A	G	A	C	G	G	A	G	A	C	G	G	C	C	A	A	C	C	A	A	A	C	A	C	G	G	A	G	A	A	A	G	A	A	A	C	G	G	C	C	A	A	G	G	A	A	G	G	G	G	G	G	A	C	A	G	A	G	A	G	G	G	C	C	A	C	A	C	C	C	A	C	A	G	A	A	A	G	A	G	A	G	A	G	G	G	G	G	G	G	G	G	C	C	G	G	G	G	G	G	A	C	A	A	C	C	A	C	A	G	C	C	A	A	A	A	G	G	C	C	A	G	G	G	A	C	G	G	A	A	A	G	A	A	A	C	A	C	A	A	0	0	A	C	G	G	A	T	A	G	C	C	G	G	A	C	A	A	A	A	A	G	A	A	A	A	G	G	A	A	A	A	A	A	C	C	A	A	G	G	G	G	A	A	G	G	A	G	G	G	A	C	C	C	A	G	G	G	G	G	C	C	A	G	G	G	A	G	G	G	A	A	A	A	A	A	A	A	A	A	G	G	G	G	A	A	A	G	A	A	A	G	A	G	A	G	C	C	A	A	G	G	G	G	A	A	A	A	A	T	G	G	A	A	A	A	A	A	A	C	A	C	G	G	A	G	A	G	G	G	A	A	G	G	A	A	A	A	C	C	A	C	A	A	A	A	A	A	A	G	G	G	A	A	A	G	A	C	A	A	G	G	A	G	A	A	A	G	A	G	A	G	A	A	G	G	C	C	G	G	A	G	A	A	G	G	A	C	G	G	C	C	A	A	C	C	A	A	A	C	G	G	A	A	G	G	G	G	G	G	C	C	A	C	A	C	G	G	A	A	A	G	A	G	G	G	A	A	A	C	C	C	A	C	A	G	A	G	C	C	C	C	A	A	A	A	C	C	G	G	A	G	A	A	A	A	A	A	G	G	G	G	A	A	A	G	A	A	C	C	G	G	A	G	A	G	A	A	A	G	A	C	A	A	A	A	A	G	A	G	A	C	G	G	C	C	A	C	A	A	G	G	A	G	A	A	A	A	G	G	A	A	A	G	A	A	C	C	C	C	G	G	A	A	C	C	A	A	A	C	0	0	A	A	A	G	A	G	C	C	A	A	A	G	A	A	A	A	A	G	A	A	A	A	A	A	A	G	C	C	C	C	A	G	A	A	A	A	A	G	A	A	C	G	A	A	C	C	G	G	A	A	G	G	A	G	A	A	A	A	G	G	A	C	A	A	G	G	A	C	G	G	C	C	A	G	A	G	A	A	A	A	A	G	G	G	G	G	C	C	A	A	A	G	A	G	C	C	A	G	A	A	A	G	A	C	A	A	A	G	A	G	G	G	A	A	A	A	A	A	A	A	C	C	A	G	G	G	A	A	A	C	A	A	A	A	A	G	A	C	A	A	A	G	A	C	C	C	C	G	G	G	A	G	A	A	G	G	A	A	C	C	G	G	A	C	A	G	C	C	A	A	C	C	A	G	A	A	A	C	A	A	A	G	G	G	A	A	A	G	G	G	A	G	A	G	A	C	G	G	A	A	A	A	A	A	A	G	A	A	A	C	A	A	A	G	G	G	G	G	A	G	G	G	A	A	A	A	A	G	A	A	A	A	G	G	A	A	G	G	A	A	A	A	A	G	C	C	A	G	A	G	A	A	G	G	A	A	A	C	A	C	C	C	A	C	G	G	A	G	C	C	A	G	C	C	A	A	A	C	C	C	G	G	G	G	G	G	A	C	A	G	A	G	A	C	A	A	C	C	A	A	G	G	A	G	A	A	A	G	A	C	A	G	A	A	G	G	C	C	A	C	G	G	C	C	A	G	A	C	A	A	C	C	G	G	A	G	C	C	A	C	A	A	A	A	A	A	A	G	G	G	G	G	A	A	A	A	A	A	G	G	A	G	A	A	A	G	G	G	C	C	G	G	G	G	A	A	A	A	C	C	A	G	A	C	A	G	A	A	A	A	G	G	A	A	G	G	A	A	C	C	A	A	C	C	A	G	A	C	A	A	A	G	A	G	G	G	G	G	C	G	A	G	A	A	A	G	G	G	A	A	G	G	A	A	C	C	A	A	A	G	A	G	G	G	G	G	A	C	A	G	A	A	A	C	A	G	G	G	A	C	G	G	A	A	G	G	A	G	G	G	A	C	A	G	A	A	G	G	A	G	G	G	C	C	A	G	C	C	G	G	A	G	A	A	A	A	A	A	A	A	A	A	A	G	A	A	A	G	A	G	A	G	G	G	G	G	A	A	A	A	G	G	A	C	A	A	C	C	A	A	T	T	A	A	A	G	C	C	G	G	G	G	A	G	A	C	A	A	C	C	A	A	A	C	G	G	A	A	A	C	A	G	A	A	A	C	A	A	G	G	C	C	A	A	A	C	A	G	A	A	A	G	A	C	A	G	C	C	A	G	G	G	A	G	G	G	A	C	C	C	A	G	A	A	A	A	G	G	G	G	G	G	A	A	A	T	A	G	A	C	A	G	G	G	C	C	A	A	A	G	A	A	A	A	A	C	A	C	C	C	A	A	G	G	C	C	C	C	A	C	A	C	A	A	A	G	A	G	G	G	A	G	A	G	G	G	C	C	A	G	A	G	A	G	A	G	C	C	A	A	A	A	A	G	G	G	A	G	A	A	G	G	C	G	A	G	A	G	A	G	C	C	A	C	A	A	A	G	G	G	G	G	A	G	G	G	A	A	G	G	G	G	A	G	G	G	A	C	A	G	A	G	A	G	A	A	A	C	A	A	A	G	A	A	A	A	A	G	G	G	A	G	C	C	A	A	G	G	A	A	A	C	A	G	A	C	G	G	A	G	A	A	A	A	A	G	A	G	A	G	C	C	A	G	C	C	A	G	C	C	A	C	G	G	G	G	A	G	A	C	A	A	A	A	A	G	C	C	A	G	A	G	C	C	G	G	A	A	G	G	A	G	G	G	G	G	A	G	A	A	A	C	A	G	A	C	T	T	A	A	A	A	A	C	A	G	A	G	A	C	C	C	A	A	A	A	A	C	A	C	G	G	A	G	A	G	A	C	A	A	A	A	A	C	C	C	A	C	A	G	C	C	A	C	A	G	A	A	A	G	A	G	A	G	A	G	A	G	A	C	A	G	A	A	A	G	G	G	G	G	G	G	G	G	G	G	A	G	A	G	A	C	A	A	A	A	G	G	G	G	G	G	A	G	G	G	A	G	A	A	A	G	A	C	A	A	A	A	G	G	A	A	A	G	A	C	C	C	A	A	A	C	A	C	G	G	A	G	A	A	A	G	A	A	A	A	A	C	G	G	A	C	G	G	G	G	C	C	G	G	A	G	G	G	A	G	A	G	A	A	A	A	A	T	A	A	A	G	A	A	G	G	A	A	G	G	A	G	A	G	G	G	A	G	G	G	A	A	A	G	A	C	A	A	A	A	A	C	A	A	G	G	G	G	A	G	A	G	A	A	A	G	A	G	A	G	A	G	A	G	A	G	A	A	A	A	G	G	C	C	C	C	G	G	A	G	C	C	G	G	A	C	A	A	G	G	A	A	C	C	A	C	A	A	A	T	A	A	G	G	A	A	A	A	A	G	A	T	A	G	A	G	A	A	G	G	A	A	A	G	G	G	A	G	A	G	A	A	A	G	A	T	A	G	A	G	A	G	C	C	A	A	G	G	C	C	A	A	C	C	0	0	A	C	A	C	A	G	A	A	A	G	A	A	A	A	C	C	A	A	A	A	A	G	A	G	C	C	G	G	G	G	A	G	A	G	A	A	A	A	G	G	A	A	A	A	A	A	A	A	A	G	A	G	A	C	A	C	A	A	A	G	G	G	C	C	A	G	G	G	G	G	A	A	G	G	A	G	A	A	G	G	G	G	A	G	A	A	A	C	A	G	G	G	A	G	A	G	G	G	A	A	A	G	A	G	A	G	A	A	G	G	C	C	C	C	A	A	G	G	A	G	A	C	A	A	A	G	C	C	A	C	C	C	A	C	A	G	A	G	A	A	A	G	A	A	A	G	G	G	A	A	A	A	A	C	A	G	G	G	A	A	A	G	C	C	A	C	A	A	A	A	G	G	A	A	A	G	G	G	G	G	A	A	A	A	G	G	A	C	G	G	A	A	C	C	A	A	A	A	A	C	A	G	G	G	A	G	A	A	A	C	A	G	G	G	A	G	C	C	C	C	G	G	A	A	A	A	A	G	A	G	G	G	C	C	A	G	A	A	A	G	A	A	A	G	A	C	A	A	A	A	A	G	A	A	A	C	A	G	A	A	A	A	C	C	A	A	A	C	G	G	C	C	A	G	G	G	G	G	A	G	A	C	A	C	A	G	A	A	A	A	A	A	G	G	G	G	A	G	A	G	A	A	A	A	G	G	A	G	A	G	A	G	A	G	A	A	G	G	A	C	A	G	A	C	A	G	G	G	A	A	C	C	A	G	G	G	A	A	A	A	G	G	A	G	A	A	A	A	C	C	C	C	G	G	A	A	A	G	A	A	A	C	G	G	A	G	A	A	A	G	A	A	A	G	A	G	A	G	A	G	A	A	A	A	A	G	A	C	A	G	G	G	C	C	A	G	A	A	A	A	A	G	A	A	A	T	G	G	G	G	A	C	A	C	A	G	C	C	C	C	A	G	A	A	A	A	G	G	A	A	G	G	A	G	C	C	A	A	A	C	G	G	A	A	G	G	G	G	A	A	A	C	A	A	A	A	C	C	A	G	C	C	A	C	A	A	C	C	G	G	A	A	C	C	A	G	A	A	A	G	C	C	G	G	A	G	G	G	A	G	A	C	A	A	A	C	G	G	A	A	C	C	A	A	G	G	A	A	A	A	A	A	A	G	A	G	A	G	C	C	A	A	C	C	A	A	A	A	A	C	G	G	A	C	C	C	A	A	A	G	A	G	G	G	C	C	A	G	A	G	A	A	G	G	A	A	A	C	C	C	G	G	G	G	A	C	A	C	A	G	C	C	A	A	A	G	A	A	G	G	A	A	C	C	G	G	A	A	G	G	C	C	C	G	A	G	A	A	A	G	A	A	A	G	G	G	C	C	G	G	A	A	C	C	A	A	C	C	A	C	A	A	G	G	G	G	A	A	A	G	A	G	A	G	C	C	A	A	A	C	C	C	A	A	A	C	A	A	A	G	T	T	G	G	C	C	A	G	A	G	G	G	G	G	G	G	A	A	G	G	G	G	A	A	A	G	G	G	A	C	G	G	A	C	G	G	A	A	G	G	A	G	A	A	A	A	A	G	G	G	A	G	G	G	C	C	A	A	A	C	A	G	C	C	G	G	C	C	A	G	A	C	A	A	A	A	A	A	A	C	A	G	G	G	A	G	C	C	A	A	C	C	A	G	G	G	A	A	C	C	A	G	A	G	G	G	A	A	A	C	A	C	A	A	A	A	G	G	A	G	A	G	G	G	A	A	A	G	C	C	A	A	A	A	G	G	C	C	A	G	G	G	A	C	A	C	A	G	A	A	A	A	A	G	G	G	A	A	A	A	A	A	A	A	A	A	A	A	A	G	C	C	G	G	A	G	G	G	A	A	A	G	A	G	G	G	C	C	A	A	A	G	C	C	A	G	A	C	A	G	C	C	A	G	G	G	C	C	A	A	G	G	A	C	G	G	A	A	A	C	A	A	A	G	A	A	G	G	C	C	A	C	G	G	A	A	G	G	A	A	A	A	A	C	A	G	A	T	A	C	A	A	G	G	A	G	A	A	A	A	G	G	T	T	G	G	A	A	G	G	G	G	A	A	A	A	A	A	A	A	G	G	A	A	C	C	A	A	A	C	A	G	C	C	A	G	A	G	A	A	A	A	A	C	A	A	C	C	A	G	A	G	A	G	A	A	C	C	G	G	A	G	G	G	A	A	A	C	A	G	A	C	A	A	G	G	C	C	G	G	A	G	A	A	C	C	G	G	A	A	G	G	G	G	A	A	G	G	A	A	A	G	C	C	C	C	A	T	A	C	G	G	G	G	A	A	G	G	A	G	G	G	G	G	C	C	A	A	A	G	A	A	A	A	G	G	C	C	A	G	A	G	A	C	A	A	A	A	G	G	A	G	A	C	A	A	A	C	A	G	C	C	A	A	A	G	A	G	G	G	A	G	G	G	C	C	A	A	C	C	A	G	G	G	A	A	A	G	A	C	A	C	A	C	A	A	C	C	G	G	A	C	A	G	C	C	A	C	A	G	A	G	C	C	A	G	G	G	A	G	A	A	G	G	A	G	A	A	A	A	A	C	A	C	A	A	A	A	A	A	G	G	A	A	G	G	G	G	G	G	A	A	C	G	A	G	A	C	A	G	A	A	A	A	C	C	A	A	A	A	C	C	C	C	A	C	G	G	G	G	A	A	G	G	A	A	C	C	C	C	G	G	C	C	A	C	G	G	C	C	A	G	A	A	A	G	C	C	A	G	A	A	A	A	A	C	G	G	A	G	C	C	G	G	A	A	A	A	C	C	G	G	C	C	A	A	G	G	A	C	A	A	A	A	C	C	A	T	A	G	A	G	A	G	G	G	C	G	A	A	T	T	C	C	A	G	A	A	A	C	G	G	A	A	C	C	A	G	A	G	G	G	G	G	A	C	A	G	C	C	A	C	A	C	G	G	G	G	A	A	A	C	C	C	C	C	A	G	G	G	A	G	A	A	A	A	C	C	C	C	G	G	A	G	A	G	G	G	A	G	A	G	G	G	C	C	A	G	G	G	A	G	A	G	C	C	A	C	G	G	G	G	A	A	A	G	A	A	A	A	G	G	A	A	A	A	A	G	A	C	A	A	C	C	A	A	A	G	A	A	C	C	A	G	A	A	A	G	G	G	A	G	A	A	G	G	G	G	A	G	A	A	C	C	G	G	A	C	A	A	A	G	A	A	A	A	G	G	A	C	A	G	A	C	C	C	C	C	G	G	A	G	G	G	C	C	A	A	A	C	A	G	A	C	A	G	G	G	A	G	A	G	A	A	A	G	A	C	A	G	G	G	A	C	A	A	A	G	A	A	A	G	A	A	A	A	A	G	A	G	G	G	A	A	A	A	A	G	A	G	C	C	A	C	A	G	A	C	A	G	G	G	A	G	A	A	A	A	G	G	A	A	C	C	A	C	A	C	G	G	G	G	G	G	A	A	A	G	A	G	A	G	C	C	A	A	A	A	A	G	T	T	A	G	A	C	G	G	A	C	C	C	A	T	A	G	A	G	A	C	A	A	A	G	A	A	A	A	A	G	A	G	G	G	G	G	A	C	A	G	A	A	G	G	G	G	A	C	A	G	A	A	G	G	A	C	G	G	G	G	A	G	A	G	A	C	A	G	G	G	A	C	G	G	G	G	A	A	C	C	A	G	G	G	A	C	A	A	G	G	A	A	G	G	A	A	C	C	A	G	G	G	A	G	A	A	G	G	A	A	C	C	A	A	G	G	A	G	G	G	G	G	A	A	A	C	A	A	A	C	A	A	G	G	A	A	A	G	A	C	A	A	A	C	C	C	A	A	A	G	A	A	A	G	A	A	C	C	G	G	A	C	A	A	A	A	G	G	A	G	C	C	A	C	A	A	A	A	G	G	A	G	A	A	A	A	A	C	A	C	G	G	G	G	A	A	G	G	A	C	A	G	A	A	A	G	A	C	G	G	A	A	A	C	A	G	A	A	G	G	A	A	A	G	A	G	G	G	A	A	G	G	G	G	C	C	C	C	C	C	C	C	C	C	A	G	A	A	G	G	A	G	A	G	A	A	A	G	A	C	C	C	A	G	A	G	G	G	G	G	G	G	A	G	C	C	C	C	C	C	A	G	A	A	C	C	A	G	A	G	C	C	A	A	A	C	C	C	A	G	A	A	A	C	A	A	A	G	A	A	A	A	A	G	A	G	A	C	A	G	C	C	A	A	G	G	G	G	C	C	A	A	G	G	A	C	A	G	A	G	A	G	G	G	A	A	A	G	A	T	A	A	C	C	A	C	G	G	A	C	A	A	A	G	A	A	A	C	A	C	A	G	A	A	G	G	A	G	A	A	G	G	A	A	A	C	G	G	G	G	A	C	C	C	A	A	A	A	A	A	G	G	C	C	A	A	C	C	A	C	A	C	C	C	C	C	A	G	G	G	G	G	A	G	A	G	G	G	A	G	A	G	A	G	G	G	C	C	A	G	A	A	G	G	G	G	A	G	A	G	A	G	G	G	G	G	A	A	G	G	A	C	C	C	A	G	G	G	A	G	C	C	A	A	A	C	A	A	A	G	C	C	A	G	G	G	G	G	A	G	A	C	A	G	C	C	G	G	A	G	A	A	A	G	A	A	A	A	G	G	A	C	A	G	A	G	A	A	A	A	A	A	A	G	G	G	A	C	A	A	A	A	G	G	A	A	A	G	A	A	A	A	A	G	G	G	A	A	A	C	G	G	C	G	A	G	A	A	A	A	C	C	A	G	A	A	A	G	A	C	A	A	A	G	A	G	A	A	A	T	A	A	A	A	A	G	A	A	G	G	C	C	G	G	A	A	G	G	A	G	A	A	A	A	G	G	G	G	A	G	A	T	A	G	A	G	A	G	G	G	A	A	G	G	C	C	A	C	A	G	A	A	A	A	A	A	A	G	T	T	A	A	A	T	A	A	A	C	A	A	A	A	A	A	C	C	A	A	G	G	G	G	A	A	G	G	A	A	A	C	A	C	A	G	A	C	A	C	A	C	A	A	A	G	A	G	G	G	A	G	A	G	A	C	C	C	G	G	G	G	A	A	G	G	G	G	A	C	A	A	A	A	A	C	C	G	G	G	A	G	A	A	C	C	A	A	A	A	A	A	A	A	A	A	G	G	A	A	A	A	A	A	G	G	A	A	G	G	A	A	G	G	A	C	C	C	A	G	A	G	A	G	A	A	A	G	A	G	A	G	A	A	A	C	A	G	G	G	C	C	A	A	A	G	A	C	A	A	C	C	A	G	A	G	A	G	G	G	G	G	A	G	G	G	A	G	A	A	A	A	A	A	C	C	C	C	A	T	A	A	A	G	A	G	A	C	A	G	A	G	G	G	A	C	G	G	G	G	G	G	G	G	G	G	G	G	A	A	A	G	G	G	A	A	A	A	A	G	A	G	G	G	A	C	A	A	G	G	A	A	A	A	A	A	C	C	G	G	A	G	C	C	A	C	A	C	A	C	C	C	A	G	A	A	A	G	C	C	A	A	A	G	A	G	A	G	G	G	A	G	G	G	G	G	G	G	G	G	A	A	G	G	A	C	A	G	A	A	C	C	A	G	A	A	A	G	A	C	A	A	G	G	A	G	A	A	C	C	A	C	G	G	A	A	G	G	A	A	A	C	A	A	G	G	C	G	A	G	G	G	G	G	G	G	G	G	A	A	A	G	A	C	G	G	C	G	G	G	A	A	G	G	A	A	A	A	A	G	A	G	A	A	0	0	C	C	G	G	A	A	A	A	A	G	A	A	G	G	G	G	C	C	A	G	G	G	A	A	A	C	G	G	A	C	G	G	A	A	G	G	C	G	A	A	G	G	A	G	A	G	A	C	A	C	A	A	A	A	A	A	A	G	G	G	A	C	G	G	A	G	G	G	A	G	A	G	A	A	A	C	A	A	A	G	G	G	A	A	A	A	A	G	A	A	C	G	A	A	A	A	G	G	A	C	A	A	A	A	A	G	A	G	G	G	A	A	A	C	A	G	G	G	G	G	A	A	A	G	A	G	A	G	A	A	A	A	A	G	A	G	A	A	G	G	A	C	A	G	C	C	G	G	A	G	G	G	G	G	A	A	C	C	G	G	A	A	A	A	G	G	A	G	A	G	A	C	A	C	A	A	A	A	A	G	G	G	A	A	A	G	A	A	A	A	A	A	A	C	A	T	G	G	C	C	C	C	A	C	C	C	G	G	C	C	C	C	A	C	A	C	G	G	A	A	A	A	A	A	G	G	A	A	C	C	C	C	A	C	A	A	A	A	G	G	A	G	A	G	A	C	A	C	C	C	A	A	A	A	A	G	G	G	G	G	A	C	G	G	G	G	A	C	G	G	A	A	G	G	C	C	G	G	A	A	G	G	G	G	A	C	C	C	A	G	A	C	A	T	A	C	C	C	A	C	A	C	A	G	A	A	A	G	A	A	C	C	A	C	G	G	A	A	A	A	A	G	A	G	A	A	G	G	A	G	G	G	A	C	A	A	C	G	A	A	G	G	G	G	A	G	A	A	C	C	A	C	A	C	A	A	A	A	C	C	G	G	G	G	C	C	A	G	A	A	A	C	A	C	G	G	A	A	G	G	G	G	A	A	A	G	A	G	A	C	A	C	A	G	G	G	G	G	A	G	G	G	G	G	A	C	A	G	A	C	C	C	A	A	G	G	A	C	G	G	A	G	A	A	A	G	G	G	A	G	G	G	C	G	G	G	A	A	A	C	G	G	A	A	G	G	C	C	A	C	A	A	A	G	A	A	A	A	A	C	A	C	A	G	A	G	A	A	A	G	G	G	G	G	A	C	C	C	A	A	A	A	G	G	A	C	A	G	G	G	G	G	A	G	A	A	G	G	G	G	A	G	A	A	A	A	A	C	A	G	A	A	A	A	A	A	A	A	A	A	A	A	G	G	A	G	A	G	A	A	C	C	A	C	C	C	G	G	C	G	A	C	G	G	A	A	A	G	A	G	A	A	A	G	A	G	A	G	A	A	C	C	A	A	A	A	G	G	A	C	A	C	A	A	G	G	A	C	A	A	A	G	C	C	A	A	C	C	A	A	A	C	G	G	A	C	G	G	C	C	A	G	A	G	C	C	G	G	A	G	A	A	A	A	A	G	A	G	A	C	C	C	A	A	G	G	A	A	A	G	G	G	A	G	A	A	A	G	A	A	A	G	G	G	A	A	A	A	A	G	A	A	A	G	A	C	A	A	A	A	A	A	A	G	G	G	A	A	A	G	C	G	A	G	A	A	A	C	G	G	A	G	A	A	A	C	C	C	A	A	A	G	C	C	A	C	A	C	A	C	A	A	A	G	A	G	A	G	C	C	G	G	G	G	A	A	A	C	A	A	A	C	C	C	C	C	A	G	A	C	G	G	A	G	C	C	A	A	G	G	A	A	C	C	G	G	C	C	G	G	A	C	A	G	A	A	C	C	A	A	G	G	G	G	A	A	C	C	A	C	G	G	A	A	A	A	A	A	A	A	A	A	A	G	G	G	C	C	A	A	A	A	C	C	A	A	A	A	C	C	A	G	G	G	A	A	A	C	G	G	A	A	A	G	A	C	A	A	A	G	A	C	C	C	A	A	A	C	A	A	A	C	A	C	A	A	A	G	A	A	G	G	A	A	A	C	A	C	A	G	C	C	A	A	C	C	A	A	A	G	G	G	A	G	C	C	A	G	A	A	A	G	A	A	G	G	A	G	G	G	G	G	A	G	A	A	A	A	A	G	A	G	A	C	A	G	A	G	G	G	T	T	G	G	C	C	A	G	A	G	C	C	C	C	A	A	A	G	G	G	C	C	A	A	G	G	G	G	A	C	A	G	G	G	A	C	A	A	A	G	A	A	A	C	G	G	A	A	G	G	G	G	G	G	A	G	A	C	G	G	C	C	A	A	C	C	G	G	A	A	G	G	A	A	G	G	A	A	A	A	G	G	A	C	C	C	A	A	G	G	A	C	C	C	A	A	A	A	A	G	G	G	A	A	G	G	A	A	A	A	A	A	C	C	G	G	A	G	A	G	C	C	A	G	A	A	A	A	G	G	A	A	A	A	A	C	G	G	A	G	A	C	A	A	G	G	A	G	A	A	A	C	A	G	G	G	G	G	A	C	A	G	A	G	A	G	A	A	A	A	A	G	A	C	G	G	A	G	A	C	G	G	C	C	A	A	G	G	G	G	A	A	A	A	A	G	A	A	C	C	G	G	A	G	T	T	A	A	G	G	G	G	A	C	A	A	A	C	G	G	G	G	A	A	A	G	A	A	A	G	A	G	A	C	A	G	A	C	C	C	A	G	A	G	G	G	A	A	G	G	A	G	G	G	G	G	A	C	0	0	G	G	A	C	A	C	A	G	A	A	A	A	A	G	A	C	G	G	A	C	A	A	A	A	G	G	A	G	A	G	A	G	A	A	A	A	G	G	A	G	G	G	A	A	A	G	A	G	A	A	C	C	A	A	A	C	A	G	A	G	C	C	A	G	A	C	G	G	A	A	G	G	A	C	A	A	G	G	G	G	A	A	A	A	A	G	C	C	A	G	A	G	G	G	G	G	C	C	G	G	C	C	A	C	A	C	G	G	G	G	A	A	C	C	A	A	A	A	A	G	A	G	C	C	A	G	A	A	G	G	A	A	A	G	G	G	A	A	A	A	A	A	A	A	A	A	A	A	A	A	C	C	A	A	A	G	G	G	A	G	A	G	A	G	G	G	A	A	A	A	G	G	A	G	C	C	A	C	G	G	A	G	A	A	A	G	A	G	A	G	A	A	A	G	G	G	G	G	A	A	A	A	C	C	A	C	A	G	A	G	A	A	A	A	G	G	A	G	A	A	A	G	G	G	A	A	A	C	A	C	G	G	C	C	A	C	A	C	A	G	G	G	G	G	A	A	A	G	A	G	A	G	G	G	A	A	C	C	A	A	C	C	G	G	A	C	G	G	A	C	A	A	A	A	C	C	A	C	A	A	C	C	A	G	A	A	A	A	A	A	G	G	A	G	A	A	T	T	G	G	A	G	A	C	A	G	A	A	A	G	G	G	A	C	G	G	A	G	A	G	G	G	A	A	A	G	G	G	G	G	A	A	A	G	A	G	G	G	C	C	G	G	G	G	C	C	A	A	A	C	A	G	G	G	A	A	A	G	C	C	A	A	A	G	A	C	G	G	A	G	C	C	A	A	C	C	C	C	G	G	G	G	A	C	A	A	G	G	C	C	A	G	G	G	C	G	A	A	A	A	A	A	A	C	A	G	G	G	A	A	A	A	A	A	A	A	A	G	G	G	A	A	A	C	G	G	A	A	A	A	G	G	A	G	A	G	A	C	A	G	A	G	A	A	C	C	A	C	A	A	A	A	A	G	C	C	C	C	C	C	A	A	G	G	G	G	G	G	G	G	A	C	A	A	A	C	A	G	A	A	A	C	C	C	G	G	C	C	G	G	G	G	A	A	G	G	C	C	C	C	G	G	A	A	C	C	A	A	A	A	C	C	A	A	A	A	G	G	A	A	A	A	A	A	C	C	A	A	A	A	G	G	G	G	G	G	C	C	A	A	C	C	G	G	C	C	C	C	G	G	A	A	G	G	G	G	G	G	A	A	G	G	C	C	G	G	G	G	T	T	G	G	G	G	G	G	G	G	G	G	A	A	A	A	C	C	G	G	C	C	G	G	G	G	G	G	A	A	C	C	A	A	C	C	A	A	G	G	G	G	A	A	A	A	C	C	A	A	G	G	A	A	G	G	G	G	C	C	A	A	G	G	G	G	C	C	G	G	G	G	A	A	A	A	C	C	A	A	G	G	G	G	A	A	G	G	C	C	C	C	A	A	G	G	G	G	C	C	G	G	A	A	G	G	A	A	A	A	G	G	C	C	C	C	C	C	G	G	C	C	G	G	A	A	G	G	G	G	A	A	A	A	G	G	G	G	G	G	G	G	G	G	T	T	T	T	A	G	C	C	A	G	A	A	C	G	C	C	A	C	G	G	C	C	C	G	C	C	C	G	A	A	A	C	A	A	A	C	C	G	A	A	A	A	A	A	C	G	A	G	C	C	C	G	C	C	G	G	A	G	A	G	C	C	G	G	A	G	A	G	A	C	A	C	A	A	A	G	A	A	C	C	A	A	A	A	A	C	C	C	A	A	A	G	G	G	A	G	A	G	G	G	A	A	A	C	G	G	G	G	C	C	A	A	A	G	A	A	A	T	A	A	A	A	A	G	A	A	G	G	A	G	A	G	A	A	A	A	A	A	A	G	A	T	A	G	A	G	A	G	A	A	A	A	A	A	A	A	C	C	A	A	G	G	C	C	A	A	A	C	G	G	A	T	T	T	G	G	T	T	G	G	G	G	G	G	A	A	A	C	A	G	A	G	G	G	T	T	A	G	T	T	G	G	C	G	C	G	A	G	C	C	A	G	G	G	A	G	G	G	A	A	A	A	G	G	A	A	A	A	C	C	G	G	A	A	A	A	A	C	A	G	C	C	C	C	C	C	A	A	G	G	G	G	G	G	A	C	A	A	A	C	A	G	A	A	A	C	C	C	G	G	C	C	G	G	G	G	A	A	G	G	C	C	C	C	G	G	A	A	C	C	A	A	A	A	A	A	A	A	G	G	A	A	A	A	A	A	C	C	A	A	G	G	G	G	G	G	C	C	A	A	C	C	G	G	C	C	C	C	G	G	G	G	A	A	G	G	G	G	A	A	G	G	C	C	G	G	G	G	T	T	G	G	G	G	G	G	G	G	A	A	A	A	C	C	G	G	G	G	C	C	G	G	G	G	G	G	G	G	A	A	C	C	A	A	C	C	A	A	G	G	G	G	A	A	A	A	C	C	A	A	A	A	G	G	G	G	A	A	C	C	A	A	G	G	G	G	C	C	G	G	G	G	A	A	A	A	C	C	A	A	G	G	G	G	A	A	G	G	C	C	C	C	A	A	G	G	G	G	C	C	G	G	A	A	G	G	A	A	A	A	G	G	C	C	C	C	C	C	G	G	C	C	G	G	A	A	G	G	G	G	A	A	A	A	G	G	G	G	G	G	G	G	G	G	T	T	T	T	A	G	A	G	A	A	C	G	C	C	A	C	G	G	C	C	A	A	C	G	C	C	C	G	A	A	A	C	A	A	A	C	C	G	A	A	A	A	A	A	C	G	A	G	C	C	C	G	C	C	G	G	A	G	A	G	C	C	A	G	A	G	A	C	A	C	A	A	A	G	C	C	A	A	A	A	A	C	C	C	A	A	A	G	A	G	A	G	G	G	A	A	A	C	G	G	G	G	C	C	A	A	A	G	A	A	A	T	A	A	A	A	A	G	A	A	G	G	A	G	A	G	A	A	A	A	A	A	A	G	A	T	A	G	A	G	A	A	A	A	A	A	A	A	C	C	A	A	G	G	C	C	A	A	A	C	G	G	A	T	T	T	G	G	T	T	G	G	G	G	G	G	A	A	A	C	A	G	A	G	G	G	T	T	A	G	T	T	G	G	C	G	C	G	A	G	C	C	A	G	G	G	A	G	G	G	A	A	A	A	G	G	A	A	A	A	C	C	G	G	A	A	A	A	C	C	A	A	G	G	G	G	A	A	A	A	A	A	C	C	A	A	C	C	G	G	A	A	A	A	G	G	A	A	G	G	G	G	C	C	G	G	A	A	A	A	A	A	G	G	G	G	A	A	C	C	G	G	G	G	G	G	G	G	G	G	A	A	A	A	A	A	A	A	A	A	G	G	G	G	A	A	G	G	G	G	G	G	A	A	A	A	C	C	C	C	G	G	G	G	A	A	C	C	G	G	G	G	C	C	A	A	A	A	G	G	A	A	A	A	G	G	A	A	A	A	C	C	A	A	A	A	A	A	C	C	A	A	A	A	C	C	A	A	A	A	A	A	A	A	C	C	C	C	G	G	G	G	G	G	G	G	A	A	G	G	C	C	G	G	C	C	C	C	A	A	A	A	A	A	A	A	C	C	C	C	A	A	G	G	G	G	C	C	A	A	G	G	A	A	C	C	A	A	G	G	A	A	A	A	A	A	A	A	A	A	C	C	C	C	G	G	C	C	A	A	A	A	G	G	G	G	G	G	G	G	A	A	A	A	G	G	G	G	C	C	G	G	A	A	G	G	A	A	A	A	G	G	G	G	C	C	C	C	G	G	G	G	G	G	G	G	C	C	A	A	C	C	C	C	A	A	C	C	A	A	C	C	G	G	C	C	A	A	G	G	C	C	A	A	G	G	G	G	A	A	G	G	C	C	C	C	C	C	C	C	G	G	A	A	A	A	A	A	G	G	G	G	A	A	G	G	A	A	A	A	G	G	C	C	A	A	A	A	A	A	G	G	A	A	C	C	G	G	A	A	A	A	C	C	G	G	G	G	A	A	A	A	G	G	C	C	A	A	G	G	G	G	G	G	C	C	C	C	C	C	A	A	C	C	C	C	G	G	C	C	A	A	A	A	C	C	G	G	A	A	A	A	G	G	G	G	G	G	C	C	G	G	A	A	G	G	A	A	A	A	C	C	G	G	C	C	G	G	G	G	A	A	A	A	G	G	A	A	C	C	A	A	G	G	G	G	C	C	C	C	C	C	G	G	G	G	A	A	A	A	A	A	G	G	G	G	A	A	A	A	A	A	A	A	C	C	A	A	A	A	A	A	G	G	C	C	G	G	A	A	C	C	A	A	G	G	G	G	G	G	G	G	C	C	C	C	G	G	C	C	G	G	G	G	G	G	A	A	A	A	A	A	A	A	G	G	A	A	G	G	G	G	G	G	G	G	A	A	C	C	C	C	A	A	G	G	A	A	A	A	A	A	G	G	C	C	A	A	A	A	C	C	C	C	A	A	C	C	C	C	A	A	A	A	G	G	G	G	C	C	G	G	A	A	A	A	C	C	G	G	C	C	A	A	A	A	G	G	A	A	G	G	A	A	A	A	G	G	A	A	G	G	A	A	C	C	C	C	G	G	G	G	G	G	A	A	A	A	A	A	C	C	A	A	G	G	G	G	A	A	A	A	A	A	G	G	A	A	A	A	C	C	A	A	A	A	G	G	A	A	A	A	G	G	G	G	A	A	A	A	G	G	A	A	A	A	A	A	G	G	C	C	A	A	A	A	A	A	A	A	G	G	A	A	G	G	C	C	G	G	G	G	A	A	A	A	C	C	A	A	A	A	A	A	C	C	C	C	G	G	A	A	G	G	G	G	A	A	A	A	A	A	A	A	A	A	A	A	A	A	G	G	C	C	A	A	A	A	G	G	C	C	G	G	A	A	A	A	C	C	A	A	A	A	A	A	G	G	C	C	G	G	A	A	C	C	C	C	G	G	A	A	A	A	A	A	C	C	G	G	C	C	G	G	G	G	C	C	A	A	G	G	C	C	C	C	A	A	A	A	A	A	A	A	G	G	A	A	G	G	A	A	C	C	A	A	A	A	C	C	A	A	A	A	C	C	C	C	C	C	G	G	A	A	C	C	A	A	G	G	A	A	G	G	G	G	G	G	A	A	G	G	G	G	A	A	G	G	G	G	G	G	G	G	G	G	G	G	G	G	A	A	G	G	C	C	A	A	G	G	A	A	G	G	A	A	A	A	G	G	G	G	C	C	A	A	A	A	A	A	G	G	A	A	C	C	G	G	G	G	T	T	C	C	A	A	A	A	A	A	G	G	G	G	G	G	A	A	A	A	A	A	G	G	A	A	G	G	A	A	C	C	G	G	A	A	A	A	G	G	A	A	A	A	G	G	G	G	A	A	A	A	A	A	C	C	G	G	A	A	A	A	G	G	A	A	A	A	A	A	C	C	G	G	C	C	G	G	G	G	C	C	A	A	G	G	C	C	A	A	G	G	A	A	G	G	A	A	C	C	A	A	C	C	G	G	G	G	G	G	C	C	G	G	G	G	A	A	G	G	A	A	C	C	A	A	C	C	G	G	A	A	G	G	G	G	A	A	A	A	C	C	G	G	A	A	G	G	A	A	A	A	C	C	A	A	A	A	G	G	G	G	A	A	A	A	A	A	C	C	A	A	C	C	G	G	A	A	G	G	G	G	G	G	A	A	G	G	G	G	A	A	A	A	G	G	C	C	G	G	C	C	A	A	A	A	G	G	A	A	C	C	G	G	A	A	C	C	C	C	G	G	A	A	C	C	C	C	A	A	G	G	G	G	A	A	C	C	A	A	G	G	A	A	C	C	G	G	G	G	A	A	G	G	G	G	A	A	G	G	A	A	A	A	A	A	C	C	A	A	A	A	A	A	G	G	A	A	C	C	A	A	G	G	G	G	G	G	A	A	G	G	C	C	A	A	C	C	A	A	G	G	G	G	G	G	A	A	A	A	A	A	A	A	A	A	A	A	A	A	A	A	G	G	A	A	C	C	C	C	C	C	A	A	G	G	A	A	G	G	A	A	G	G	A	A	C	C	A	A	A	A	A	A	A	A	C	C	C	C	C	C	G	G	G	G	A	A	A	A	C	C	C	C	A	A	A	A	G	G	G	G	G	G	A	A	A	A	C	C	A	A	G	G	G	G	G	G	A	A	A	A	A	A	C	C	A	A	C	C	G	G	G	G	A	A	G	G	A	A	G	G	C	C	C	C	C	C	G	G	G	G	G	G	A	A	G	G	A	A	A	A	G	G	A	A	C	C	G	G	C	C	C	C	A	A	G	G	C	C	G	G	C	C	A	A	A	A	A	A	C	C	A	A	A	A	A	A	C	C	A	A	A	A	A	A	A	A	A	A	G	G	A	A	A	A	A	A	C	C	G	G	C	C	G	G	G	G	A	A	C	C	A	A	C	C	G	G	A	A	G	G	A	A	C	C	A	A	G	G	G	G	G	G	G	G	A	A	G	G	G	G	C	C	G	G	A	A	G	G	G	G	A	A	A	A	A	A	A	A	A	A	A	A	G	G	A	A	A	A	C	C	G	G	G	G	C	C	A	A	C	C	A	A	G	G	A	A	G	G	A	A	G	G	G	G	G	G	G	G	A	A	A	A	A	A	G	G	A	A	C	C	A	A	G	G	A	A	A	A	A	A	A	A	G	G	G	G	G	G	A	A	A	A	C	C	A	A	C	C	C	C	G	G	A	A	C	C	G	G	A	A	G	G	G	G	A	A	G	G	A	A	C	C	C	C	G	G	G	G	G	G	G	G	A	A	A	A	A	A	C	C	C	C	G	G	A	A	A	A	A	A	G	G	A	A	G	G	A	A	G	G	G	G	A	A	C	C	A	A	G	G	G	G	G	G	A	A	A	A	C	C	A	A	A	A	C	C	A	A	G	G	A	A	C	C	G	G	C	C	G	G	G	G	A	A	A	A	G	G	A	A	A	A	G	G	G	G	G	G	G	G	G	G	G	G	G	G	G	G	C	C	G	G	G	G	A	A	G	G	G	G	G	G	G	G	C	C	G	G	A	A	G	G	A	A	G	G	G	G	C	C	G	G	G	G	A	A	G	G	A	A	A	A	G	G	C	C	A	A	G	G	G	G	G	G	G	G	G	G	C	C	G	G	G	G	A	A	G	G	G	G	G	G	A	A	A	A	G	G	G	G	A	A	G	G	C	C	A	A	A	A	G	G	A	A	A	A	G	G	G	G	G	G	G	G	A	A	A	A	G	G	G	G	G	G	G	G	G	G	G	G	A	A	G	G	A	A	A	A	A	A	C	C	G	G	A	A	A	A	C	C	A	A	A	A	A	A	G	G	A	A	G	G	G	G	G	G	C	C	G	G	A	A	A	A	A	A	A	A	A	A	A	A	G	G	A	A	G	G	A	A	C	C	C	C	C	C	A	A	A	A	A	A	C	C	G	G	C	C	A	A	A	A	G	G	A	A	G	G	A	A	G	G	A	A	A	A	G	G	A	A	C	C	C	C	A	A	A	A	C	C	A	A	G	G	G	G	A	A	C	C	A	A	A	A	A	A	G	G	G	G	G	G	G	G	C	C	G	G	G	G	A	A	G	G	G	G	G	G	A	A	A	A	A	A	G	G	G	G	A	A	A	A	G	G	A	A	A	A	G	G	G	G	G	G	A	A	A	A	G	G	G	G	G	G	G	G	G	G	A	A	A	A	C	C	G	G	A	A	C	C	G	G	A	A	C	C	G	G	A	A	A	A	A	A	G	G	C	C	G	G	A	A	A	A	G	G	A	A	G	G	C	C	G	G	A	A	G	G	G	G	G	G	G	G	A	A	G	G	A	A	A	A	A	A	G	G	G	G	G	G	G	G	G	G	G	G	C	C	G	G	G	G	C	C	G	G	C	C	C	C	G	G	G	G	G	G	A	A	A	A	G	G	A	A	G	G	A	A	G	G	G	G	C	C	G	G	G	G	A	A	A	A	C	C	G	G	A	A	C	C	A	A	G	G	C	C	G	G	A	A	G	G	A	A	G	G	C	C	A	A	A	A	A	A	A	A	G	G	A	A	C	C	G	G	A	A	G	G	G	G	A	A	C	C	A	A	A	A	G	G	A	A	A	A	A	A	A	A	C	C	G	G	G	G	A	A	G	G	G	G	C	C	C	C	C	C	C	C	A	A	A	A	G	G	A	A	C	C	G	G	C	C	G	G	G	G	A	A	A	A	A	A	A	A	G	G	C	C	G	G	A	A	G	G	A	A	C	C	G	G	G	G	G	G	A	A	A	A	A	A	G	G	C	C	A	A	G	G	A	A	C	C	G	G	G	G	G	G	C	C	A	A	A	A	G	G	G	G	A	A	A	A	A	A	A	A	A	A	A	A	A	A	G	G	G	G	G	G	G	G	G	G	C	C	A	A	A	A	A	A	A	A	G	G	C	C	G	G	C	C	G	G	G	G	G	G	A	A	G	G	C	C	A	A	A	A	C	C	A	A	G	G	A	A	C	C	A	A	G	G	C	C	A	A	C	C	A	A	A	A	A	A	A	A	C	C	G	G	G	G	G	G	C	C	A	A	G	G	G	G	A	A	G	G	G	G	C	C	G	G	C	C	A	A	G	G	G	G	C	C	C	C	G	G	G	G	C	C	A	A	G	G	G	G	A	A	A	A	A	A	A	A	A	A	A	A	A	A	G	G	A	A	C	C	G	G	C	C	G	G	G	G	C	C	G	G	A	A	A	A	A	A	G	G	C	C	G	G	G	G	A	A	G	G	A	A	C	C	G	G	G	G	G	G	G	G	C	C	G	G	G	G	G	G	G	G	G	G	C	C	A	A	G	G	A	A	G	G	C	C	A	A	G	G	G	G	G	G	A	A	G	G	C	C	G	G	G	G	G	G	G	G	G	G	A	A	A	A	C	C	A	A	A	A	C	C	C	C	G	G	C	C	A	A	G	G	G	G	A	A	C	C	A	A	G	G	G	G	G	G	G	G	C	C	G	G	G	G	G	G	G	G	G	G	A	A	G	G	A	A	G	G	A	A	C	C	G	G	A	A	C	C	G	G	A	A	C	C	C	C	A	A	A	A	G	G	G	G	A	A	G	G	G	G	G	G	G	G	G	G	C	C	A	A	C	C	C	C	A	A	C	C	A	A	A	A	G	G	A	A	G	G	G	G	A	A	A	A	A	A	A	A	A	A	A	A	G	G	C	C	C	C	A	A	A	A	A	A	C	C	C	C	A	A	G	G	G	G	A	A	G	G	G	G	A	A	G	G	G	G	G	G	G	G	G	G	A	A	G	G	G	G	A	A	C	C	A	A	A	A	G	G	G	G	A	A	G	G	A	A	C	C	G	G	A	A	G	G	C	C	G	G	C	C	G	G	G	G	G	G	A	A	A	A	G	G	A	A	A	A	G	G	C	C	A	A	G	G	A	A	A	A	G	G	A	A	C	C	G	G	G	G	A	A	G	G	G	G	G	G	G	G	G	G	C	C	G	G	C	C	A	A	G	G	A	A	C	C	A	A	A	A	G	G	C	C	A	A	A	A	A	A	G	G	C	C	A	A	C	C	G	G	A	A	A	A	G	G	C	C	A	A	A	A	A	A	C	C	G	G	G	G	A	A	A	A	G	G	C	C	G	G	C	C	G	G	G	G	G	G	A	A	G	G	C	C	A	A	G	G	A	A	A	A	A	A	A	A	A	A	C	C	C	C	A	A	A	A	A	A	G	G	G	G	A	A	A	A	G	G	A	A	A	A	G	G	G	G	G	G	C	C	C	C	A	A	C	C	G	G	G	G	C	C	A	A	A	A	G	G	G	G	C	C	G	G	C	C	A	A	C	C	A	A	G	G	G	G	A	A	G	G	A	A	A	A	A	A	C	C	A	A	A	A	A	A	A	A	A	A	G	G	A	A	A	A	G	G	G	G	C	C	A	A	G	G	A	A	A	A	G	G	G	G	C	C	A	A	G	G	C	C	G	G	A	A	G	G	G	G	T	T	G	G	A	A	C	C	A	A	C	C	G	G	G	G	C	C	C	C	C	C	A	A	A	A	G	G	A	A	G	G	C	C	A	A	G	G	C	C	A	A	G	G	G	G	A	A	A	A	G	G	A	A	C	C	G	G	A	A	A	A	G	G	A	A	C	C	A	A	A	A	G	G	G	G	A	A	C	C	A	A	A	A	C	C	G	G	G	G	A	A	G	G	A	A	C	C	G	G	G	G	A	A	A	A	G	G	C	C	A	A	A	A	G	G	A	A	A	A	G	G	A	A	A	A	A	A	C	C	G	G	A	A	G	G	G	G	A	A	G	G	G	G	A	A	A	A	A	A	A	A	G	G	C	C	A	A	A	A	G	G	C	C	A	A	G	G	A	A	C	C	A	A	C	C	G	G	A	A	G	G	A	A	G	G	G	G	G	G	G	G	G	G	G	G	T	T	G	G	G	G	A	A	G	G	C	C	G	G	C	C	A	A	A	A	A	A	G	G	G	G	C	C	C	C	G	G	G	G	A	A	C	C	G	G	G	G	A	A	A	A	A	A	C	C	C	C	A	A	G	G	C	C	G	G	C	C	A	A	C	C	G	G	A	A	C	C	G	G	G	G	G	G	G	G	A	A	G	G	A	A	G	G	A	A	A	A	A	A	G	G	G	G	A	A	G	G	A	A	G	G	G	G	A	A	A	A	G	G	A	A	A	A	A	A	A	A	G	G	G	G	A	A	A	A	A	A	G	G	A	A	A	A	A	A	A	A	C	C	C	C	G	G	G	G	A	A	A	A	G	G	A	A	C	C	G	G	C	C	A	A	G	G	A	A	A	A	C	C	A	A	G	G	C	C	G	G	A	A	C	C	G	G	G	G	A	A	A	A	G	G	G	G	C	C	C	C	G	G	G	G	G	G	A	A	A	A	G	G	A	A	C	C	G	G	G	G	G	G	A	A	G	G	C	C	G	G	A	A	G	G	G	G	A	A	A	A	A	A	C	C	G	G	G	G	A	A	G	G	G	G	G	G	A	A	G	G	G	G	C	C	G	G	A	A	C	C	C	C	A	A	A	A	A	A	G	G	G	G	C	C	C	C	C	C	G	G	G	G	G	G	A	A	G	G	C	C	A	A	G	G	G	G	G	G	C	C	G	G	G	G	A	A	A	A	G	G	C	C	G	G	A	A	A	A	A	A	A	A	A	A	A	A	A	A	A	A	A	A	G	G	A	A	C	C	A	A	C	C	A	A	A	A	A	A	A	A	A	A	G	G	G	G	A	A	C	C	G	G	C	C	A	A	G	G	C	C	C	C	A	A	G	G	G	G	A	A	C	C	G	G	G	G	A	A	G	G	G	G	A	A	A	A	A	A	G	G	A	A	G	G	C	C	A	A	A	A	A	A	G	G	A	A	C	C	A	A	A	A	A	A	A	A	A	A	A	A	C	C	A	A	C	C	C	C	A	A	C	C	A	A	A	A	G	G	G	G	G	G	A	A	C	C	A	A	A	A	A	A	G	G	C	C	A	A	G	G	A	A	A	A	A	A	C	C	A	A	C	C	G	G	C	C	G	G	C	C	G	G	G	G	C	C	A	A	A	A	A	A	G	G	G	G	G	G	A	A	G	G	G	G	C	C	A	A	A	A	G	G	A	A	G	G	A	A	C	C	C	C	G	G	G	G	A	A	G	G	G	G	A	A	G	G	C	C	A	A	G	G	C	C	C	C	A	A	A	A	A	A	A	A	G	G	G	G	A	A	A	A	G	G	A	A	A	A	G	G	A	A	G	G	C	C	C	C	G	G	A	A	G	G	G	G	A	A	C	C	A	A	C	C	C	C	A	A	C	C	C	C	G	G	A	A	C	C	A	A	A	A	A	A	A	A	A	A	G	G	G	G	A	A	A	A	G	G	G	G	G	G	G	G	G	G	C	C	A	A	G	G	A	A	C	C	G	G	A	A	A	A	A	A	A	A	G	G	A	A	A	A	G	G	A	A	A	A	C	C	A	A	G	G	C	C	G	G	G	G	A	A	C	C	C	C	G	G	G	G	A	A	A	A	G	G	A	A	A	A	G	G	G	G	G	G	A	A	G	G	A	A	G	G	A	A	G	G	A	A	A	A	G	G	G	G	C	C	A	A	G	G	A	A	C	C	G	G	G	G	A	A	C	C	C	C	C	C	C	C	C	C	A	A	A	A	C	C	G	G	A	A	A	A	G	G	G	G	G	G	G	G	G	G	G	G	A	A	C	C	C	C	A	A	C	C	C	C	C	C	G	G	A	A	G	G	C	C	G	G	A	A	G	G	C	C	A	A	A	A	A	A	A	A	G	G	A	A	A	A	G	G	G	G	G	G	A	A	A	A	G	G	C	C	G	G	G	G	C	C	C	C	G	G	G	G	A	A	C	C	G	G	A	A	A	A	G	G	A	A	G	G	A	A	G	G	G	G	C	C	G	G	G	G	G	G	A	A	C	C	A	A	C	C	G	G	G	G	A	A	C	C	G	G	A	A	C	C	C	C	A	A	A	A	G	G	G	G	A	A	A	A	A	A	G	G	A	A	G	G	G	G	A	A	A	A	C	C	G	G	A	A	C	C	G	G	G	G	A	A	A	A	A	A	G	G	G	G	G	G	A	A	C	C	G	G	G	G	A	A	G	G	A	A	G	G	G	G	A	A	G	G	G	G	G	G	A	A	G	G	A	A	G	G	C	C	G	G	G	G	A	A	G	G	A	A	G	G	A	A	A	A	A	A	C	C	A	A	G	G	A	A	C	C	C	C	A	A	G	G	A	A	C	C	C	C	G	G	A	A	A	A	A	A	A	A	C	C	A	A	A	A	A	A	A	A	C	C	A	A	G	G	C	C	A	A	C	C	A	A	G	G	G	G	G	G	G	G	G	G	A	A	A	A	A	A	G	G	C	C	G	G	G	G	C	C	A	A	G	G	G	G	G	G	G	G	G	G	G	G	G	G	G	G	G	G	G	G	C	C	A	A	G	G	G	G	C	C	G	G	C	C	A	A	C	C	A	A	G	G	G	G	G	G	A	A	A	A	G	G	A	A	A	A	A	A	C	C	A	A	G	G	G	G	C	C	A	A	G	G	C	C	A	A	A	A	A	A	G	G	C	C	G	G	G	G	G	G	G	G	A	A	G	G	A	A	G	G	G	G	A	A	A	A	G	G	G	G	G	G	G	G	A	A	A	A	G	G	C	C	A	A	C	C	A	A	G	G	G	G	G	G	G	G	G	G	G	G	C	C	A	A	A	A	C	C	A	A	A	A	C	C	C	C	G	G	C	C	A	A	G	G	A	A	C	C	G	G	G	G	A	A	A	A	C	C	G	G	A	A	A	A	A	A	G	G	G	G	G	G	G	G	A	A	G	G	G	G	G	G	C	C	A	A	G	G	G	G	A	A	A	A	C	C	A	A	G	G	C	C	A	A	G	G	G	G	A	A	G	G	C	C	A	A	G	G	G	G	A	A	C	C	A	A	A	A	A	A	A	A	C	C	C	C	A	A	A	A	C	C	A	A	G	G	A	A	G	G	C	C	G	G	A	A	G	G	A	A	G	G	G	G	A	A	G	G	A	A	A	A	A	A	A	A	G	G	G	G	G	G	G	G	A	A	G	G	C	C	C	C	G	G	G	G	C	C	A	A	G	G	G	G	C	C	G	G	G	G	G	G	G	G	A	A	G	G	C	C	G	G	G	G	C	C	G	G	G	G	G	G	G	G	G	G	G	G	A	A	C	C	A	A	G	G	G	G	A	A	A	A	C	C	A	A	G	G	A	A	A	A	G	G	C	C	A	A	G	G	A	A	G	G	A	A	A	A	C	C	A	A	G	G	G	G	C	C	G	G	G	G	A	A	A	A	G	G	G	G	G	G	A	A	C	C	G	G	C	C	C	C	G	G	A	A	A	A	G	G	G	G	A	A	G	G	G	G	A	A	C	C	C	C	T	T	G	G	G	G	A	A	C	C	C	C	C	C	G	G	A	A	G	G	A	A	G	G	G	G	G	G	G	G	A	A	C	C	A	A	G	G	A	A	G	G	C	C	G	G	C	C	A	A	A	A	G	G	A	A	G	G	G	G	G	G	A	A	A	A	A	A	C	C	A	A	C	C	C	C	G	G	C	C	C	C	G	G	G	G	G	G	C	C	A	A	C	C	C	C	G	G	A	A	G	G	A	A	A	A	C	C	A	A	G	G	A	A	A	A	A	A	A	A	G	G	G	G	A	A	A	A	G	G	A	A	A	A	G	G	G	G	A	A	A	A	A	A	C	C	A	A	G	G	G	G	G	G	A	A	A	A	A	A	C	C	G	G	G	G	G	G	A	A	A	A	G	G	G	G	G	G	G	G	A	A	A	A	A	A	G	G	G	G	G	G	C	C	C	C	A	A	G	G	A	A	A	A	G	G	A	A	A	A	G	G	G	G	A	A	A	A	A	A	G	G	G	G	A	A	G	G	C	C	C	C	A	A	G	G	G	G	G	G	G	G	A	A	G	G	C	C	A	A	G	G	G	G	G	G	C	C	G	G	A	A	C	C	C	C	A	A	G	G	C	C	G	G	G	G	A	A	G	G	G	G	G	G	G	G	C	C	C	C	A	A	A	A	A	A	A	A	A	A	C	C	G	G	G	G	A	A	C	C	G	G	C	C	G	G	G	G	A	A	C	C	A	A	A	A	G	G	A	A	A	A	G	G	C	C	C	C	G	G	G	G	A	A	G	G	G	G	A	A	C	C	G	G	A	A	C	C	A	A	G	G	A	A	A	A	G	G	G	G	G	G	G	G	G	G	A	A	C	C	C	C	A	A	G	G	G	G	G	G	G	G	A	A	A	A	G	G	A	A	G	G	G	G	G	G	G	G	G	G	A	A	G	G	A	A	G	G	G	G	A	A	G	G	G	G	A	A	A	A	G	G	G	G	G	G	C	C	G	G	C	C	G	G	G	G	G	G	A	A	C	C	A	A	A	A	A	A	C	C	A	A	A	A	C	C	G	G	G	G	G	G	A	A	A	A	G	G	G	G	A	A	A	A	G	G	A	A	A	A	C	C	A	A	G	G	A	A	G	G	A	A	C	C	G	G	A	A	G	G	A	A	A	A	A	A	C	C	G	G	G	G	A	A	A	A	A	A	A	A	G	G	G	G	A	A	G	G	G	G	G	G	C	C	G	G	C	C	A	A	G	G	A	A	A	A	A	A	G	G	A	A	G	G	A	A	C	C	A	A	G	G	C	C	G	G	C	C	G	G	G	G	G	G	G	G	A	A	G	G	A	A	G	G	G	G	A	A	C	C	G	G	C	C	C	C	C	C	A	A	G	G	A	A	A	A	C	C	G	G	G	G	A	A	C	C	C	C	G	G	G	G	A	A	C	C	A	A	A	A	A	A	C	C	A	A	C	C	A	A	G	G	C	C	C	C	A	A	G	G	G	G	A	A	C	C	G	G	A	A	G	G	C	C	A	A	G	G	A	A	G	G	A	A	G	G	A	A	A	A	A	A	C	C	C	C	A	A	G	G	C	C	A	A	C	C	A	A	G	G	G	G	A	A	C	C	A	A	C	C	A	A	G	G	G	G	A	A	G	G	C	C	A	A	A	A	A	A	A	A	G	G	G	G	G	G	G	G	A	A	G	G	G	G	A	A	A	A	G	G	C	C	G	G	A	A	A	A	A	A	A	A	A	A	G	G	G	G	A	A	C	C	A	A	A	A	G	G	G	G	A	A	G	G	G	G	G	G	G	G	G	G	G	G	A	A	G	G	G	G	A	A	A	A	A	A	C	C	A	A	A	A	A	A	C	C	G	G	G	G	G	G	A	A	G	G	A	A	A	A	A	A	A	A	G	G	C	C	A	A	A	A	A	A	A	A	A	A	G	G	G	G	A	A	A	A	G	G	A	A	A	A	A	A	G	G	C	C	A	A	A	A	C	C	C	C	C	C	G	G	G	G	G	G	C	C	A	A	A	A	G	G	G	G	G	G	A	A	A	A	A	A	A	A	A	A	A	A	G	G	A	A	C	C	G	G	C	C	G	G	G	G	G	G	G	G	A	A	A	A	G	G	G	G	G	G	G	G	A	A	A	A	A	A	A	A	C	C	A	A	G	G	G	G	C	C	G	G	A	A	C	C	G	G	C	C	A	A	G	G	A	A	A	A	A	A	A	A	G	G	G	G	A	A	A	A	G	G	G	G	G	G	G	G	C	C	A	A	C	C	G	G	A	A	C	C	G	G	A	A	A	A	C	C	G	G	G	G	C	C	C	C	G	G	A	A	A	A	A	A	C	C	A	A	A	A	C	C	C	C	G	G	A	A	G	G	A	A	G	G	C	C	G	G	C	C	G	G	A	A	A	A	C	C	A	A	G	G	C	C	A	A	C	C	G	G	C	C	A	A	G	G	G	G	A	A	G	G	A	A	A	A	G	G	A	A	A	A	C	C	A	A	G	G	G	G	A	A	G	G	A	A	G	G	A	A	C	C	G	G	C	C	A	A	A	A	G	G	C	C	C	C	A	A	G	G	A	A	A	A	G	G	A	A	A	A	A	A	G	G	G	G	C	C	C	C	A	A	G	G	A	A	A	A	C	C	G	G	G	G	C	C	A	A	A	A	G	G	G	G	G	G	A	A	G	G	C	C	A	A	G	G	G	G	A	A	G	G	G	G	A	A	G	G	A	A	C	C	G	G	A	A	A	A	A	A	A	A	A	A	A	A	A	A	G	G	A	A	G	G	G	G	A	A	G	G	G	G	A	A	A	A	A	A	G	G	A	A	A	A	A	A	G	G	A	A	C	C	A	A	G	G	A	A	C	C	C	C	G	G	G	G	A	A	C	C	G	G	A	A	A	A	G	G	G	G	G	G	A	A	C	C	G	G	A	A	A	A	A	A	A	A	G	G	A	A	G	G	G	G	C	C	A	A	A	A	G	G	A	A	G	G	A	A	A	A	A	A	A	A	G	G	A	A	A	A	A	A	G	G	C	C	G	G	G	G	C	C	G	G	C	C	C	C	A	A	C	C	G	G	A	A	A	A	A	A	G	G	C	C	C	C	A	A	A	A	C	C	A	A	C	C	G	G	A	A	A	A	C	C	A	A	C	C	C	C	A	A	A	A	C	C	G	G	G	G	A	A	G	G	G	G	G	G	A	A	C	C	A	A	G	G	A	A	A	A	G	G	A	A	G	G	A	A	C	C	G	G	A	A	A	A	G	G	G	G	C	C	C	C	A	A	G	G	G	G	C	C	G	G	A	A	C	C	G	G	A	A	G	G	A	A	C	C	A	A	G	G	C	C	C	C	G	G	A	A	A	A	C	C	C	C	A	A	C	C	G	G	G	G	C	C	C	C	A	A	G	G	G	G	A	A	G	G	A	A	G	G	A	A	C	C	A	A	C	C	A	A	C	C	C	C	G	G	A	A	C	C	G	G	A	A	G	G	A	A	G	G	G	G	G	G	G	G	A	A	G	G	A	A	C	C	A	C	A	A	A	A	G	G	G	G	A	A	A	A	G	G	A	A	A	A	A	A	G	G	A	A	A	A	C	C	A	A	G	G	C	C	G	G	G	G	C	C	G	G	G	G	G	G	A	A	A	A	A	A	G	G	A	A	A	A	A	A	A	A	A	A	A	A	G	G	A	A	G	G	C	C	A	A	G	G	A	A	A	A	C	C	A	A	A	A	G	G	G	G	C	C	A	A	G	G	A	A	A	A	A	A	G	G	A	A	C	C	C	C	A	A	C	C	C	C	A	A	G	G	G	G	A	A	A	A	C	C	A	A	A	A	G	G	A	A	A	A	A	A	A	A	G	G	A	A	G	G	G	G	A	A	G	G	G	G	A	A	G	G	G	G	A	A	C	C	A	A	A	A	G	G	A	A	G	G	C	C	C	C	C	C	C	C	G	G	G	G	G	G	G	G	A	A	C	C	G	G	G	G	C	C	C	C	G	G	C	C	A	A	G	G	G	G	A	A	G	G	C	C	G	G	G	G	A	A	C	C	A	A	A	A	G	G	A	A	A	A	G	G	A	A	G	G	C	C	A	A	C	C	A	A	A	A	G	G	C	C	A	A	A	A	A	A	C	C	A	A	A	A	A	A	G	G	A	A	G	G	G	G	C	C	A	A	T	T	G	G	A	A	A	A	A	A	G	G	G	G	G	G	G	G	A	A	A	A	G	G	A	A	A	A	G	G	C	C	C	C	C	C	C	C	G	G	A	A	A	A	A	A	G	G	A	A	A	A	A	A	C	C	G	G	G	G	C	C	A	A	C	C	C	C	C	C	G	G	G	G	G	G	G	G	G	G	C	C	C	C	A	A	A	A	A	A	G	G	A	A	G	G	A	A	A	A	A	A	A	A	G	G	C	C	G	G	G	G	G	G	A	A	A	A	G	G	A	A	C	C	A	A	G	G	G	G	A	A	A	A	A	A	G	G	A	A	A	A	G	G	G	G	G	G	A	A	C	C	C	C	A	A	A	A	A	A	A	A	G	G	A	A	G	G	C	C	A	A	G	G	G	G	G	G	G	G	G	G	A	A	A	A	A	A	A	A	G	G	C	C	A	A	C	C	G	G	A	A	A	A	G	G	G	G	G	G	A	A	C	C	A	A	C	C	C	C	A	A	C	C	G	G	G	G	G	G	C	C	A	A	A	A	A	A	A	A	G	G	G	G	C	C	C	C	G	G	G	G	A	A	A	A	A	A	G	G	A	A	G	G	A	A	G	G	C	C	C	C	G	G	A	A	A	A	G	G	G	G	C	C	G	G	A	A	C	C	G	G	G	G	A	A	C	C	C	C	G	G	A	A	C	C	A	A	G	G	A	A	G	G	A	A	G	G	A	A	G	G	G	G	G	G	G	G	A	A	G	G	G	G	G	G	C	C	A	A	G	G	G	G	G	G	A	A	G	G	A	A	G	G	G	G	A	A	A	A	A	A	C	C	G	G	G	G	G	G	G	G	G	G	G	G	A	A	G	G	A	A	G	G	A	A	A	A	A	A	C	C	C	C	C	C	A	A	A	A	G	G	C	C	G	G	A	A	G	G	G	G	G	G	G	G	A	A	G	G	A	A	C	C	A	A	A	A	C	C	G	G	A	A	C	C	G	G	A	A	A	A	A	A	A	A	C	C	C	C	G	G	G	G	C	C	C	C	G	G	G	G	G	G	G	G	A	A	G	G	G	G	A	A	C	C	A	A	A	A	A	A	A	A	G	G	G	G	A	A	C	C	A	A	G	G	A	A	C	C	C	C	A	A	G	G	A	A	A	A	G	G	G	G	A	A	G	G	C	C	G	G	A	A	C	C	A	A	C	C	A	A	G	G	C	C	C	C	A	A	C	C	C	C	A	A	A	A	C	C	G	G	C	C	G	G	A	A	A	A	G	G	G	G	C	C	G	G	A	A	A	A	C	C	A	A	G	G	A	A	A	A	G	G	G	G	G	G	G	G	A	A	A	A	G	G	C	C	A	A	A	A	A	A	C	C	G	G	G	G	A	A	G	G	A	A	G	G	A	A	C	C	A	A	A	A	C	C	A	A	G	G	C	C	C	C	G	G	G	G	C	C	G	G	A	A	A	A	A	A	A	A	A	A	C	C	C	C	A	A	G	G	C	C	G	G	G	G	A	A	G	G	A	A	A	A	G	G	G	G	A	A	A	A	A	A	G	G	C	C	A	A	G	G	A	A	A	A	A	A	G	G	G	G	C	C	A	A	G	G	C	C	A	A	A	A	A	A	G	G	A	A	A	A	G	G	A	A	G	G	A	A	A	A	G	G	A	A	G	G	G	G	A	A	A	A	A	A	C	C	A	A	G	G	A	A	G	G	G	G	A	A	C	C	A	A	A	A	A	A	A	A	A	A	G	G	G	G	A	A	C	C	A	A	G	G	G	G	C	C	C	C	G	G	G	G	G	G	G	G	G	G	G	G	A	A	G	G	G	G	C	C	A	A	A	A	G	G	C	C	G	G	A	A	A	A	G	G	G	G	G	G	C	C	A	A	G	G	C	C	C	C	A	A	A	A	A	A	C	C	A	A	A	A	G	G	C	C	A	A	C	C	C	C	C	C	A	A	A	A	A	A	A	A	A	A	A	A	A	A	A	A	G	G	G	G	A	A	G	G	A	A	G	G	A	A	A	A	G	G	G	G	C	C	A	A	A	A	G	G	G	G	A	A	G	G	A	A	C	C	C	C	G	G	C	C	G	G	A	A	C	C	G	G	G	G	A	A	G	G	A	A	C	C	G	G	A	A	C	C	G	G	C	C	C	C	A	A	C	C	A	A	G	G	G	G	C	C	G	G	C	C	A	A	T	T	A	A	A	A	A	A	A	A	A	A	G	G	A	A	A	A	G	G	G	G	C	C	A	A	G	G	A	A	G	G	A	A	A	A	A	A	G	G	G	G	G	G	C	C	G	G	A	A	G	G	A	A	G	G	G	G	A	A	A	A	A	A	A	A	G	G	A	A	A	A	A	A	G	G	A	A	A	A	G	G	G	G	G	G	G	G	G	G	A	A	G	G	C	C	A	A	A	A	G	G	A	A	A	A	G	G	G	G	A	A	A	A	C	C	C	C	G	G	G	G	G	G	G	G	A	A	G	G	A	A	G	G	G	G	G	G	A	A	G	G	G	G	C	C	A	A	A	A	G	G	G	G	A	A	C	C	G	G	G	G	G	G	C	C	G	G	A	A	C	C	G	G	A	A	G	G	C	C	A	A	A	A	G	G	A	A	G	G	C	C	C	C	G	G	A	A	C	C	G	G	A	A	G	G	G	G	C	C	C	C	G	G	A	A	A	A	G	G	G	G	G	G	G	G	C	C	G	G	A	A	G	G	C	C	G	G	A	A	G	G	C	C	C	C	G	G	G	G	A	A	A	A	A	A	G	G	A	A	C	C	A	A	C	C	G	G	G	G	A	A	A	A	C	C	G	G	G	G	G	G	A	A	G	G	A	A	G	G	G	G	A	A	G	G	G	G	G	G	G	G	G	G	G	G	A	A	G	G	A	A	A	A	G	G	A	A	G	G	G	G	A	A	G	G	G	G	C	C	G	G	G	G	A	A	C	C	A	A	C	C	G	G	A	A	A	A	G	G	A	A	G	G	G	G	A	A	G	G	C	C	G	G	C	C	G	G	A	A	C	C	G	G	A	A	A	A	G	G	C	C	G	G	A	A	A	A	A	A	C	C	C	C	A	A	G	G	G	G	A	A	G	G	A	A	A	A	A	A	G	G	G	G	G	G	G	G	G	G	A	A	A	A	G	G	G	G	A	A	A	A	G	G	A	A	G	G	G	G	C	C	G	G	G	G	G	G	A	A	G	G	C	C	G	G	A	A	G	G	G	G	A	A	A	A	G	G	G	G	A	A	G	G	C	C	G	G	A	A	C	C	A	A	G	G	G	G	C	C	A	A	G	G	A	A	A	A	C	C	G	G	A	A	C	C	C	C	A	A	A	A	G	G	G	G	A	A	G	G	G	G	G	G	A	A	A	A	G	G	A	A	A	A	G	G	G	G	C	C	A	A	G	G	G	G	G	G	C	C	A	A	A	A	A	A	A	A	C	C	A	A	C	C	A	A	G	G	A	A	A	A	G	G	C	C	C	C	G	G	G	G	G	G	G	G	G	G	G	G	G	G	G	G	G	G	A	A	A	A	G	G	G	G	C	C	G	G	A	A	A	A	G	G	A	A	G	G	A	A	G	G	A	A	C	C	G	G	A	A	A	A	A	A	G	G	A	A	A	A	G	G	G	G	A	A	G	G	C	C	G	G	A	A	A	A	A	A	A	A	A	A	C	C	G	G	C	C	A	A	C	C	A	A	C	C	G	G	G	G	A	A	A	A	C	C	A	A	C	C	G	G	C	C	A	A	C	C	G	G	A	A	G	G	G	G	A	A	C	C	A	A	G	G	A	A	A	A	C	C	G	G	G	G	G	G	C	C	A	A	C	C	C	C	A	A	C	C	A	A	G	G	A	A	A	A	A	A	C	C	A	A	G	G	G	G	G	G	C	C	G	G	G	G	A	A	A	A	C	C	A	A	G	G	A	A	A	A	A	A	A	A	G	G	G	G	G	G	C	C	G	G	G	G	A	A	G	G	C	C	C	C	G	G	G	G	G	G	G	G	A	A	C	C	G	G	G	G	G	G	G	G	C	C	C	C	A	A	A	A	G	G	A	A	C	C	A	A	G	G	G	G	G	G	G	G	G	G	G	G	G	G	A	A	G	G	G	G	C	C	C	C	A	A	A	A	G	G	A	A	G	G	C	C	G	G	A	A	G	G	C	C	C	C	G	G	A	A	A	A	G	G	A	A	G	G	G	G	G	G	A	A	A	A	C	C	G	G	A	A	G	G	A	A	A	A	A	A	G	G	G	G	G	G	G	G	C	C	A	A	A	A	G	G	G	G	G	G	A	A	C	C	G	G	G	G	A	A	A	A	C	C	A	A	G	G	C	C	G	G	G	G	C	C	G	G	C	C	G	G	G	G	C	C	C	C	C	C	A	A	A	A	A	A	A	A	G	G	G	G	G	G	A	A	G	G	G	G	G	G	G	G	C	C	G	G	A	A	A	A	A	A	A	A	G	G	C	C	C	C	A	A	A	A	G	G	G	G	G	G	G	G	C	C	A	A	C	C	A	A	G	G	G	G	G	G	G	G	A	A	A	A	C	C	A	A	A	A	A	A	A	A	A	A	C	C	A	A	C	C	G	G	A	A	A	A	A	A	C	C	C	C	G	G	C	C	A	A	A	A	A	A	A	A	G	G	G	G	C	C	G	G	G	G	G	G	A	A	G	G	G	G	A	A	G	G	G	G	A	A	C	C	G	G	G	G	C	C	C	C	G	G	A	A	G	G	A	A	A	A	A	A	G	G	G	G	C	C	A	A	G	G	A	A	C	C	C	C	G	G	G	G	G	G	G	G	C	C	A	A	G	G	C	C	C	C	G	G	G	G	A	A	A	A	A	A	A	A	G	G	G	G	A	A	G	G	G	G	G	G	G	G	G	G	A	A	G	G	G	G	A	A	A	A	A	A	G	G	G	G	G	G	A	A	A	A	G	G	G	G	A	A	C	C	G	G	A	A	C	C	C	C	G	G	A	A	C	C	A	A	A	A	A	A	C	C	C	C	G	G	A	A	A	A	G	G	A	A	A	A	G	G	A	A	C	C	C	C	G	G	G	G	G	G	A	A	G	G	G	G	G	G	A	A	A	A	C	C	G	G	A	A	C	C	A	A	A	A	C	C	A	A	A	A	A	A	C	C	G	G	A	A	G	G	A	A	A	A	G	G	G	G	G	G	C	C	G	G	C	C	G	G	G	G	C	C	C	C	A	A	C	C	A	A	A	A	A	A	A	A	G	G	G	G	A	A	A	A	G	G	A	A	C	C	A	A	A	A	A	A	C	C	C	C	A	A	A	A	A	A	A	A	A	A	A	A	G	G	A	A	A	A	G	G	C	C	A	A	G	G	C	C	C	C	G	G	G	G	A	A	A	A	A	A	A	A	G	G	A	A	G	G	A	A	C	C	G	G	A	A	G	G	A	A	A	A	G	G	A	A	A	A	A	A	A	A	C	C	A	A	G	G	A	A	G	G	C	C	C	C	C	C	G	G	A	A	A	A	C	C	C	C	C	C	C	C	G	G	A	A	G	G	A	A	C	C	G	G	A	A	A	A	G	G	G	G	G	G	G	G	A	A	C	C	A	A	G	G	A	A	G	G	G	G	A	C	C	C	C	C	C	C	A	A	G	G	A	A	G	G	C	C	G	G	C	C	G	G	G	G	A	A	C	C	A	A	A	A	C	C	A	A	A	A	A	A	C	C	A	A	G	G	C	C	A	A	A	A	G	G	C	C	G	G	G	G	A	A	A	A	A	A	A	A	A	A	G	G	A	A	A	A	G	G	G	G	C	C	G	G	A	A	A	A	C	C	G	G	A	A	G	G	G	G	G	G	G	G	G	G	G	G	A	A	C	C	A	A	A	A	G	G	C	C	G	G	A	A	G	G	A	A	G	G	C	C	C	C	A	A	C	C	G	G	G	G	G	G	G	G	C	C	G	G	A	A	G	G	G	G	G	G	G	G	A	A	G	G	A	C	G	G	A	A	A	A	G	G	G	G	A	A	A	A	G	G	G	G	G	G	G	G	A	A	A	A	G	G	G	G	G	G	A	A	G	G	C	C	C	C	G	G	A	A	A	A	C	C	A	A	A	A	A	A	G	G	A	A	G	G	A	A	G	G	C	C	G	G	G	G	G	G	G	G	C	C	A	A	A	A	A	A	C	C	C	C	G	G	A	A	G	G	A	A	C	C	C	C	G	G	G	G	G	G	G	G	A	A	G	G	C	C	A	A	C	C	A	A	G	G	C	C	G	G	G	G	C	C	A	A	G	G	G	G	A	A	C	C	G	G	C	C	A	A	G	G	A	A	G	G	C	C	G	G	G	G	C	C	G	G	G	G	A	A	G	G	A	A	G	G	G	G	G	G	A	A	G	G	C	C	A	A	C	C	G	G	C	C	G	G	G	G	G	G	G	G	A	A	G	G	A	A	A	A	G	G	G	G	A	A	A	A	G	G	G	G	A	A	A	A	C	C	C	C	A	A	G	G	G	G	C	C	C	C	G	G	G	G	A	A	A	A	A	A	A	A	A	A	C	C	G	G	A	A	A	A	G	G	A	A	A	A	A	A	G	G	G	G	A	A	A	A	A	A	C	C	G	G	A	A	A	A	A	A	G	G	C	C	C	C	A	A	G	G	G	G	A	A	G	G	C	C	C	C	C	C	G	G	A	A	A	A	G	G	G	G	G	G	C	C	G	G	A	A	A	A	C	C	C	C	C	C	A	A	C	C	C	C	A	A	C	C	G	G	G	G	G	G	C	C	G	G	C	C	C	C	G	G	G	G	C	C	A	A	A	A	A	A	C	C	G	G	C	C	G	G	C	C	C	C	G	G	C	C	G	G	G	G	G	G	G	G	C	C	A	A	G	G	C	C	G	G	C	C	G	G	A	A	A	A	G	G	G	G	A	A	A	A	A	A	A	A	A	A	C	C	C	C	G	G	A	A	A	A	C	C	G	G	A	A	A	A	C	C	C	C	A	A	A	A	A	A	G	G	G	G	A	A	A	A	G	G	C	C	G	G	G	G	G	G	A	A	A	A	A	A	G	G	C	C	A	A	G	G	A	A	G	G	G	G	A	A	T	T	G	G	G	G	A	A	A	A	G	G	C	C	A	A	G	G	C	C	G	G	G	G	A	A	G	G	C	C	A	A	C	C	G	G	A	A	G	G	G	G	G	G	C	C	C	C	A	A	G	G	A	A	A	A	G	G	C	C	A	A	C	C	G	G	C	C	A	A	G	G	C	C	G	G	C	C	A	A	A	A	C	C	A	A	A	A	G	G	C	C	A	A	G	G	A	A	G	G	G	G	C	C	C	C	C	C	G	G	C	C	A	A	G	G	C	C	A	A	G	G	A	A	A	A	A	A	C	C	A	A	C	C	A	A	G	G	A	A	A	A	A	A	A	A	A	A	A	A	A	A	A	A	A	A	C	C	C	C	A	A	A	A	A	A	A	A	A	A	A	A	A	A	G	G	C	C	C	C	C	C	C	C	A	A	A	A	G	G	A	A	A	A	A	A	G	G	G	G	A	A	A	A	A	A	G	G	G	G	G	G	C	C	G	G	A	A	A	A	G	G	G	G	A	A	C	C	A	A	A	A	A	A	G	G	C	C	C	C	G	G	G	G	G	G	G	G	G	G	G	G	G	G	A	A	C	C	C	C	G	G	C	C	G	G	A	A	A	A	A	A	A	A	C	C	A	A	A	A	A	A	A	A	C	C	C	C	C	C	G	G	G	G	C	C	G	G	A	A	G	G	G	G	C	C	G	G	C	C	A	A	G	G	A	A	G	G	G	G	C	C	C	C	A	A	G	G	A	A	G	G	C	C	G	G	A	A	A	A	G	G	G	G	A	A	A	A	G	G	A	A	A	A	A	A	G	G	G	G	A	A	A	A	G	G	G	G	C	C	C	C	C	C	A	A	C	C	A	A	G	G	A	A	A	A	C	C	A	A	A	A	G	G	A	A	C	C	A	A	C	C	A	A	G	G	A	A	G	G	A	A	A	A	C	C	G	G	A	A	A	A	A	A	A	A	A	A	A	A	A	A	C	C	A	A	C	C	G	G	A	A	A	A	A	A	A	A	A	A	A	A	G	G	A	A	G	G	C	C	A	A	G	G	G	G	A	A	C	C	G	G	G	G	G	G	A	A	A	A	G	G	G	G	A	A	A	A	A	A	A	A	G	G	G	G	C	C	A	A	A	A	A	A	A	A	A	A	G	G	C	C	G	G	A	A	A	A	A	A	G	G	A	A	A	A	A	A	G	G	A	A	A	A	C	C	G	G	G	G	A	A	G	G	A	A	C	C	G	G	G	G	A	A	G	G	A	A	G	G	A	A	G	G	A	A	A	A	G	G	G	G	C	C	G	G	A	A	C	C	G	G	A	A	A	A	A	A	C	C	C	C	C	C	G	G	C	C	A	A	A	A	G	G	C	C	G	G	G	G	A	A	G	G	G	G	C	C	A	A	A	A	A	A	C	C	G	G	A	A	G	G	G	G	G	G	A	A	C	C	G	G	G	G	G	G	G	G	G	G	C	C	A	A	C	C	A	A	G	G	G	G	C	C	A	A	G	G	A	A	A	A	G	G	C	C	A	A	G	G	G	G	C	C	G	G	G	G	C	C	A	A	G	G	G	G	C	C	A	A	G	G	A	A	A	A	A	A	A	A	A	A	G	G	A	A	A	A	A	A	C	C	A	A	G	G	A	A	A	A	G	G	G	G	G	G	C	C	C	C	C	C	G	G	G	G	A	A	C	C	C	C	C	C	A	A	C	C	A	A	A	A	A	A	A	A	G	G	A	A	G	G	A	A	G	G	C	C	A	A	G	G	C	C	A	A	A	A	C	C	A	A	G	G	G	G	A	A	A	A	C	C	A	A	G	G	A	A	A	A	G	G	G	G	G	G	G	G	G	G	A	A	G	G	C	C	C	C	A	A	A	A	A	A	A	A	G	G	C	C	A	A	G	G	C	C	C	C	A	A	G	G	C	C	G	G	G	G	A	A	A	A	G	G	G	G	A	A	A	A	G	G	G	G	G	G	G	G	G	G	G	G	A	A	G	G	A	A	G	G	A	A	G	G	A	A	C	C	A	A	A	A	A	A	A	A	A	A	G	G	C	C	C	C	C	C	G	G	C	C	G	G	A	A	A	A	A	A	A	A	G	G	A	A	G	G	C	C	G	G	A	A	G	G	A	A	A	A	A	A	A	A	A	A	G	G	A	A	G	G	G	G	G	G	C	C	C	C	G	G	C	C	A	A	A	A	A	A	A	A	C	C	G	G	C	C	A	A	A	A	A	A	C	C	A	A	G	G	G	G	A	A	A	A	G	G	C	C	A	A	C	C	A	A	A	A	A	A	A	A	G	G	C	C	A	A	G	G	A	A	C	C	G	G	C	C	G	G	G	G	G	G	C	C	C	C	A	A
[truncated: 101,511,166 more chars]
